# Supplementary material for: Crystal structure and DFT study of bis­{(S)-2-[(2-hy­droxy­benzyl)­amino]-4-methyl­penta­noato-κ2 N,O}(1,10-phenanthroline-κ2 N,N′)nickel(II)
Source: Acta Crystallogr E Crystallogr Commun. 2017 Aug 30;73(Pt 9):1393–7. doi: 10.1107/S2056989017012014 (PMC5588589; doi:10.1107/S2056989017012014)
Supplement: Supplementary file 1 [file e-73-01393-sup1.cif]

##############################################################################
#                                                                            #
# This CIF contains the data in a paper accepted for publication in          #
# Acta Crystallographica Section E. It conforms to the requirements of       #
# Notes for Authors for Acta Crystallographica Section E, and has been       #
# peer reviewed under the auspices of the IUCr Commission on Journals.       #
#                                                                            #
# Full details of the Crystallographic Information File format               #
# are given in the paper "The Crystallographic Information File (CIF):       #
# a New Standard Archive File for Crystallography" by S. R. Hall, F. H.      #
# Allen and I. D. Brown [Acta Cryst. (1991), A47, 655-685].                  #
#                                                                            #
# The current version of the core CIF dictionary is obtainable from          #
# ftp://ftp.iucr.org/pub/cif_core.dic.                                       #
#                                                                            #
# Software is freely available for graphical display of the structure(s)     #
# in this CIF. For information consult the CIF software page                 #
# http://www.iucr.org/resources/cif/software.                                #
#                                                                            #
# This file may be used for bona fide research purposes within the           #
# scientific community so long as proper attribution is given to the journal # 
# article from which it was obtained.                                        #
#                                                                            #
##############################################################################
data_I
_database_code_depnum_ccdc_archive 'CCDC 1548336'
_audit_creation_method     'SHELXL-2016/6'
_journal_date_recd_electronic     2017-07-19
_journal_date_accepted     2017-08-18
_journal_name_full     'Acta Crystallographica, Section E'
_journal_year     2017
_journal_volume     73
_journal_issue      9
_journal_page_first     1393
_journal_page_last     1397
_journal_paper_category     GM
_journal_paper_doi     10.1107/S2056989017012014
_journal_coeditor_code     IM2482
_publ_contact_author_name     'Malinkin S.'
_publ_contact_author_address
;
Department of Chemistry,
National Taras Shevchenko University of Kiev, 64/13, Volodymyrska Street,
City of Kyiv, 01601,
Ukraine
;
_publ_contact_author_email     malinachem88@gmail.com
_publ_contact_author_fax     ?
_publ_contact_author_phone     ?
_publ_section_title
;\
Crystal structure and DFT study of
bis{(<i>S</i>)-2-[(2-hydroxybenzyl)amino]-4-methylpentanoato-\
\k^2^<i>N</i>,<i>O</i>}(1,10-phenanthroline-\k^2^<i>N</i>,<i>N</i>')nickel(II)
;
_publ_section_title_footnote     .
loop_
    _publ_author_name
    _publ_author_footnote
    _publ_author_address
    'Faizi, Serajul Haque' .
;
Department of Chemistry, College of Science,
Sultan Qaboos University, PO Box 36 Al-Khod 123, Muscat,
Sultanate of Oman
;
    'Necmi, Dege' .
;
Ondokuz May\?is University, Arts and Sciences Faculty, Department of Physics,
55139 Atakum--Samsun,
Turkey
;
    'Malinkin, Sergey' .
;
Department of Chemistry,
National Taras Shevchenko University of Kiev, 64/13, Volodymyrska Street,
City of Kyiv, 01601,
Ukraine
;
_publ_section_synopsis
;
The title compound was prepared from an equimolar mixuture of nickel nitrate,
phenanthroline and two equivalents of
(<i>S</i>)-2-(2-hydroxybenzylamino)-4-methylpentanoic acid. The Ni^II^ complex
shows a distorted octahedral geometry which is stabilized by intramolecular
hydrogen bonds and a weak \p--\p interaction.
;
_chemical_name_systematic
;\
Bis{(<i>S</i>)-2-[(2-hydroxybenzyl)amino]-4-methylpentanoato-\
\k^2^<i>N</i>,<i>O</i>}(1,10-phenanthroline-\k^2^<i>N</i>,<i>N</i>')nickel(II)
;
_chemical_name_common     ?
_chemical_formula_moiety     'C25 H28 N3 O3 Ni'
_chemical_formula_sum     'C38 H44 N4 Ni O6'
_chemical_formula_iupac     '[Ni (C13 H18 N O3)2 (C12 H8 N2)]'
_chemical_formula_weight     711.48
_chemical_melting_point     ?
_shelx_space_group_comment
;
The symmetry employed for this shelxl refinement is uniquely defined
by the following loop, which should always be used as a source of
symmetry information in preference to the above space-group names.
They are only intended as comments.
;
_space_group_crystal_system     orthorhombic
_space_group_name_H-M_alt     'P 21 21 21'
_space_group_name_Hall     'P 2ac 2ab'
loop_
    _space_group_symop_operation_xyz
    'x, y, z'
    '-x+1/2, -y, z+1/2'
    '-x, y+1/2, -z+1/2'
    'x+1/2, -y+1/2, -z'
_cell_length_a     12.9336(4)
_cell_length_b     14.5249(4)
_cell_length_c     19.9141(5)
_cell_angle_alpha     90
_cell_angle_beta     90
_cell_angle_gamma     90
_cell_volume     3741.05(18)
_cell_formula_units_Z     4
_cell_measurement_reflns_used     9936
_cell_measurement_theta_min     0.861
_cell_measurement_theta_max     0.893
_cell_measurement_temperature     296(2)
_exptl_crystal_description     block
_exptl_crystal_colour     blue
_exptl_crystal_size_max     0.30
_exptl_crystal_size_mid     0.22
_exptl_crystal_size_min     0.20
_exptl_crystal_density_diffrn     1.263
_exptl_crystal_density_meas     ?
_exptl_crystal_density_method     ?
_exptl_crystal_F_000     1504
_exptl_absorpt_coefficient_mu     0.568
_exptl_absorpt_correction_type     multi-scan
_exptl_absorpt_process_details     multi-scan
_shelx_estimated_absorpt_T_min     ?
_shelx_estimated_absorpt_T_max     ?
_exptl_absorpt_correction_T_min     0.8482
_exptl_absorpt_correction_T_max     0.8950
_diffrn_ambient_temperature     296(2)
_diffrn_radiation_type     MoK\a
_diffrn_radiation_wavelength     0.71073
_diffrn_radiation_monochromator     graphite
_diffrn_measurement_device_type     'Bruker APEXII CCD area detector'
_diffrn_measurement_method     'phi and omega scans'
_diffrn_detector_area_resol_mean     ?
_diffrn_reflns_number     29587
_diffrn_reflns_av_R_equivalents     0.0291
_diffrn_reflns_theta_min     1.735
_diffrn_reflns_theta_max     27.499
_diffrn_reflns_theta_full     25.242
_diffrn_measured_fraction_theta_max     0.995
_diffrn_measured_fraction_theta_full     0.998
_diffrn_reflns_limit_h_min     -16
_diffrn_reflns_limit_h_max     16
_diffrn_reflns_limit_k_min     -18
_diffrn_reflns_limit_k_max     18
_diffrn_reflns_limit_l_min     -25
_diffrn_reflns_limit_l_max     25
_refine_special_details
;
Refined as a 2-component inversion twin
;
_reflns_number_total     8568
_reflns_number_gt     6012
_reflns_threshold_expression     'I > 2\s(I)'
_refine_ls_structure_factor_coef     Fsqd
_refine_ls_matrix_type     full
_refine_ls_R_factor_all     0.0702
_refine_ls_R_factor_gt     0.0432
_refine_ls_wR_factor_gt     0.1177
_refine_ls_wR_factor_ref     0.1330
_refine_ls_goodness_of_fit_ref     0.948
_refine_ls_restrained_S_all     1.003
_refine_ls_number_reflns     8568
_refine_ls_number_parameters     449
_refine_ls_number_restraints     18
_refine_ls_hydrogen_treatment     constr
_refine_ls_weighting_scheme     calc
_refine_ls_weighting_details
                      'w=1/[\s^2^(Fo^2^)+(0.0876P)^2^] where P=(Fo^2^+2Fc^2^)/3'
_atom_sites_solution_hydrogens     geom
_atom_sites_solution_primary     ?
_atom_sites_solution_secondary     ?
_refine_ls_shift/su_max     0.001
_refine_ls_shift/su_mean     0.000
_refine_diff_density_max     0.761
_refine_diff_density_min     -0.291
_refine_ls_extinction_method     none
_refine_ls_extinction_coef     .
_refine_ls_abs_structure_details
;
Refined as an inversion twin
;
_refine_ls_abs_structure_Flack     -0.010(18)
loop_
    _atom_type_symbol
    _atom_type_description
    _atom_type_scat_dispersion_real
    _atom_type_scat_dispersion_imag
    _atom_type_scat_source
    'C' 'C' 0.0033 0.0016
                         'International Tables Vol C Tables 4.2.6.8 and 6.1.1.4'
    'H' 'H' 0.0000 0.0000
                         'International Tables Vol C Tables 4.2.6.8 and 6.1.1.4'
    'N' 'N' 0.0061 0.0033
                         'International Tables Vol C Tables 4.2.6.8 and 6.1.1.4'
    'Ni' 'Ni' 0.3393 1.1124
                         'International Tables Vol C Tables 4.2.6.8 and 6.1.1.4'
    'O' 'O' 0.0106 0.0060
                         'International Tables Vol C Tables 4.2.6.8 and 6.1.1.4'
_computing_data_collection
;
APEX2 (Bruker, 2005)
;
_computing_data_reduction
;
SAINT (Bruker, 2005)
;
_computing_structure_solution
;
SHELXT2014 (Sheldrick, 2015a)
;
_computing_structure_refinement
;
SHELXL2016 (Sheldrick, 2015b)
;
_computing_molecular_graphics
;
Mercury (Macrae <i>et al.</i>,  2008),
SHELXTL (Sheldrick, 2008) and
ORTEP-3 for Windows (Farrugia, 2012)
;
_computing_publication_material
;
SHELXL2016 (Sheldrick, 2015b) and PLATON (Spek, 2009)
;
loop_
    _atom_site_type_symbol
    _atom_site_label
    _atom_site_fract_x
    _atom_site_fract_y
    _atom_site_fract_z
    _atom_site_U_iso_or_equiv
    _atom_site_adp_type
    _atom_site_calc_flag
    _atom_site_occupancy
    _atom_site_disorder_assembly
    _atom_site_disorder_group
    Ni Ni1 0.52225(3) 0.50277(4) 0.46103(2) 0.04058(16) Uani d 1 . .
    O O5 0.6501(2) 0.5145(2) 0.52079(13) 0.0468(7) Uani d 1 . .
    O O2 0.3621(3) 0.7541(3) 0.41899(14) 0.0724(10) Uani d 1 . .
    H H2 0.311477 0.787276 0.413623 0.109 Uiso calc 1 . .
    O O1 0.6688(2) 0.2074(2) 0.43473(17) 0.0571(8) Uani d 1 . .
    H H1 0.720827 0.175450 0.431692 0.086 Uiso calc 1 . .
    O O4 0.4054(2) 0.5004(3) 0.53063(12) 0.0514(6) Uani d 1 . .
    O O6 0.7370(2) 0.6064(2) 0.58909(15) 0.0616(9) Uani d 1 . .
    O O3 0.3183(3) 0.4110(3) 0.60140(16) 0.0679(9) Uani d 1 . .
    N N4 0.4109(2) 0.4992(3) 0.38398(15) 0.0475(7) Uani d 1 . .
    N N2 0.5284(3) 0.6495(2) 0.47445(15) 0.0419(8) Uani d 1 . .
    H H2A 0.457126 0.670131 0.481619 0.050 Uiso calc 1 . .
    N N3 0.6159(3) 0.4852(3) 0.37583(17) 0.0503(9) Uani d 1 . .
    N N1 0.5230(3) 0.3595(2) 0.48649(15) 0.0435(8) Uani d 1 . .
    H H1A 0.595472 0.341573 0.492509 0.052 Uiso calc 1 . .
    C C38 0.4518(3) 0.4861(3) 0.3217(2) 0.0502(10) Uani d 1 . .
    C C37 0.5622(4) 0.4787(3) 0.3174(2) 0.0483(10) Uani d 1 . .
    C C1 0.5863(3) 0.1533(3) 0.45023(19) 0.0478(10) Uani d 1 . .
    C C20 0.4058(4) 0.7348(3) 0.3577(2) 0.0517(11) Uani d 1 . .
    C C25 0.5103(4) 0.7109(3) 0.35645(19) 0.0482(10) Uani d 1 . .
    C C6 0.4888(3) 0.1959(3) 0.45109(18) 0.0470(9) Uani d 1 . .
    C C14 0.6642(3) 0.5909(3) 0.54962(19) 0.0459(9) Uani d 1 . .
    C C13 0.3911(3) 0.4256(3) 0.5619(2) 0.0469(10) Uani d 1 . .
    C C2 0.5965(4) 0.0606(3) 0.4652(2) 0.0603(12) Uani d 1 . .
    H H2B 0.661691 0.033535 0.465867 0.072 Uiso calc 1 . .
    C C33 0.6104(5) 0.4661(3) 0.2544(2) 0.0616(13) Uani d 1 . .
    C C7 0.4781(3) 0.2962(3) 0.4355(2) 0.0482(9) Uani d 1 . .
    H H7A 0.511075 0.308224 0.392633 0.058 Uiso calc 1 . .
    H H7B 0.405176 0.310368 0.430582 0.058 Uiso calc 1 . .
    C C9 0.5481(4) 0.3555(4) 0.6112(2) 0.0568(12) Uani d 1 . .
    H H9A 0.593990 0.407310 0.603534 0.068 Uiso calc 1 . .
    H H9B 0.509724 0.367962 0.652028 0.068 Uiso calc 1 . .
    C C30 0.3934(4) 0.4825(3) 0.2632(2) 0.0652(14) Uani d 1 . .
    C C8 0.4719(3) 0.3501(3) 0.55296(18) 0.0464(10) Uani d 1 . .
    H H8 0.436947 0.290295 0.554666 0.056 Uiso calc 1 . .
    C C15 0.5844(3) 0.6659(3) 0.5380(2) 0.0488(9) Uani d 1 . .
    H H15 0.620696 0.724908 0.534388 0.059 Uiso calc 1 . .
    C C21 0.3505(4) 0.7395(3) 0.2990(2) 0.0633(12) Uani d 1 . .
    H H21 0.280440 0.753963 0.300120 0.076 Uiso calc 1 . .
    C C24 0.5575(4) 0.6950(3) 0.2947(2) 0.0569(11) Uani d 1 . .
    H H24 0.627329 0.679860 0.293289 0.068 Uiso calc 1 . .
    C C5 0.4047(4) 0.1405(4) 0.4663(2) 0.0647(13) Uani d 1 . .
    H H5 0.339253 0.166923 0.467603 0.078 Uiso calc 1 . .
    C C16 0.5130(5) 0.6701(4) 0.5987(2) 0.0756(15) Uani d 1 . .
    H H16A 0.554693 0.668247 0.639188 0.091 Uiso calc 1 . .
    H H16B 0.469059 0.616033 0.598668 0.091 Uiso calc 1 . .
    C C4 0.4145(5) 0.0476(4) 0.4798(3) 0.0767(17) Uani d 1 . .
    H H4 0.356250 0.012325 0.489077 0.092 Uiso calc 1 . .
    C C23 0.5026(5) 0.7013(3) 0.2357(2) 0.0642(13) Uani d 1 . .
    H H23 0.535243 0.691361 0.194712 0.077 Uiso calc 1 . .
    C C22 0.3988(5) 0.7226(4) 0.2379(2) 0.0678(14) Uani d 1 . .
    H H22 0.360883 0.725703 0.198237 0.081 Uiso calc 1 . .
    C C32 0.5485(6) 0.4609(4) 0.1963(3) 0.0774(16) Uani d 1 . .
    H H32 0.579803 0.451734 0.154833 0.093 Uiso calc 1 . .
    C C26 0.5726(4) 0.7091(3) 0.4201(2) 0.0526(10) Uani d 1 . .
    H H26A 0.641737 0.687488 0.409610 0.063 Uiso calc 1 . .
    H H26B 0.578654 0.771477 0.436947 0.063 Uiso calc 1 . .
    C C34 0.7167(5) 0.4601(4) 0.2532(3) 0.0755(16) Uani d 1 . .
    H H34 0.751273 0.451436 0.212747 0.091 Uiso calc 1 . .
    C C28 0.2451(4) 0.5091(4) 0.3321(3) 0.0772(15) Uani d 1 . .
    H H28 0.174436 0.518730 0.337209 0.093 Uiso calc 1 . .
    C C31 0.4447(7) 0.4688(4) 0.1996(2) 0.086(2) Uani d 1 . .
    H H31 0.405790 0.465412 0.160442 0.104 Uiso calc 1 . .
    C C3 0.5097(5) 0.0080(4) 0.4792(2) 0.0736(14) Uani d 1 . .
    H H3 0.516635 -0.054468 0.488318 0.088 Uiso calc 1 . .
    C C29 0.2855(5) 0.4945(5) 0.2700(3) 0.0809(16) Uani d 1 . .
    H H29 0.242723 0.492516 0.232541 0.097 Uiso calc 1 . .
    C C27 0.3098(3) 0.5095(4) 0.3884(2) 0.0614(12) Uani d 1 . .
    H H27 0.280372 0.517393 0.430589 0.074 Uiso calc 1 . .
    C C36 0.7183(4) 0.4780(4) 0.3723(3) 0.0621(13) Uani d 1 . .
    H H36 0.756573 0.480433 0.411765 0.075 Uiso calc 1 . .
    C C10 0.6139(4) 0.2694(4) 0.6222(3) 0.0733(15) Uani d 1 . .
    H H10 0.643633 0.252149 0.578763 0.088 Uiso calc 1 . .
    C C35 0.7705(5) 0.4669(4) 0.3114(3) 0.0821(17) Uani d 1 . .
    H H35 0.842317 0.464102 0.310735 0.098 Uiso calc 1 . .
    C C11 0.7018(5) 0.2873(6) 0.6694(3) 0.105(2) Uani d 1 . .
    H H11A 0.741147 0.339042 0.653607 0.157 Uiso calc 1 . .
    H H11B 0.745548 0.233966 0.671362 0.157 Uiso calc 1 . .
    H H11C 0.675180 0.300390 0.713330 0.157 Uiso calc 1 . .
    C C12 0.5484(7) 0.1884(5) 0.6466(4) 0.118(3) Uani d 1 . .
    H H12A 0.531973 0.196611 0.693223 0.177 Uiso calc 1 . .
    H H12B 0.586403 0.132159 0.640902 0.177 Uiso calc 1 . .
    H H12C 0.485621 0.185509 0.620937 0.177 Uiso calc 1 . .
    C C17 0.4436(7) 0.7575(8) 0.6008(3) 0.127(2) Uani d 1 . .
    H H17 0.417295 0.771165 0.555691 0.153 Uiso calc 1 . .
    C C19 0.3515(8) 0.7320(10) 0.6487(5) 0.198(5) Uani d 1 . .
    H H19A 0.345722 0.666232 0.651790 0.297 Uiso calc 1 . .
    H H19B 0.288408 0.756982 0.631046 0.297 Uiso calc 1 . .
    H H19C 0.364186 0.757147 0.692486 0.297 Uiso calc 1 . .
    C C18 0.5090(12) 0.8401(8) 0.6272(5) 0.193(4) Uani d 1 . .
    H H18A 0.532140 0.827174 0.672069 0.290 Uiso calc 1 . .
    H H18B 0.467315 0.894785 0.627429 0.290 Uiso calc 1 . .
    H H18C 0.567741 0.849136 0.598544 0.290 Uiso calc 1 . .
loop_
    _atom_site_aniso_label
    _atom_site_aniso_U_11
    _atom_site_aniso_U_22
    _atom_site_aniso_U_33
    _atom_site_aniso_U_12
    _atom_site_aniso_U_13
    _atom_site_aniso_U_23
    Ni1 0.0418(2) 0.0431(3) 0.0368(2) 0.0001(3) -0.00271(18) 0.0003(2)
    O5 0.0454(13) 0.0433(19) 0.0517(14) -0.0012(14) -0.0096(11) -0.0007(13)
    O2 0.082(2) 0.090(3) 0.0458(17) 0.040(2) 0.0103(15) 0.0084(16)
    O1 0.0533(16) 0.0481(19) 0.0699(19) -0.0028(15) -0.0016(15) 0.0030(15)
    O4 0.0505(14) 0.0540(18) 0.0497(14) 0.0091(18) 0.0030(11) -0.0002(18)
    O6 0.0625(18) 0.056(2) 0.0662(19) -0.0065(15) -0.0276(16) -0.0032(15)
    O3 0.0606(18) 0.074(2) 0.070(2) -0.0105(17) 0.0182(17) -0.0040(17)
    N4 0.0471(16) 0.0445(19) 0.0510(17) -0.001(2) -0.0075(13) 0.0064(19)
    N2 0.0456(18) 0.0416(19) 0.0386(16) 0.0022(16) -0.0017(15) 0.0042(13)
    N3 0.0548(19) 0.050(3) 0.0459(17) 0.0001(18) 0.0046(14) 0.0006(17)
    N1 0.0477(19) 0.045(2) 0.0383(16) -0.0025(17) -0.0040(15) -0.0011(13)
    C38 0.072(3) 0.037(3) 0.043(2) -0.004(2) -0.0118(17) 0.0045(17)
    C37 0.070(2) 0.034(3) 0.041(2) -0.0006(19) 0.0002(19) 0.0013(16)
    C1 0.061(2) 0.042(2) 0.041(2) -0.007(2) -0.0039(18) 0.0013(17)
    C20 0.069(3) 0.042(3) 0.044(2) 0.013(2) 0.003(2) 0.0062(18)
    C25 0.066(3) 0.036(2) 0.042(2) 0.002(2) 0.0048(19) 0.0047(16)
    C6 0.055(2) 0.046(2) 0.040(2) -0.005(2) -0.0035(18) -0.0070(17)
    C14 0.051(2) 0.046(3) 0.041(2) -0.0065(19) -0.0032(17) 0.0009(18)
    C13 0.044(2) 0.056(3) 0.040(2) -0.009(2) -0.0013(17) -0.0047(19)
    C2 0.082(3) 0.044(3) 0.055(3) -0.003(2) -0.004(2) -0.002(2)
    C33 0.101(4) 0.037(3) 0.047(2) 0.000(2) 0.007(3) -0.0041(18)
    C7 0.054(2) 0.047(3) 0.043(2) 0.003(2) -0.0104(19) -0.0044(17)
    C9 0.074(3) 0.059(3) 0.038(2) -0.006(2) -0.003(2) -0.0003(19)
    C30 0.095(4) 0.045(3) 0.055(3) -0.011(3) -0.025(2) 0.006(2)
    C8 0.055(2) 0.046(3) 0.038(2) -0.0071(19) -0.0025(17) 0.0020(16)
    C15 0.058(2) 0.046(2) 0.043(2) -0.0005(19) -0.008(2) -0.0009(18)
    C21 0.077(3) 0.058(3) 0.055(3) 0.011(3) -0.008(2) 0.009(2)
    C24 0.072(3) 0.050(3) 0.049(2) 0.004(2) 0.014(2) 0.008(2)
    C5 0.065(3) 0.072(4) 0.057(3) -0.016(3) 0.008(2) -0.016(3)
    C16 0.083(3) 0.099(4) 0.044(2) 0.026(3) -0.003(2) -0.016(2)
    C4 0.097(4) 0.062(4) 0.071(3) -0.035(3) 0.021(3) -0.015(3)
    C23 0.097(4) 0.052(3) 0.044(2) 0.008(3) 0.012(2) 0.0053(19)
    C22 0.100(4) 0.062(3) 0.041(2) 0.001(3) -0.011(2) 0.007(2)
    C32 0.126(5) 0.058(3) 0.048(3) 0.009(3) 0.000(3) -0.007(2)
    C26 0.059(2) 0.047(3) 0.051(2) -0.001(2) 0.004(2) 0.0077(19)
    C34 0.104(4) 0.061(3) 0.061(3) -0.001(3) 0.033(3) -0.008(2)
    C28 0.057(2) 0.072(4) 0.103(4) -0.010(3) -0.031(3) 0.015(4)
    C31 0.159(6) 0.060(4) 0.040(3) -0.002(4) -0.029(3) -0.003(2)
    C3 0.119(4) 0.043(3) 0.059(3) -0.021(4) 0.014(3) 0.001(2)
    C29 0.096(4) 0.068(4) 0.078(3) -0.013(4) -0.044(3) 0.013(3)
    C27 0.057(2) 0.058(3) 0.069(3) -0.005(3) -0.006(2) 0.014(3)
    C36 0.055(2) 0.068(4) 0.063(3) 0.004(2) 0.010(2) -0.001(2)
    C10 0.073(3) 0.088(4) 0.059(3) 0.015(3) -0.012(3) 0.011(3)
    C35 0.074(3) 0.085(5) 0.087(4) 0.000(3) 0.026(3) -0.019(3)
    C11 0.084(4) 0.155(7) 0.075(4) 0.013(4) -0.019(3) 0.025(4)
    C12 0.150(7) 0.074(5) 0.129(6) -0.005(5) -0.048(5) 0.043(4)
    C17 0.133(5) 0.179(6) 0.069(3) 0.056(4) -0.008(3) -0.025(4)
    C19 0.143(7) 0.323(12) 0.128(6) 0.110(8) 0.014(6) -0.057(8)
    C18 0.293(11) 0.140(8) 0.147(7) 0.083(8) -0.016(9) -0.040(6)
_geom_special_details
;
 All esds (except the esd in the dihedral angle between two l.s. planes)
 are estimated using the full covariance matrix.  The cell esds are taken
 into account individually in the estimation of esds in distances, angles
 and torsion angles; correlations between esds in cell parameters are only
 used when they are defined by crystal symmetry.  An approximate (isotropic)
 treatment of cell esds is used for estimating esds involving l.s. planes.
;
loop_
    _geom_bond_atom_site_label_1
    _geom_bond_atom_site_label_2
    _geom_bond_site_symmetry_2
    _geom_bond_distance
    _geom_bond_publ_flag
    Ni1 O5 . 2.044(2) ?
    Ni1 O4 . 2.051(3) ?
    Ni1 N3 . 2.101(3) ?
    Ni1 N4 . 2.105(3) ?
    Ni1 N1 . 2.141(3) ?
    Ni1 N2 . 2.149(3) ?
    O5 C14 . 1.262(5) ?
    O2 C20 . 1.373(5) ?
    O2 H2 . 0.8200 ?
    O1 C1 . 1.360(5) ?
    O1 H1 . 0.8200 ?
    O4 C13 . 1.265(6) ?
    O6 C14 . 1.247(5) ?
    O3 C13 . 1.245(5) ?
    N4 C27 . 1.318(5) ?
    N4 C38 . 1.362(5) ?
    N2 C15 . 1.477(5) ?
    N2 C26 . 1.500(5) ?
    N2 H2A . 0.9800 ?
    N3 C36 . 1.330(6) ?
    N3 C37 . 1.359(5) ?
    N1 C8 . 1.486(5) ?
    N1 C7 . 1.489(5) ?
    N1 H1A . 0.9800 ?
    C38 C30 . 1.389(6) ?
    C38 C37 . 1.433(6) ?
    C37 C33 . 1.414(6) ?
    C1 C2 . 1.386(6) ?
    C1 C6 . 1.405(6) ?
    C20 C21 . 1.373(6) ?
    C20 C25 . 1.395(7) ?
    C25 C24 . 1.392(6) ?
    C25 C26 . 1.502(6) ?
    C6 C5 . 1.386(6) ?
    C6 C7 . 1.496(6) ?
    C14 C15 . 1.519(6) ?
    C13 C8 . 1.525(6) ?
    C2 C3 . 1.386(7) ?
    C2 H2B . 0.9300 ?
    C33 C34 . 1.377(9) ?
    C33 C32 . 1.408(8) ?
    C7 H7A . 0.9700 ?
    C7 H7B . 0.9700 ?
    C9 C10 . 1.529(8) ?
    C9 C8 . 1.524(6) ?
    C9 H9A . 0.9700 ?
    C9 H9B . 0.9700 ?
    C30 C29 . 1.413(8) ?
    C30 C31 . 1.444(8) ?
    C8 H8 . 0.9800 ?
    C15 C16 . 1.522(7) ?
    C15 H15 . 0.9800 ?
    C21 C22 . 1.390(7) ?
    C21 H21 . 0.9300 ?
    C24 C23 . 1.376(7) ?
    C24 H24 . 0.9300 ?
    C5 C4 . 1.382(8) ?
    C5 H5 . 0.9300 ?
    C16 C17 . 1.555(10) ?
    C16 H16A . 0.9700 ?
    C16 H16B . 0.9700 ?
    C4 C3 . 1.359(8) ?
    C4 H4 . 0.9300 ?
    C23 C22 . 1.379(8) ?
    C23 H23 . 0.9300 ?
    C22 H22 . 0.9300 ?
    C32 C31 . 1.348(9) ?
    C32 H32 . 0.9300 ?
    C26 H26A . 0.9700 ?
    C26 H26B . 0.9700 ?
    C34 C35 . 1.355(9) ?
    C34 H34 . 0.9300 ?
    C28 C29 . 1.359(8) ?
    C28 C27 . 1.398(6) ?
    C28 H28 . 0.9300 ?
    C31 H31 . 0.9300 ?
    C3 H3 . 0.9300 ?
    C29 H29 . 0.9300 ?
    C27 H27 . 0.9300 ?
    C36 C35 . 1.397(7) ?
    C36 H36 . 0.9300 ?
    C10 C11 . 1.497(8) ?
    C10 C12 . 1.529(9) ?
    C10 H10 . 0.9800 ?
    C35 H35 . 0.9300 ?
    C11 H11A . 0.9600 ?
    C11 H11B . 0.9600 ?
    C11 H11C . 0.9600 ?
    C12 H12A . 0.9600 ?
    C12 H12B . 0.9600 ?
    C12 H12C . 0.9600 ?
    C17 C19 . 1.570(14) ?
    C17 C18 . 1.560(15) ?
    C17 H17 . 0.9800 ?
    C19 H19A . 0.9600 ?
    C19 H19B . 0.9600 ?
    C19 H19C . 0.9600 ?
    C18 H18A . 0.9600 ?
    C18 H18B . 0.9600 ?
    C18 H18C . 0.9600 ?
loop_
    _geom_angle_atom_site_label_1
    _geom_angle_atom_site_label_2
    _geom_angle_atom_site_label_3
    _geom_angle_site_symmetry_1
    _geom_angle_site_symmetry_3
    _geom_angle
    _geom_angle_publ_flag
    O5 Ni1 O4 . . 101.77(11) ?
    O5 Ni1 N3 . . 90.80(12) ?
    O4 Ni1 N3 . . 165.66(13) ?
    O5 Ni1 N4 . . 168.45(12) ?
    O4 Ni1 N4 . . 89.30(11) ?
    N3 Ni1 N4 . . 78.64(13) ?
    O5 Ni1 N1 . . 86.54(13) ?
    O4 Ni1 N1 . . 80.03(14) ?
    N3 Ni1 N1 . . 94.04(15) ?
    N4 Ni1 N1 . . 98.73(16) ?
    O5 Ni1 N2 . . 79.32(13) ?
    O4 Ni1 N2 . . 87.72(14) ?
    N3 Ni1 N2 . . 101.52(15) ?
    N4 Ni1 N2 . . 98.07(16) ?
    N1 Ni1 N2 . . 159.02(12) ?
    C14 O5 Ni1 . . 117.1(3) ?
    C20 O2 H2 . . 109.5 ?
    C1 O1 H1 . . 109.5 ?
    C13 O4 Ni1 . . 117.1(3) ?
    C27 N4 C38 . . 117.5(3) ?
    C27 N4 Ni1 . . 128.8(3) ?
    C38 N4 Ni1 . . 113.6(2) ?
    C15 N2 C26 . . 109.8(3) ?
    C15 N2 Ni1 . . 106.5(2) ?
    C26 N2 Ni1 . . 119.8(3) ?
    C15 N2 H2A . . 106.7 ?
    C26 N2 H2A . . 106.7 ?
    Ni1 N2 H2A . . 106.7 ?
    C36 N3 C37 . . 117.3(4) ?
    C36 N3 Ni1 . . 128.8(3) ?
    C37 N3 Ni1 . . 113.9(3) ?
    C8 N1 C7 . . 112.1(3) ?
    C8 N1 Ni1 . . 107.4(2) ?
    C7 N1 Ni1 . . 115.9(2) ?
    C8 N1 H1A . . 107.0 ?
    C7 N1 H1A . . 107.0 ?
    Ni1 N1 H1A . . 107.0 ?
    N4 C38 C30 . . 123.9(4) ?
    N4 C38 C37 . . 116.9(3) ?
    C30 C38 C37 . . 119.2(4) ?
    N3 C37 C33 . . 122.9(4) ?
    N3 C37 C38 . . 117.0(4) ?
    C33 C37 C38 . . 120.1(4) ?
    O1 C1 C2 . . 122.4(4) ?
    O1 C1 C6 . . 116.9(4) ?
    C2 C1 C6 . . 120.7(4) ?
    O2 C20 C21 . . 122.1(4) ?
    O2 C20 C25 . . 117.8(4) ?
    C21 C20 C25 . . 120.1(4) ?
    C20 C25 C24 . . 118.8(4) ?
    C20 C25 C26 . . 120.6(4) ?
    C24 C25 C26 . . 120.5(4) ?
    C5 C6 C1 . . 116.8(4) ?
    C5 C6 C7 . . 122.6(4) ?
    C1 C6 C7 . . 120.6(4) ?
    O6 C14 O5 . . 123.7(4) ?
    O6 C14 C15 . . 118.6(4) ?
    O5 C14 C15 . . 117.6(3) ?
    O3 C13 O4 . . 124.6(4) ?
    O3 C13 C8 . . 118.0(4) ?
    O4 C13 C8 . . 117.3(3) ?
    C3 C2 C1 . . 120.1(5) ?
    C3 C2 H2B . . 120.0 ?
    C1 C2 H2B . . 120.0 ?
    C34 C33 C32 . . 123.4(5) ?
    C34 C33 C37 . . 117.6(5) ?
    C32 C33 C37 . . 118.9(5) ?
    N1 C7 C6 . . 115.1(3) ?
    N1 C7 H7A . . 108.5 ?
    C6 C7 H7A . . 108.5 ?
    N1 C7 H7B . . 108.5 ?
    C6 C7 H7B . . 108.5 ?
    H7A C7 H7B . . 107.5 ?
    C10 C9 C8 . . 115.3(4) ?
    C10 C9 H9A . . 108.4 ?
    C8 C9 H9A . . 108.4 ?
    C10 C9 H9B . . 108.4 ?
    C8 C9 H9B . . 108.4 ?
    H9A C9 H9B . . 107.5 ?
    C38 C30 C29 . . 116.9(5) ?
    C38 C30 C31 . . 119.4(5) ?
    C29 C30 C31 . . 123.7(5) ?
    N1 C8 C13 . . 110.0(3) ?
    N1 C8 C9 . . 112.6(3) ?
    C13 C8 C9 . . 108.5(3) ?
    N1 C8 H8 . . 108.5 ?
    C13 C8 H8 . . 108.5 ?
    C9 C8 H8 . . 108.5 ?
    N2 C15 C16 . . 112.9(4) ?
    N2 C15 C14 . . 110.4(3) ?
    C16 C15 C14 . . 108.7(4) ?
    N2 C15 H15 . . 108.3 ?
    C16 C15 H15 . . 108.3 ?
    C14 C15 H15 . . 108.3 ?
    C20 C21 C22 . . 120.2(5) ?
    C20 C21 H21 . . 119.9 ?
    C22 C21 H21 . . 119.9 ?
    C23 C24 C25 . . 121.1(4) ?
    C23 C24 H24 . . 119.4 ?
    C25 C24 H24 . . 119.4 ?
    C4 C5 C6 . . 122.5(5) ?
    C4 C5 H5 . . 118.7 ?
    C6 C5 H5 . . 118.7 ?
    C15 C16 C17 . . 113.8(5) ?
    C15 C16 H16A . . 108.8 ?
    C17 C16 H16A . . 108.8 ?
    C15 C16 H16B . . 108.8 ?
    C17 C16 H16B . . 108.8 ?
    H16A C16 H16B . . 107.7 ?
    C3 C4 C5 . . 119.6(5) ?
    C3 C4 H4 . . 120.2 ?
    C5 C4 H4 . . 120.2 ?
    C22 C23 C24 . . 119.4(4) ?
    C22 C23 H23 . . 120.3 ?
    C24 C23 H23 . . 120.3 ?
    C23 C22 C21 . . 120.3(4) ?
    C23 C22 H22 . . 119.8 ?
    C21 C22 H22 . . 119.8 ?
    C31 C32 C33 . . 121.5(5) ?
    C31 C32 H32 . . 119.3 ?
    C33 C32 H32 . . 119.3 ?
    N2 C26 C25 . . 114.5(4) ?
    N2 C26 H26A . . 108.6 ?
    C25 C26 H26A . . 108.6 ?
    N2 C26 H26B . . 108.6 ?
    C25 C26 H26B . . 108.6 ?
    H26A C26 H26B . . 107.6 ?
    C35 C34 C33 . . 119.6(5) ?
    C35 C34 H34 . . 120.2 ?
    C33 C34 H34 . . 120.2 ?
    C29 C28 C27 . . 119.9(5) ?
    C29 C28 H28 . . 120.0 ?
    C27 C28 H28 . . 120.0 ?
    C32 C31 C30 . . 120.8(5) ?
    C32 C31 H31 . . 119.6 ?
    C30 C31 H31 . . 119.6 ?
    C4 C3 C2 . . 120.2(5) ?
    C4 C3 H3 . . 119.9 ?
    C2 C3 H3 . . 119.9 ?
    C28 C29 C30 . . 119.1(4) ?
    C28 C29 H29 . . 120.4 ?
    C30 C29 H29 . . 120.4 ?
    N4 C27 C28 . . 122.7(5) ?
    N4 C27 H27 . . 118.7 ?
    C28 C27 H27 . . 118.7 ?
    N3 C36 C35 . . 122.4(5) ?
    N3 C36 H36 . . 118.8 ?
    C35 C36 H36 . . 118.8 ?
    C11 C10 C12 . . 110.8(5) ?
    C11 C10 C9 . . 111.8(5) ?
    C12 C10 C9 . . 111.5(5) ?
    C11 C10 H10 . . 107.5 ?
    C12 C10 H10 . . 107.5 ?
    C9 C10 H10 . . 107.5 ?
    C34 C35 C36 . . 120.2(5) ?
    C34 C35 H35 . . 119.9 ?
    C36 C35 H35 . . 119.9 ?
    C10 C11 H11A . . 109.5 ?
    C10 C11 H11B . . 109.5 ?
    H11A C11 H11B . . 109.5 ?
    C10 C11 H11C . . 109.5 ?
    H11A C11 H11C . . 109.5 ?
    H11B C11 H11C . . 109.5 ?
    C10 C12 H12A . . 109.5 ?
    C10 C12 H12B . . 109.5 ?
    H12A C12 H12B . . 109.5 ?
    C10 C12 H12C . . 109.5 ?
    H12A C12 H12C . . 109.5 ?
    H12B C12 H12C . . 109.5 ?
    C19 C17 C16 . . 105.2(8) ?
    C19 C17 C18 . . 112.8(8) ?
    C16 C17 C18 . . 108.8(7) ?
    C19 C17 H17 . . 110.0 ?
    C16 C17 H17 . . 110.0 ?
    C18 C17 H17 . . 110.0 ?
    C17 C19 H19A . . 109.5 ?
    C17 C19 H19B . . 109.5 ?
    H19A C19 H19B . . 109.5 ?
    C17 C19 H19C . . 109.5 ?
    H19A C19 H19C . . 109.5 ?
    H19B C19 H19C . . 109.5 ?
    C17 C18 H18A . . 109.5 ?
    C17 C18 H18B . . 109.5 ?
    H18A C18 H18B . . 109.5 ?
    C17 C18 H18C . . 109.5 ?
    H18A C18 H18C . . 109.5 ?
    H18B C18 H18C . . 109.5 ?
loop_
    _geom_torsion_atom_site_label_1
    _geom_torsion_atom_site_label_2
    _geom_torsion_atom_site_label_3
    _geom_torsion_atom_site_label_4
    _geom_torsion_site_symmetry_1
    _geom_torsion_site_symmetry_2
    _geom_torsion_site_symmetry_3
    _geom_torsion_site_symmetry_4
    _geom_torsion
    _geom_torsion_publ_flag
    C27 N4 C38 C30 . . . . -0.5(7) ?
    Ni1 N4 C38 C30 . . . . -179.2(4) ?
    C27 N4 C38 C37 . . . . 177.6(5) ?
    Ni1 N4 C38 C37 . . . . -1.2(5) ?
    C36 N3 C37 C33 . . . . -0.8(7) ?
    Ni1 N3 C37 C33 . . . . -179.5(3) ?
    C36 N3 C37 C38 . . . . 179.7(4) ?
    Ni1 N3 C37 C38 . . . . 0.9(5) ?
    N4 C38 C37 N3 . . . . 0.2(7) ?
    C30 C38 C37 N3 . . . . 178.3(4) ?
    N4 C38 C37 C33 . . . . -179.4(4) ?
    C30 C38 C37 C33 . . . . -1.2(7) ?
    O2 C20 C25 C24 . . . . -177.1(4) ?
    C21 C20 C25 C24 . . . . 2.1(7) ?
    O2 C20 C25 C26 . . . . -1.6(6) ?
    C21 C20 C25 C26 . . . . 177.6(4) ?
    O1 C1 C6 C5 . . . . 179.5(4) ?
    C2 C1 C6 C5 . . . . -1.1(6) ?
    O1 C1 C6 C7 . . . . 0.0(5) ?
    C2 C1 C6 C7 . . . . 179.5(4) ?
    Ni1 O5 C14 O6 . . . . 177.6(3) ?
    Ni1 O5 C14 C15 . . . . 0.9(5) ?
    Ni1 O4 C13 O3 . . . . -173.8(3) ?
    Ni1 O4 C13 C8 . . . . 9.4(4) ?
    O1 C1 C2 C3 . . . . -178.6(4) ?
    C6 C1 C2 C3 . . . . 2.0(7) ?
    N3 C37 C33 C34 . . . . 0.0(7) ?
    C38 C37 C33 C34 . . . . 179.6(5) ?
    N3 C37 C33 C32 . . . . -179.5(4) ?
    C38 C37 C33 C32 . . . . 0.0(7) ?
    C8 N1 C7 C6 . . . . -62.0(5) ?
    Ni1 N1 C7 C6 . . . . 174.2(3) ?
    C5 C6 C7 N1 . . . . 112.1(4) ?
    C1 C6 C7 N1 . . . . -68.5(5) ?
    N4 C38 C30 C29 . . . . 0.9(7) ?
    C37 C38 C30 C29 . . . . -177.1(5) ?
    N4 C38 C30 C31 . . . . 179.7(5) ?
    C37 C38 C30 C31 . . . . 1.7(7) ?
    C7 N1 C8 C13 . . . . -98.4(4) ?
    Ni1 N1 C8 C13 . . . . 30.0(4) ?
    C7 N1 C8 C9 . . . . 140.4(4) ?
    Ni1 N1 C8 C9 . . . . -91.2(4) ?
    O3 C13 C8 N1 . . . . 155.4(4) ?
    O4 C13 C8 N1 . . . . -27.6(5) ?
    O3 C13 C8 C9 . . . . -80.9(5) ?
    O4 C13 C8 C9 . . . . 96.1(4) ?
    C10 C9 C8 N1 . . . . -75.5(5) ?
    C10 C9 C8 C13 . . . . 162.4(4) ?
    C26 N2 C15 C16 . . . . 138.5(4) ?
    Ni1 N2 C15 C16 . . . . -90.4(4) ?
    C26 N2 C15 C14 . . . . -99.6(4) ?
    Ni1 N2 C15 C14 . . . . 31.5(4) ?
    O6 C14 C15 N2 . . . . 159.8(3) ?
    O5 C14 C15 N2 . . . . -23.3(5) ?
    O6 C14 C15 C16 . . . . -75.8(5) ?
    O5 C14 C15 C16 . . . . 101.1(5) ?
    O2 C20 C21 C22 . . . . 177.6(5) ?
    C25 C20 C21 C22 . . . . -1.6(7) ?
    C20 C25 C24 C23 . . . . -0.9(6) ?
    C26 C25 C24 C23 . . . . -176.4(4) ?
    C1 C6 C5 C4 . . . . -0.4(6) ?
    C7 C6 C5 C4 . . . . 179.0(4) ?
    N2 C15 C16 C17 . . . . -70.1(6) ?
    C14 C15 C16 C17 . . . . 167.1(5) ?
    C6 C5 C4 C3 . . . . 1.1(7) ?
    C25 C24 C23 C22 . . . . -0.8(7) ?
    C24 C23 C22 C21 . . . . 1.4(8) ?
    C20 C21 C22 C23 . . . . -0.2(8) ?
    C34 C33 C32 C31 . . . . -178.7(5) ?
    C37 C33 C32 C31 . . . . 0.8(8) ?
    C15 N2 C26 C25 . . . . -169.7(3) ?
    Ni1 N2 C26 C25 . . . . 66.6(4) ?
    C20 C25 C26 N2 . . . . 55.0(6) ?
    C24 C25 C26 N2 . . . . -129.5(4) ?
    C32 C33 C34 C35 . . . . 179.2(5) ?
    C37 C33 C34 C35 . . . . -0.3(7) ?
    C33 C32 C31 C30 . . . . -0.3(8) ?
    C38 C30 C31 C32 . . . . -0.9(8) ?
    C29 C30 C31 C32 . . . . 177.7(6) ?
    C5 C4 C3 C2 . . . . -0.1(8) ?
    C1 C2 C3 C4 . . . . -1.4(7) ?
    C27 C28 C29 C30 . . . . -1.7(9) ?
    C38 C30 C29 C28 . . . . 0.2(8) ?
    C31 C30 C29 C28 . . . . -178.5(5) ?
    C38 N4 C27 C28 . . . . -1.1(8) ?
    Ni1 N4 C27 C28 . . . . 177.4(4) ?
    C29 C28 C27 N4 . . . . 2.3(9) ?
    C37 N3 C36 C35 . . . . 1.8(8) ?
    Ni1 N3 C36 C35 . . . . -179.7(4) ?
    C8 C9 C10 C11 . . . . 167.2(4) ?
    C8 C9 C10 C12 . . . . -68.1(6) ?
    C33 C34 C35 C36 . . . . 1.3(8) ?
    N3 C36 C35 C34 . . . . -2.1(9) ?
    C15 C16 C17 C19 . . . . 159.5(6) ?
    C15 C16 C17 C18 . . . . -79.4(7) ?
loop_
    _geom_hbond_atom_site_label_D
    _geom_hbond_atom_site_label_H
    _geom_hbond_atom_site_label_A
    _geom_hbond_site_symmetry_A
    _geom_hbond_distance_DH
    _geom_hbond_distance_HA
    _geom_hbond_distance_DA
    _geom_hbond_angle_DHA
    O2 H2 O6 4_466 0.82 1.82 2.597(5) 157.6
    O1 H1 O3 4_556 0.82 1.90 2.686(5) 161.0
    N2 H2A O2 . 0.98 2.13 2.856(5) 129.2
    N1 H1A O1 . 0.98 2.45 3.082(5) 121.6
    C2 H2B O3 4_556 0.93 2.56 3.187(6) 125.3
    C9 H9A O5 . 0.97 2.38 3.212(6) 143.4
    C16 H16B O4 . 0.97 2.31 3.140(7) 143.0
    C27 H27 O4 . 0.93 2.58 3.094(5) 115.5
    C36 H36 O5 . 0.93 2.62 3.132(6) 115.4
_shelx_hkl_file
;
   1   0   0   -3.86    0.70
   2   0   0 9814.67  423.11
  -2   0   0 9471.51  411.02
  -2   0   0 9999.36  423.51
   2   0   0 9918.77  411.02
   3   0   0   -0.30    0.38
  -3   0   0    0.07    0.46
  -3   0   0    0.21    0.43
   3   0   0    0.20    0.49
  -4   0   0  403.88   18.42
  -4   0   0  425.52   14.82
   4   0   0  426.41   14.78
   4   0   0  412.51   18.43
   4   0   0  415.52   18.72
  -4   0   0  428.41   18.76
  -5   0   0   -0.25    0.69
  -5   0   0    0.46    0.57
   5   0   0    0.02    0.65
   5   0   0   -0.34    0.62
   5   0   0   -0.29    0.56
  -5   0   0   -0.63    0.60
  -6   0   0   12.47    1.77
   6   0   0   10.80    1.65
   6   0   0    7.87    1.17
  -6   0   0   12.07    1.33
   6   0   0   10.56    1.68
  -6   0   0   10.89    1.55
  -7   0   0   -0.86    0.98
   7   0   0   -1.29    0.90
   7   0   0   -0.49    0.73
  -7   0   0    0.39    0.81
  -7   0   0   -0.20    0.89
   8   0   0  193.05   10.56
   8   0   0  192.32    7.77
  -8   0   0  198.03    7.92
  -8   0   0  199.82   10.15
  -8   0   0  184.14    9.76
  -9   0   0    1.73    1.49
  -9   0   0    0.33    1.20
  -9   0   0   -1.52    0.98
   9   0   0   -1.13    1.38
   9   0   0    0.36    1.09
 -10   0   0   61.51    3.71
  10   0   0   60.04    3.59
 -10   0   0   60.83    4.53
  10   0   0   52.65    4.77
  11   0   0   -1.13    1.75
  11   0   0   -0.30    1.27
 -11   0   0   -0.95    1.34
 -12   0   0   18.64    2.44
  12   0   0   20.65    3.49
  12   0   0   20.21    2.48
  13   0   0    0.06    2.53
 -13   0   0   -0.51    1.52
  13   0   0   -1.16    1.48
 -14   0   0   23.53    3.03
  14   0   0   23.05    2.86
  15   0   0    0.26    1.93
  16   0   0   28.35    3.62
  17   0   0   -1.61    2.27
  18   0   0    7.25    2.88
  18  -1   0    4.93    2.82
  17  -1   0    7.23    2.81
  16  -1   0   -0.18    2.15
  15  -1   0   40.59    3.71
  14  -1   0    4.72    2.04
  14  -1   0    6.17    3.35
  13  -1   0    9.81    2.09
  13  -1   0   11.43    3.27
  12  -1   0    7.75    1.83
  12  -1   0    4.78    2.54
  11  -1   0   77.70    5.89
 -11   1   0   70.33    4.33
 -10   1   0    5.94    1.61
  10  -1   0    7.02    1.58
 -10   1   0    5.75    1.84
  10  -1   0    6.04    2.35
   9  -1   0  644.54   23.33
   9  -1   0  655.39   32.32
  -9   1   0  676.42   29.54
  -9   1   0  635.96   29.66
  -9   1   0  642.84   23.52
   8  -1   0    4.37    1.66
   8  -1   0    6.04    1.21
  -8   1   0    4.95    1.44
  -8   1   0    6.33    1.73
  -8   1   0    5.87    1.26
   7  -1   0  308.02   11.21
   7  -1   0  294.21   15.45
  -7   1   0  301.29   14.24
  -7   1   0  307.05   11.33
  -7   1   0  296.14   14.24
   7  -1   0  294.33   14.17
  -6   1   0  207.52   11.05
   6  -1   0  236.34    8.75
  -6   1   0  230.96    8.83
  -6   1   0  240.86   11.22
   6  -1   0  251.60   11.22
   6  -1   0  238.87   12.15
   5  -1   0  346.39   15.42
   5  -1   0  342.62   12.25
   5  -1   0  340.61   15.53
  -5   1   0  339.92   12.33
  -5   1   0  337.08   15.43
  -5   1   0  340.72   15.59
   4  -1   0  298.91   13.47
   4  -1   0  294.11   13.33
  -4   1   0  297.72   13.51
  -4   1   0  296.31   13.35
   4  -1   0  299.97   10.63
   3  -1   0   21.93    1.60
   3  -1   0   23.16    1.47
  -3   1   0   20.47    1.56
   3  -1   0   20.85    1.15
  -3   1   0   20.74    1.46
  -2   1   0 1197.03   50.62
  -2   1   0 1200.06   51.99
   1  -1   0   95.66    4.57
  -1   1   0  111.35    4.60
   1   1   0  113.22    5.19
  -1  -1   0  116.98    5.12
   1   1   0  116.60    5.12
   1   1   0  116.70    5.21
  -1  -1   0  115.46    5.20
   2   1   0 1157.91   49.94
   2   1   0 1147.05   48.64
  -2  -1   0 1134.40   48.65
  -2  -1   0 1165.62   49.95
  -3  -1   0   17.73    1.09
  -3  -1   0   20.76    1.52
  -3  -1   0   21.99    1.40
   3   1   0   19.28    1.39
   3   1   0   17.89    1.49
  -4  -1   0  309.40   10.89
  -4  -1   0  294.63   13.60
   4   1   0  311.28   13.63
  -4  -1   0  303.85   13.74
   4   1   0  298.48   13.75
  -5  -1   0  334.73   12.15
  -5  -1   0  335.35   15.35
  -5  -1   0  339.04   15.27
   5   1   0  320.57   15.33
   5   1   0  351.46   15.27
   5   1   0  342.86   12.16
   6   1   0  234.05   11.23
  -6  -1   0  228.89   11.25
  -6  -1   0  230.24   11.18
  -6  -1   0  240.18    8.95
   6   1   0  245.63    8.92
   7   1   0  307.56   15.46
   7   1   0  300.54   11.37
  -7  -1   0  307.30   14.36
  -7  -1   0  296.89   11.40
  -7  -1   0  309.80   14.45
   8   1   0    5.38    1.22
   8   1   0    6.45    1.73
  -8  -1   0    5.66    1.64
  -8  -1   0    6.09    1.46
  -8  -1   0    4.12    1.15
  -9  -1   0  654.49   23.80
  -9  -1   0  679.45   30.11
  -9  -1   0  655.45   29.85
   9   1   0  656.76   32.52
   9   1   0  651.85   23.71
  10   1   0    5.05    1.98
  10   1   0    5.77    1.54
 -10  -1   0    4.96    2.05
 -10  -1   0    6.16    1.56
 -11  -1   0   71.16    4.25
  11   1   0   72.96    4.21
  11   1   0   75.93    5.66
  12   1   0    5.53    2.57
  12   1   0    1.93    1.77
 -12  -1   0    5.23    1.80
 -13  -1   0   12.78    2.51
  13   1   0   10.84    2.21
 -14  -1   0    8.18    2.28
 -15  -1   0   55.08    4.46
 -16  -1   0    1.61    2.22
  18  -2   0    4.77    2.69
  17  -2   0   -2.82    2.10
  16  -2   0    8.49    2.46
  15  -2   0    3.37    2.03
  15  -2   0   -2.24    2.94
  14  -2   0   14.38    2.42
  14  -2   0   17.00    4.01
  13  -2   0   37.14    4.82
  13  -2   0   34.62    3.10
  12  -2   0    2.13    2.19
  12  -2   0    1.82    1.49
  11  -2   0   16.06    3.13
  11  -2   0    9.43    1.71
 -11   2   0   14.79    2.56
  10  -2   0   16.91    2.08
  10  -2   0   15.80    2.96
 -10   2   0   17.32    2.67
  -9   2   0    0.87    1.15
   9  -2   0   -0.20    0.91
  -9   2   0    0.67    1.33
   9  -2   0    0.20    1.57
  -8   2   0   23.93    2.89
  -8   2   0   23.01    2.13
  -8   2   0   21.92    2.59
   8  -2   0   22.23    2.01
   8  -2   0   25.59    2.96
  -7   2   0    0.88    1.07
   7  -2   0    0.32    0.79
  -7   2   0    0.07    0.81
  -7   2   0    0.22    1.08
   7  -2   0   -0.71    0.97
   7  -2   0   -0.70    1.08
   6  -2   0  164.49    6.44
  -6   2   0  165.19    6.58
   6  -2   0  159.75    8.26
  -6   2   0  173.84    8.41
   6  -2   0  170.45    9.15
  -6   2   0  163.23    8.23
   5  -2   0   39.44    2.99
  -5   2   0   40.04    2.59
   5  -2   0   43.18    2.05
  -5   2   0   37.81    2.75
   5  -2   0   37.00    2.72
   4  -2   0  412.87   14.25
  -4   2   0  403.86   18.14
  -4   2   0  409.90   17.87
   4  -2   0  393.31   17.81
   3  -2   0   18.55    1.05
  -3   2   0   17.80    1.30
  -3   2   0   17.78    1.40
   2  -2   0  266.82    9.27
   2  -2   0  263.09   11.60
  -2   2   0  269.81   11.62
   1  -2   0  310.19   13.48
  -1   2   0  319.62   13.49
  -1  -2   0  306.43   13.33
   1   2   0  313.86   13.95
   1   2   0  308.15   13.31
   1   2   0  316.71   13.97
  -2  -2   0  266.73   11.67
  -2  -2   0  260.01   11.68
   2   2   0  263.62   11.51
  -2  -2   0  261.85   11.52
   2   2   0  268.48   11.72
   2   2   0  262.92   11.73
  -3  -2   0   20.95    1.11
   3   2   0   17.09    1.48
   3   2   0   19.76    1.35
  -3  -2   0   17.45    1.45
  -3  -2   0   16.36    1.25
  -3  -2   0   19.48    1.35
   4   2   0  408.58   17.81
  -4  -2   0  402.22   18.08
   4   2   0  392.81   18.06
  -4  -2   0  406.07   14.25
  -4  -2   0  405.00   17.82
  -4  -2   0  406.89   18.03
   5   2   0   41.50    2.68
  -5  -2   0   39.03    2.59
  -5  -2   0   41.47    2.14
  -5  -2   0   40.29    2.81
  -6  -2   0  168.47    8.30
   6   2   0  165.59    8.14
   6   2   0  166.86    6.49
  -6  -2   0  163.02    6.44
  -6  -2   0  154.61    8.04
   7   2   0    0.86    1.03
  -7  -2   0    0.04    1.08
   7   2   0    0.20    1.01
  -7  -2   0   -1.01    0.74
   7   2   0   -0.06    0.89
  -7  -2   0   -0.42    0.97
  -8  -2   0   25.58    2.99
  -8  -2   0   27.49    2.19
   8   2   0   27.79    2.78
  -8  -2   0   26.47    2.61
   8   2   0   20.29    2.15
  -9  -2   0    0.79    1.04
   9   2   0   -1.73    1.22
  -9  -2   0    1.24    1.49
   9   2   0   -0.54    1.06
  10   2   0   19.05    2.30
 -10  -2   0   15.06    2.22
  10   2   0   19.14    2.79
 -10  -2   0   21.99    3.19
 -11  -2   0   11.58    2.78
 -11  -2   0    9.79    1.89
  11   2   0   13.02    2.70
 -12  -2   0    1.77    1.72
 -13  -2   0   36.71    3.42
 -14  -2   0   13.91    2.62
  17  -3   0    0.97    2.26
  16  -3   0    0.82    3.53
  16  -3   0    4.56    2.30
  15  -3   0   13.62    4.27
  15  -3   0   15.18    2.59
  14  -3   0    0.11    2.79
  14  -3   0    2.27    1.81
  13  -3   0   12.59    3.44
  13  -3   0   10.72    2.05
  12  -3   0   -0.14    1.33
  12  -3   0   -1.27    2.18
  11  -3   0   30.83    2.56
  11  -3   0   30.75    4.15
 -11   3   0   33.78    3.46
  10  -3   0    0.63    1.82
  10  -3   0    0.58    1.17
 -10   3   0    0.73    1.56
   9  -3   0  251.64   10.06
   9  -3   0  271.50   14.46
  -9   3   0  262.38   13.06
  -8   3   0    3.64    1.14
   8  -3   0    3.91    1.05
  -8   3   0    4.34    1.42
   8  -3   0    7.44    1.97
   7  -3   0  232.65   11.13
  -7   3   0  234.02   11.20
   7  -3   0  221.26   12.25
   7  -3   0  215.71    8.54
  -7   3   0  226.32   11.04
  -7   3   0  230.04    8.80
  -6   3   0  118.02    6.03
  -6   3   0  107.39    5.74
   6  -3   0  108.30    5.89
   6  -3   0  108.12    4.46
   6  -3   0  100.86    6.48
   5  -3   0   87.37    3.53
  -5   3   0   86.94    4.74
   5  -3   0   85.35    5.30
  -5   3   0   87.58    4.60
   5  -3   0   79.05    4.61
  -4   3   0  550.42   24.22
   4  -3   0  563.75   19.36
  -4   3   0  558.05   24.69
  -3   3   0   40.36    2.36
   3  -3   0   39.43    1.68
   3  -3   0   40.19    2.36
   2  -3   0 2382.49   98.97
  -2   3   0 2323.37   98.95
  -1   3   0   23.12    1.40
  -1   3   0   23.08    1.40
  -1  -3   0   23.13    1.44
   1   3   0   22.62    1.45
  -2  -3   0 2355.74   99.72
   2   3   0 2385.56  102.57
   2   3   0 2373.31  102.52
  -2  -3   0 2366.65  103.76
  -3  -3   0   40.70    2.36
  -3  -3   0   37.54    2.10
   3   3   0   37.25    2.21
  -3  -3   0   41.34    2.15
  -4  -3   0  560.04   24.01
  -4  -3   0  543.29   19.19
   4   3   0  551.28   24.42
   5   3   0   84.54    4.59
  -5  -3   0   81.69    4.69
  -5  -3   0   84.56    3.61
  -5  -3   0   88.83    4.50
  -6  -3   0  105.95    6.12
   6   3   0  119.00    4.83
  -6  -3   0  115.71    4.76
  -6  -3   0  114.31    5.93
   6   3   0  114.47    6.07
  -7  -3   0  227.86    8.82
  -7  -3   0  219.26   11.22
  -7  -3   0  237.72   11.11
   7   3   0  232.63   11.85
   7   3   0  230.83    8.89
   7   3   0  225.89   11.19
  -8  -3   0    4.10    1.52
   8   3   0    1.89    1.15
  -8  -3   0    3.55    1.04
   8   3   0    1.39    1.29
   9   3   0  263.68   13.69
  -9  -3   0  255.19   10.18
  -9  -3   0  259.00   13.11
 -10  -3   0   -0.52    1.14
 -10  -3   0   -1.10    1.52
  10   3   0   -0.26    1.69
 -11  -3   0   27.94    3.61
 -11  -3   0   34.46    2.76
 -12  -3   0    0.50    1.53
 -13  -3   0   12.29    2.36
  17  -4   0    0.98    2.18
  16  -4   0    1.52    2.05
  16  -4   0    3.20    3.92
  15  -4   0   -2.38    1.75
  15  -4   0   -1.48    3.02
  14  -4   0   -1.79    2.66
  14  -4   0    0.73    1.59
  13  -4   0    1.86    2.71
  13  -4   0   -1.18    1.37
 -12   4   0    0.43    1.93
  12  -4   0    0.72    1.41
  12  -4   0    2.77    2.70
 -11   4   0   10.75    2.39
  11  -4   0   13.56    1.80
  11  -4   0   18.88    3.55
 -10   4   0   14.45    2.48
  10  -4   0   13.78    3.08
  10  -4   0   14.64    1.75
  -9   4   0    0.14    1.34
   9  -4   0    1.43    0.97
   9  -4   0   -2.01    1.57
  -8   4   0   96.70    5.59
   8  -4   0   87.81    6.37
   8  -4   0   93.08    4.20
  -7   4   0   14.85    2.01
   7  -4   0   12.81    1.24
  -7   4   0   12.62    1.70
   7  -4   0   13.67    2.31
   7  -4   0    9.53    1.71
  -6   4   0   16.35    1.95
  -6   4   0   17.44    1.85
   6  -4   0   15.13    1.29
   6  -4   0   18.72    2.48
  -5   4   0    8.98    1.35
   5  -4   0    8.59    0.86
   5  -4   0   12.10    1.90
   5  -4   0    8.39    1.32
  -5   4   0    6.50    1.11
  -4   4   0   95.93    4.96
   4  -4   0  100.47    5.87
   4  -4   0   95.42    3.66
   4  -4   0   95.12    4.94
  -3   4   0   10.07    1.06
   3  -4   0   10.11    1.05
   3  -4   0    9.28    0.55
   3  -4   0    9.38    0.56
  -2   4   0  311.35   13.47
  -1   4   0 2133.56   89.50
  -1   4   0 2108.26   89.52
  -1  -4   0 2182.04   91.63
   1   4   0 2163.42   91.46
   2   4   0  307.71   13.57
   2   4   0  308.83   13.56
  -2  -4   0  308.13   13.39
   3   4   0    9.92    0.99
  -3  -4   0   11.08    0.77
  -3  -4   0   10.11    1.10
  -3  -4   0   10.73    0.76
   3   4   0    9.44    0.96
   4   4   0   95.42    4.82
  -4  -4   0   95.62    4.61
  -4  -4   0   92.44    4.89
  -5  -4   0    8.40    1.06
  -5  -4   0    7.36    1.29
   5   4   0    7.96    1.20
   6   4   0   15.07    1.74
  -6  -4   0   16.98    1.97
  -7  -4   0   11.54    1.49
   7   4   0   11.56    1.68
   7   4   0    9.68    1.43
  -7  -4   0   10.88    1.81
   7   4   0   11.49    1.68
  -8  -4   0   94.02    5.98
   8   4   0  102.30    5.96
  -8  -4   0   97.14    4.53
  -9  -4   0   -1.45    1.23
  -9  -4   0   -0.71    0.99
   9   4   0   -1.64    1.18
 -10  -4   0   13.10    2.60
 -11  -4   0   12.12    2.76
 -12  -4   0   -0.27    1.89
  17  -5   0   12.89    2.59
  17  -5   0    6.55    4.56
  16  -5   0   -1.66    1.84
  16  -5   0    0.65    3.64
  15  -5   0   15.37    4.56
  15  -5   0   16.80    2.42
  14  -5   0   -2.34    2.82
  14  -5   0    0.70    1.62
  13  -5   0    3.53    3.02
  13  -5   0    3.57    1.60
  12  -5   0   -0.30    2.36
 -12   5   0    0.73    1.89
  12  -5   0   -0.80    1.19
  11  -5   0  130.93    9.13
 -11   5   0  130.83    7.96
  11  -5   0  131.62    5.88
 -10   5   0    8.15    2.13
  10  -5   0    9.86    2.83
  10  -5   0    5.57    1.30
  -9   5   0  180.72    9.47
   9  -5   0  174.67    7.10
   9  -5   0  176.02   10.80
   8  -5   0    9.68    1.21
   8  -5   0    8.64    2.36
  -8   5   0    6.54    1.67
   7  -5   0  230.74   13.34
   7  -5   0  246.83    9.02
  -7   5   0  246.78   11.80
   6  -5   0   40.76    2.07
  -6   5   0   39.91    2.87
  -6   5   0   43.78    3.17
   6  -5   0   43.58    3.78
   5  -5   0   50.13    2.23
   5  -5   0   54.28    4.13
  -5   5   0   56.75    3.42
   5  -5   0   51.31    2.26
  -4   5   0   -0.02    0.64
   4  -5   0   -0.50    0.26
   4  -5   0    0.37    1.06
   3  -5   0  201.90   10.55
  -3   5   0  189.74    8.81
  -2   5   0  564.15   24.05
  -1  -5   0   44.50    2.17
  -2  -5   0  570.16   24.37
  -3  -5   0  189.22    8.67
   3   5   0  191.25    8.70
   3   5   0  188.33    8.67
   4   5   0   -0.48    0.61
  -4  -5   0   -0.59    0.36
  -4  -5   0   -0.34    0.63
  -5  -5   0   55.41    2.97
  -5  -5   0   53.02    3.40
   5   5   0   51.49    3.23
  -6  -5   0   37.39    2.95
  -6  -5   0   38.36    2.57
   6   5   0   41.76    2.86
   7   5   0  257.33   12.85
  -7  -5   0  240.22   12.13
  -8  -5   0    9.54    1.91
   8   5   0    8.16    1.75
  -9  -5   0  169.59    9.36
 -10  -5   0    5.12    2.17
 -11  -5   0  146.58    8.96
 -12  -5   0    1.26    1.92
  17  -6   0    1.74    2.06
  17  -6   0    6.22    4.73
  16  -6   0   14.83    4.98
  16  -6   0    8.72    2.29
  15  -6   0   -0.43    1.64
  15  -6   0   -2.38    3.35
  14  -6   0    0.88    1.59
  14  -6   0    1.91    3.14
  13  -6   0    3.53    3.25
  13  -6   0    6.08    1.67
  12  -6   0    0.43    1.28
  12  -6   0    1.03    2.63
  11  -6   0   16.26    1.82
 -11   6   0   17.57    2.93
  11  -6   0   10.47    3.43
 -10   6   0   16.17    2.69
  10  -6   0   15.65    1.73
  10  -6   0   17.95    3.61
   9  -6   0   24.51    1.87
   9  -6   0   29.04    3.93
  -9   6   0   19.12    2.54
  -8   6   0   27.90    2.78
   8  -6   0   17.93    3.19
   8  -6   0   23.99    1.85
   7  -6   0  102.80    7.06
  -7   6   0  108.09    5.84
   7  -6   0   99.39    4.16
  -6   6   0   28.00    2.40
   6  -6   0   28.43    3.37
   6  -6   0   27.50    1.50
   6  -6   0   26.17    1.51
  -5   6   0  111.87    5.80
   5  -6   0  108.00    6.99
  -4   6   0 1325.40   55.12
   4  -6   0 1264.50   62.44
   3  -6   0   80.34    5.13
  -3   6   0   71.34    3.78
  -2   6   0 2959.03  121.60
   2  -6   0 2828.01  137.01
   1  -6   0  234.91   12.32
  -2  -6   0 3037.45  127.58
   3   6   0   65.37    3.44
   3   6   0   70.19    3.49
  -3  -6   0   70.32    3.64
  -4  -6   0 1288.70   54.99
   4   6   0 1314.85   56.32
   4   6   0 1274.01   56.33
   5   6   0  112.13    5.75
  -5  -6   0  110.05    5.85
  -6  -6   0   28.66    2.61
  -6  -6   0   27.96    2.04
   6   6   0   32.08    2.54
  -7  -6   0  102.17    5.93
   7   6   0  100.18    5.90
  -8  -6   0   20.25    2.69
  -9  -6   0   28.68    3.22
 -10  -6   0   18.18    2.98
 -11  -6   0   15.52    2.93
 -12  -6   0   -2.20    1.79
  17  -7   0   -0.36    4.28
  16  -7   0    6.98    4.43
  16  -7   0    4.12    1.95
  15  -7   0   10.28    4.40
  15  -7   0   10.38    2.10
  14  -7   0    2.25    1.62
  14  -7   0    2.92    3.38
  13  -7   0   34.78    2.74
  13  -7   0   39.42    5.61
  12  -7   0   -1.34    1.17
  12  -7   0   -1.34    2.45
  11  -7   0   82.66    7.07
  11  -7   0   75.85    3.90
 -10   7   0   13.32    2.43
  10  -7   0   11.49    3.25
  10  -7   0   11.94    1.48
   9  -7   0  179.03    7.08
   9  -7   0  179.27   11.48
  -9   7   0  194.38    9.88
  -8   7   0   40.90    3.37
   8  -7   0   39.33    2.11
   8  -7   0   43.71    4.71
   7  -7   0  218.91   12.83
   7  -7   0  215.49    7.93
   7  -7   0  223.29    7.92
  -7   7   0  230.16   10.96
   6  -7   0    6.99    2.22
  -6   7   0    9.74    1.48
   5  -7   0    0.61    1.39
   4  -7   0  160.12    9.52
  -4   7   0  164.91    7.74
   3  -7   0  142.77    8.47
   2  -7   0   81.95    5.50
   1  -7   0   22.82    2.68
   0  -7   0   -0.54    1.11
  -2  -7   0   73.53    3.56
  -2  -7   0   73.65    3.59
   3   7   0  136.77    6.59
  -3  -7   0  144.40    6.70
   3   7   0  145.49    6.58
  -4  -7   0  159.31    7.63
   4   7   0  161.38    7.59
   4   7   0  156.01    7.59
  -5  -7   0   -0.40    0.85
   5   7   0    1.12    0.99
   5   7   0    0.20    0.88
  -6  -7   0   12.18    1.73
   6   7   0   10.56    1.68
  -7  -7   0  214.33   10.71
  -8  -7   0   38.31    3.46
  -9  -7   0  197.58   10.56
 -10  -7   0   14.68    2.70
 -11  -7   0   85.11    6.39
  16  -8   0    8.92    4.74
  16  -8   0    9.07    1.97
  15  -8   0   -1.97    1.38
  15  -8   0   -3.61    3.52
  14  -8   0    2.04    1.46
  14  -8   0   10.11    4.05
  13  -8   0   -0.01    1.21
  13  -8   0    2.60    3.34
  12  -8   0    2.09    1.24
  12  -8   0    1.42    2.93
  11  -8   0    4.80    3.11
  11  -8   0    3.50    1.13
  10  -8   0    6.52    3.13
  10  -8   0    1.52    0.97
   9  -8   0    0.96    0.70
  -9   8   0   -1.43    1.45
   9  -8   0    1.21    2.34
  -8   8   0   69.69    4.62
   8  -8   0   62.31    5.85
   7  -8   0    3.84    2.17
  -7   8   0    2.96    1.43
   6  -8   0    5.67    2.25
   5  -8   0   -0.80    1.43
   4  -8   0   39.61    3.86
   3  -8   0    5.77    1.87
   2  -8   0   63.38    4.84
   1  -8   0  148.94    8.76
   0  -8   0 1276.03   61.33
   1   8   0  168.69    8.85
  -1  -8   0  145.54    8.80
  -2  -8   0   77.20    3.58
  -2  -8   0   62.48    4.85
   2   8   0   77.97    4.80
  -2  -8   0   74.22    3.54
  -3  -8   0    5.34    0.93
   3   8   0    4.70    0.75
  -3  -8   0    5.26    0.91
   3   8   0    5.47    1.38
   3   8   0    6.18    0.79
  -4  -8   0   41.78    3.49
   4   8   0   38.15    2.48
   4   8   0   38.06    2.45
  -4  -8   0   40.55    2.60
   4   8   0   38.07    3.01
  -4  -8   0   36.39    2.54
   5   8   0    0.26    1.04
  -5  -8   0   -0.17    0.78
  -6  -8   0    8.67    1.65
  -7  -8   0    0.80    1.25
  -8  -8   0   66.59    4.79
  -9  -8   0    3.63    1.77
 -10  -8   0    1.02    1.91
  16  -9   0   -1.77    4.09
  16  -9   0   -0.41    1.34
  15  -9   0    5.82    1.51
  15  -9   0    7.57    4.41
  14  -9   0    1.34    1.15
  14  -9   0    0.86    3.61
  13  -9   0    3.03    3.51
  13  -9   0    2.60    1.10
  12  -9   0   -0.67    0.85
  12  -9   0   -0.43    2.89
  11  -9   0   38.81    5.43
  10  -9   0    0.17    2.54
   9  -9   0  160.81   10.81
  -8   9   0    2.51    1.53
   8  -9   0    3.26    2.42
   7  -9   0   70.41    6.08
  -7   9   0   69.78    4.46
   6  -9   0    2.37    2.12
   5  -9   0   34.10    4.08
   4  -9   0    0.11    1.68
   3  -9   0    2.52    1.76
   2  -9   0  106.17    7.06
   1  -9   0   34.69    3.75
   0   9   0   -1.50    1.22
   0  -9   0   -1.36    1.50
  -1  -9   0   37.30    3.60
   1   9   0   27.97    3.08
  -2  -9   0  104.66    6.73
   2   9   0  112.51    6.60
   3   9   0    1.38    1.13
  -3  -9   0    1.66    0.68
   3   9   0    0.05    0.55
   3   9   0    0.52    0.58
  -3  -9   0    0.42    0.63
  -3  -9   0    3.55    1.69
  -4  -9   0    1.03    0.77
  -4  -9   0    2.10    0.84
  -4  -9   0    1.38    1.62
   4   9   0    1.25    1.18
   4   9   0    0.35    0.76
   5   9   0   28.21    2.76
  -5  -9   0   28.10    2.34
  -6  -9   0    0.55    1.06
  -7  -9   0   73.05    4.75
  -8  -9   0    1.78    1.44
  -9  -9   0  157.36    8.89
  16 -10   0    2.54    4.73
  15 -10   0   -0.11    3.76
  14 -10   0    1.08    3.69
  13 -10   0   -1.80    3.22
  12 -10   0    8.50    3.86
  11 -10   0    4.56    3.26
  10 -10   0    5.71    3.29
   9 -10   0   -0.76    2.46
   8 -10   0   10.14    3.22
   7 -10   0   22.57    3.95
  -7  10   0   22.32    2.42
   6 -10   0  129.16    8.94
   5 -10   0   21.87    3.57
   4 -10   0  184.63   11.23
   3 -10   0   14.34    2.82
   2 -10   0   76.38    5.85
   1 -10   0   28.59    3.54
   0  10   0  628.51   30.50
   0 -10   0  590.80   30.48
   1  10   0   33.56    3.40
  -1 -10   0   36.44    3.76
   2  10   0   67.53    5.01
  -2 -10   0   85.28    5.58
  -3 -10   0   14.86    1.32
   3  10   0   13.96    1.19
   3  10   0   12.92    2.10
  -3 -10   0   12.25    2.44
   3  10   0   15.61    1.22
  -3 -10   0   12.69    1.27
   4  10   0  201.15   10.76
   4  10   0  205.68    9.32
  -4 -10   0  195.20    9.12
  -4 -10   0  181.74   10.88
  -4 -10   0  196.10    9.16
  -5 -10   0   19.23    1.95
  -6 -10   0  131.45    6.96
  -7 -10   0   18.20    2.26
  -8 -10   0    8.99    2.01
  15 -11   0    1.10    4.27
  14 -11   0    2.81    4.08
  13 -11   0   15.66    4.93
  12 -11   0    1.37    3.48
  11 -11   0    3.74    3.51
  10 -11   0    0.96    2.85
   9 -11   0   66.23    6.81
   8 -11   0    6.01    3.08
   7 -11   0   45.75    5.47
   6 -11   0    5.96    2.80
   5 -11   0    2.86    2.19
   4 -11   0   22.34    3.62
   3 -11   0    3.33    2.22
   2 -11   0   11.12    2.73
   1 -11   0   19.08    3.19
   0 -11   0    0.17    1.89
   0  11   0    0.91    1.56
   1  11   0   10.72    2.35
  -1 -11   0   21.47    3.04
   2  11   0   10.77    2.23
  -2 -11   0   13.48    2.65
   3  11   0    4.64    0.80
  -3 -11   0    2.90    1.96
   3  11   0    4.00    1.71
   4  11   0   24.57    1.99
  -4 -11   0   28.03    3.40
  -4 -11   0   20.29    1.79
  -5 -11   0   -0.83    0.78
  -6 -11   0    4.39    1.31
  -7 -11   0   45.70    3.56
  14 -12   0    4.55    4.45
  13 -12   0    7.49    4.37
  12 -12   0    0.74    3.65
  11 -12   0    1.42    3.61
  10 -12   0    6.79    3.87
   9 -12   0    0.99    3.09
   8 -12   0    5.90    3.35
   7 -12   0   27.96    4.61
   6 -12   0   16.13    3.79
   5 -12   0   91.69    7.50
   4 -12   0    1.80    2.31
   3 -12   0   32.95    4.36
   2 -12   0   50.14    5.28
   1 -12   0   19.38    3.46
   0  12   0  185.17   10.73
   0 -12   0  169.53   10.74
  -1 -12   0   26.92    3.78
  -2 -12   0   48.64    4.85
   2  12   0   62.83    4.74
   3  12   0   30.99    1.97
  -3 -12   0   31.59    3.83
   4  12   0    1.13    1.02
  -4 -12   0    1.63    0.80
  -5 -12   0   99.53    5.25
  -6 -12   0   20.48    2.16
  14 -13   0    0.23    4.36
  13 -13   0    5.98    4.70
  12 -13   0    1.92    4.02
  11 -13   0   20.40    5.22
  10 -13   0   -1.52    3.12
   9 -13   0   58.65    7.11
   8 -13   0    9.62    3.95
   7 -13   0   77.58    7.41
   6 -13   0    1.01    2.80
   5 -13   0    1.28    2.60
   4 -13   0    2.02    2.69
   3 -13   0   -1.35    2.20
   2 -13   0    4.55    2.81
  -1  13   0   37.15    4.56
   1 -13   0   46.21    5.21
   0  13   0   -0.23    1.96
   0 -13   0   -0.15    2.38
   1  13   0   48.81    4.68
  -1 -13   0   50.24    5.18
   2  13   0    6.33    2.27
  -2 -13   0    8.06    2.76
   3  13   0    0.66    0.83
  -5 -13   0    0.30    0.83
  13 -14   0   -1.01    4.30
  12 -14   0   -1.21    4.01
  11 -14   0    1.63    3.98
  10 -14   0    7.65    4.39
   9 -14   0    3.67    3.77
   8 -14   0    6.43    4.05
   7 -14   0    8.57    3.87
   6 -14   0   22.16    4.76
   5 -14   0    0.97    2.91
   4 -14   0   34.47    5.23
   3 -14   0   -3.23    2.37
   2 -14   0  155.68   10.72
  -2  14   0  157.86   10.40
   1 -14   0   11.01    3.53
  -1  14   0    3.28    2.58
   0  14   0  230.92   13.50
   0 -14   0  226.54   13.65
  -1 -14   0   20.35    3.78
   1  14   0    2.02    2.24
   3  14   0   -0.06    0.88
  12 -15   0    3.63    4.49
  11 -15   0    8.98    4.67
  10 -15   0    0.57    3.83
   9 -15   0   14.44    5.00
   8 -15   0   13.37    4.67
   7 -15   0   29.47    5.52
   6 -15   0    5.62    3.55
   5 -15   0    8.17    3.70
   4 -15   0   -0.68    2.73
   3 -15   0    6.71    3.28
  -2  15   0    6.20    2.89
   2 -15   0    5.87    3.37
  -1  15   0   13.53    3.43
   1 -15   0   19.17    4.23
   0 -15   0   -3.65    2.59
   0  15   0   -1.16    2.06
  -1 -15   0   22.88    4.24
  11 -16   0    1.21    4.16
  10 -16   0    2.57    4.31
   9 -16   0   -0.55    3.85
   8 -16   0   -0.13    3.57
   7 -16   0    5.89    3.95
   6 -16   0    5.97    3.75
   5 -16   0    9.92    4.09
   4 -16   0    6.58    3.78
  -3  16   0    0.22    2.63
   3 -16   0    0.87    3.03
  -2  16   0   19.56    4.17
   2 -16   0   13.23    4.11
  -1  16   0   -2.68    2.15
   1 -16   0    1.24    3.12
   0 -16   0    6.42    3.53
  10 -17   0   -0.25    4.47
   9 -17   0   13.23    5.34
   8 -17   0    1.16    3.97
   7 -17   0    2.54    4.13
   6 -17   0   -1.57    3.23
   5 -17   0    0.65    3.45
  -4  17   0    1.80    2.99
   4 -17   0   -2.33    3.09
  -3  17   0   -3.27    2.51
   3 -17   0    1.09    3.32
   2 -17   0   -2.04    3.31
  -2  17   0   -0.54    2.67
   1 -17   0    1.77    3.45
   8 -18   0    3.89    4.65
   7 -18   0    2.68    4.24
   6 -18   0    1.83    3.84
  -5  18   0   -0.29    3.26
   5 -18   0   -3.63    3.47
  -4  18   0    0.76    3.02
   4 -18   0    4.68    3.98
  -3  18   0   -1.49    2.79
   3 -18   0   -2.75    3.70
   2 -18   0    0.05    3.51
  -6  19   0    0.60    3.38
   6 -19   0   -2.23    3.61
  -5  19   0    1.21    3.49
   5 -19   0    2.44    4.13
  -4  19   0    0.76    3.44
   4 -19   0   -0.70    4.25
   3 -19   0    1.21    4.04
   4 -20   0    0.40    4.93
  -4  20  -1   -1.82    3.42
   4 -20   1    1.13    4.73
   3 -19   1   10.71    4.96
  -3  19  -1   13.32    4.39
   4 -19   1    2.46    4.38
  -4  19  -1   -0.87    3.30
   5 -19   1    2.97    4.44
  -5  19  -1    4.43    3.93
  -6  19  -1   -0.55    3.31
   6 -19   1    2.85    4.35
   1 -18   1   -3.21    3.62
  -2  18  -1    4.90    3.26
   2 -18   1    1.14    3.98
  -3  18  -1   -0.86    2.89
   3 -18   1    2.44    4.08
  -4  18  -1    1.41    3.20
   4 -18   1    2.31    4.10
   5 -18   1   -0.01    3.89
  -5  18  -1    0.66    3.32
  -6  18  -1    3.99    3.62
   6 -18   1    0.79    3.86
   7 -18   1   -1.92    3.77
   8 -18   1   -0.71    4.08
   0 -17   1    2.34    3.53
   1 -17   1    4.60    3.93
  -1  17  -1    8.43    3.30
  -2  17  -1    5.22    3.23
   2 -17   1    0.26    3.60
  -3  17  -1    1.13    3.01
   3 -17   1    1.20    3.68
  -4  17  -1    0.15    2.91
   4 -17   1    1.88    3.58
   5 -17   1   -2.28    3.35
   6 -17   1    0.06    3.63
   7 -17   1   -0.70    3.73
   8 -17   1    3.70    4.35
   9 -17   1   -3.83    4.10
  10 -17   1    2.81    4.72
   0  16  -1   -2.34    2.26
   0 -16   1    3.46    3.24
  -1  16  -1    0.69    2.54
   1 -16   1    0.32    3.26
  -2  16  -1    0.64    2.65
   2 -16   1    0.44    3.28
  -3  16  -1    1.36    2.72
   3 -16   1    3.30    3.52
  -4  16  -1    7.26    3.34
   4 -16   1    6.07    3.56
   5 -16   1    3.66    3.60
   6 -16   1   10.98    4.36
   7 -16   1    6.42    4.25
   8 -16   1   21.23    5.47
   9 -16   1   -1.70    3.76
  10 -16   1   14.39    5.51
  11 -16   1    2.02    4.54
   1  15  -1   45.59    4.79
  -1 -15   1   45.42    5.54
   0 -15   1    4.37    3.26
   0  15  -1    0.94    2.20
  -1  15  -1   52.99    5.39
   1 -15   1   44.09    5.71
  -2  15  -1   -0.62    2.33
   2 -15   1    2.89    3.13
   3 -15   1   52.13    6.31
  -3  15  -1   53.30    5.96
   4 -15   1    8.77    3.68
   5 -15   1    6.50    3.70
   6 -15   1    4.40    3.49
   7 -15   1   -0.07    3.31
   8 -15   1    1.65    3.78
   9 -15   1    3.57    4.10
  10 -15   1   -3.05    3.24
  11 -15   1   -0.48    4.09
  12 -15   1   -2.05    4.06
  -2 -14   1   15.10    3.64
   2  14  -1   13.71    2.89
  -1 -14   1    8.67    3.46
   1  14  -1    7.32    2.66
   0  14  -1    7.30    2.84
   0 -14   1    5.00    3.08
   1 -14   1    8.28    3.41
  -1  14  -1    1.23    2.41
  -2  14  -1   10.73    3.25
   2 -14   1   12.97    3.67
   3 -14   1   14.10    3.73
   4 -14   1    8.74    3.53
   5 -14   1    6.19    3.53
   6 -14   1   27.25    5.04
   7 -14   1   11.74    4.23
   8 -14   1   59.69    7.25
   9 -14   1    2.60    3.77
  10 -14   1   12.78    4.65
  11 -14   1    3.16    4.02
  12 -14   1    2.60    4.29
  13 -14   1    2.93    4.54
  -5 -13   1   32.73    2.46
  -3 -13   1   45.78    4.77
  -2 -13   1   42.32    4.63
   2  13  -1   26.64    3.64
  -1 -13   1  229.55   14.37
   1  13  -1  281.42   14.58
   0  13  -1   78.56    6.68
   0 -13   1  111.53    7.54
  -1  13  -1  264.65   14.99
   1 -13   1  256.28   15.12
   2 -13   1   33.59    4.59
  -2  13  -1   28.08    4.07
   3 -13   1   51.39    5.81
   4 -13   1    2.71    2.66
   5 -13   1   35.66    5.12
   6 -13   1   10.92    3.77
   7 -13   1    8.54    3.83
   8 -13   1   10.04    3.93
   9 -13   1    3.68    3.45
  10 -13   1    2.73    3.70
  11 -13   1    3.47    3.84
  12 -13   1    5.38    4.34
  13 -13   1    2.03    4.18
  14 -13   1    2.12    4.52
  -6 -12   1   51.58    3.57
  -5 -12   1    0.34    0.95
  -4 -12   1   60.73    3.34
  -4 -12   1   58.16    5.20
   3  12  -1    2.74    1.83
  -3 -12   1    6.35    2.55
   3  12  -1    2.25    0.86
  -2 -12   1   12.88    2.95
  -1 -12   1   26.39    3.73
   1  12  -1   17.73    3.02
   0 -12   1  176.11   10.34
   0  12  -1  149.91    9.82
  -1  12  -1   14.40    2.99
   1 -12   1   19.27    3.54
   2 -12   1    7.87    2.82
   3 -12   1    2.72    2.40
   4 -12   1   67.09    6.23
   5 -12   1   -0.21    2.35
   6 -12   1   64.39    6.39
   7 -12   1    5.89    3.27
   8 -12   1   51.47    6.30
   9 -12   1    2.09    3.05
  10 -12   1   37.29    5.87
  11 -12   1    0.24    3.52
  12 -12   1   12.08    4.72
  13 -12   1    0.21    3.90
  14 -12   1   10.13    4.95
  -7 -11   1    7.03    1.66
  -6 -11   1   14.36    1.89
  -5 -11   1    7.25    1.35
   4  11  -1    1.75    1.56
  -4 -11   1    2.31    0.86
  -4 -11   1   11.38    2.74
   3  11  -1   32.71    2.04
   3  11  -1   28.69    3.20
   2  11  -1    5.69    1.89
  -2 -11   1   11.35    2.62
  -1 -11   1  258.39   14.27
   1  11  -1  256.29   14.09
   0 -11   1   34.20    4.12
   1 -11   1  245.96   13.88
  -1  11  -1  241.77   13.67
   2 -11   1   10.23    2.71
   3 -11   1   35.50    4.31
   4 -11   1    2.92    2.26
   5 -11   1    4.61    2.60
   6 -11   1   17.51    3.65
   7 -11   1    3.31    2.81
   8 -11   1    5.77    3.09
   9 -11   1    2.02    2.93
  10 -11   1    1.78    3.08
  11 -11   1    5.25    3.60
  12 -11   1   -1.59    3.17
  13 -11   1    2.64    3.94
  14 -11   1    3.90    4.38
  15 -11   1    9.21    4.96
  -8 -10   1   95.55    5.98
  -7 -10   1   13.97    2.07
  -6 -10   1   31.72    2.77
  -5 -10   1   36.07    2.68
   5  10  -1   32.75    3.22
   4  10  -1    1.77    1.47
  -4 -10   1    5.69    2.24
  -4 -10   1    0.39    0.89
  -4 -10   1    1.42    0.85
   3  10  -1  104.26    5.13
  -3 -10   1  109.74    6.99
   3  10  -1  110.59    6.72
  -3 -10   1  110.61    5.20
   3  10  -1  107.84    5.19
  -3 -10   1  105.44    5.15
  -2 -10   1   29.54    3.36
   2  10  -1   18.12    2.62
   1  10  -1  116.05    7.33
  -1 -10   1  119.72    7.56
   0  10  -1   46.63    4.11
   0 -10   1   44.75    4.40
   1 -10   1  113.71    7.54
   2 -10   1   26.07    3.52
   3 -10   1   96.70    6.95
   4 -10   1    2.88    2.06
   5 -10   1   29.57    4.09
   6 -10   1   50.50    5.21
   7 -10   1   12.28    3.36
   8 -10   1   90.32    7.50
   9 -10   1   16.71    3.97
  10 -10   1   37.25    5.35
  11 -10   1    2.52    3.25
  12 -10   1    4.05    3.42
  13 -10   1   -1.41    3.41
  14 -10   1    2.75    3.88
  15 -10   1   -0.33    4.08
  16 -10   1   -2.15    4.40
  -9  -9   1   19.40    2.82
  -8  -9   1   10.87    2.05
  -7  -9   1    6.53    1.63
  -6  -9   1   63.83    4.21
   6   9  -1   68.81    4.67
  -5  -9   1   14.06    1.77
   5   9  -1   25.28    2.62
   4   9  -1   20.09    2.38
  -4  -9   1   15.61    1.62
  -4  -9   1   18.00    2.71
  -3  -9   1   37.73    3.59
   3   9  -1   40.21    2.20
   3   9  -1   41.32    3.28
  -3  -9   1   29.67    2.21
   3   9  -1   38.24    2.15
   2   9  -1   66.65    4.94
  -2  -9   1   90.61    5.58
  -2  -9   1   75.20    3.60
  -1  -9   1  706.63   34.99
   1   9  -1  713.07   34.91
   1  -9   1  711.24   35.28
   2  -9   1   68.44    5.34
   3  -9   1   37.93    3.95
   4  -9   1   16.34    2.98
   5  -9   1   22.40    3.46
   6  -9   1   60.72    5.46
   7  -9   1   -0.93    2.02
   8  -9   1   10.55    3.13
  -8   9  -1   10.88    2.01
   9  -9   1   13.40    3.63
  10  -9   1    2.98    2.82
  11  -9   1    3.64    0.83
  11  -9   1    6.65    3.37
  12  -9   1    0.12    0.92
  12  -9   1   -0.94    2.95
  13  -9   1   -3.56    2.93
  13  -9   1    1.30    1.13
  14  -9   1   -1.53    1.14
  14  -9   1   -0.85    3.55
  15  -9   1    4.30    4.14
  15  -9   1    2.77    1.48
  16  -9   1    0.40    1.47
  16  -9   1    0.50    4.35
 -10  -8   1  203.83   11.16
  -9  -8   1    5.39    1.91
  -8  -8   1  181.70    9.66
  -7  -8   1   -0.25    1.13
  -6  -8   1  141.58    7.64
   6   8  -1  152.68    8.31
  -5  -8   1    1.67    1.02
   5   8  -1    1.79    1.23
   4   8  -1   58.91    4.02
  -4  -8   1   48.99    3.30
   4   8  -1   56.22    3.27
  -4  -8   1   74.31    4.63
   3   8  -1   49.08    3.54
  -3  -8   1   46.14    3.84
  -3  -8   1   44.20    2.69
   3   8  -1   47.72    2.54
   3   8  -1   45.73    2.55
   2   8  -1   24.76    2.57
  -2  -8   1   30.75    3.07
  -2  -8   1   28.87    1.76
  -1  -8   1  250.73   12.55
   1   8  -1  215.19   12.22
   0   8  -1  908.54   44.64
   0  -8   1  932.26   44.77
   1  -8   1  227.72   12.49
   2  -8   1   21.78    2.94
   3  -8   1   47.93    4.25
   4  -8   1   59.91    4.94
   5  -8   1    1.02    1.65
   6  -8   1  134.35    8.77
   7  -8   1    2.06    2.02
  -8   8  -1  183.74    9.70
   8  -8   1  191.07   11.72
   9  -8   1    7.51    2.92
   9  -8   1    6.22    0.93
  -9   8  -1    6.95    1.97
  10  -8   1  194.53    7.36
  10  -8   1  188.15   12.37
  11  -8   1    3.68    3.09
  11  -8   1    2.09    1.11
  12  -8   1   40.95    2.62
  12  -8   1   35.25    5.48
  13  -8   1   -1.23    1.17
  13  -8   1    0.17    3.11
  14  -8   1   15.99    4.59
  14  -8   1   14.08    1.96
  15  -8   1    2.46    1.57
  15  -8   1    2.69    4.21
  16  -8   1   -0.39    4.17
  16  -8   1    6.11    1.84
 -11  -7   1    3.52    2.15
 -10  -7   1    6.76    2.23
  -9  -7   1    5.54    1.99
  -8  -7   1   19.95    2.60
   7   7  -1   83.95    5.34
  -7  -7   1   83.43    5.26
  -6  -7   1   29.72    2.63
   6   7  -1   28.92    2.69
   5   7  -1  202.34    9.55
   5   7  -1  205.96   10.47
  -5  -7   1  184.12    9.46
   4   7  -1    2.66    0.84
  -4  -7   1    3.41    0.97
   4   7  -1    3.67    1.21
  -3  -7   1  436.21   18.39
   3   7  -1  413.67   18.59
   3   7  -1  422.16   20.84
   3   7  -1  412.71   18.57
  -2  -7   1   25.33    1.62
   2   7  -1   21.04    2.24
   1   7  -1 1334.83   65.08
  -1  -7   1 1391.15   65.21
   0   7  -1  181.00    9.49
   0  -7   1  162.17    9.46
   1  -7   1 1342.56   64.43
   2  -7   1   48.87    4.05
   3  -7   1  398.13   20.48
   4  -7   1    2.30    1.55
  -4   7  -1    3.56    0.96
   5  -7   1  179.11   10.50
   6  -7   1   29.44    3.64
   7  -7   1   74.61    3.12
   7  -7   1   71.81    6.00
  -7   7  -1   83.34    4.81
  -8   7  -1   19.96    2.34
   8  -7   1   18.30    1.48
   8  -7   1   24.61    3.65
  -9   7  -1    2.74    1.97
   9  -7   1    2.28    2.42
   9  -7   1    4.53    1.14
 -10   7  -1    7.72    2.11
  10  -7   1   10.17    1.42
  10  -7   1    6.98    3.07
  11  -7   1    6.21    3.04
  11  -7   1    1.91    1.29
  12  -7   1    2.29    1.36
  12  -7   1    3.33    2.87
  13  -7   1    9.40    3.82
  13  -7   1    2.91    1.43
  14  -7   1    1.25    3.46
  14  -7   1    1.19    1.58
  15  -7   1   11.28    4.37
  15  -7   1    6.17    1.94
  16  -7   1    3.70    1.89
  16  -7   1    2.71    4.03
  17  -7   1    6.03    4.64
 -12  -6   1   39.48    4.48
 -11  -6   1    0.99    1.93
 -10  -6   1  148.85    8.82
  -9  -6   1    9.14    2.17
   8   6  -1  313.04   15.79
  -8  -6   1  297.78   14.84
  -7  -6   1   56.74    4.17
   7   6  -1   65.58    4.24
   6   6  -1  229.33   11.52
  -6  -6   1  214.83   10.71
  -6  -6   1  217.84   10.20
   5   6  -1   12.18    1.47
   5   6  -1   11.91    1.68
  -5  -6   1   14.15    1.66
  -5  -6   1   13.46    1.04
   4   6  -1  168.53    8.12
  -4  -6   1  174.38    8.20
  -3  -6   1  183.79    8.97
   3   6  -1  207.32    9.00
  -2  -6   1  340.19   14.80
  -1  -6   1  262.70   11.35
   1  -6   1  274.45   14.23
   2  -6   1  364.25   17.86
  -2   6  -1  338.56   15.03
   3  -6   1  207.43   10.80
  -3   6  -1  186.41    8.81
  -4   6  -1  174.23    8.31
   4  -6   1  176.78    9.99
  -5   6  -1   14.27    1.65
   5  -6   1   14.59    2.34
   5  -6   1   11.33    0.72
   6  -6   1  226.26   12.73
   6  -6   1  226.92    8.17
   7  -6   1   60.45    2.77
  -7   6  -1   58.06    3.92
   7  -6   1   60.76    5.10
   8  -6   1  308.56   16.68
  -8   6  -1  291.22   14.51
   8  -6   1  304.20   11.08
   9  -6   1   10.14    2.88
  -9   6  -1    5.14    1.77
   9  -6   1    8.60    1.30
  10  -6   1  151.85    9.89
  10  -6   1  147.39    6.18
 -10   6  -1  139.96    8.31
 -11   6  -1    0.41    1.83
  11  -6   1   -0.70    1.09
  11  -6   1   -1.13    2.32
  12  -6   1   50.55    5.72
  12  -6   1   36.10    2.88
  13  -6   1    4.87    1.63
  13  -6   1    5.36    3.42
  14  -6   1   16.51    2.32
  14  -6   1   15.56    4.42
  15  -6   1    0.32    1.71
  15  -6   1   -1.64    3.37
  16  -6   1   10.68    2.36
  16  -6   1    9.65    4.66
  17  -6   1   -0.43    4.06
  17  -6   1    2.23    2.07
 -12  -5   1    1.50    2.04
 -11  -5   1    1.03    1.90
 -10  -5   1   26.34    3.36
  -9  -5   1   58.39    4.53
   9   5  -1   54.25    4.22
   8   5  -1   18.72    2.32
  -8  -5   1   17.45    2.39
  -7  -5   1   22.08    2.43
   7   5  -1   18.49    2.18
  -6  -5   1   55.51    3.56
   6   5  -1   46.21    3.28
  -6  -5   1   49.65    3.04
   6   5  -1   48.89    3.43
  -5  -5   1   21.27    2.09
  -5  -5   1   22.92    1.70
   4   5  -1  144.50    6.85
  -4  -5   1  140.81    6.42
  -4  -5   1  136.60    6.88
   3   5  -1  363.40   16.33
  -3  -5   1  372.21   16.15
   2   5  -1  160.15    7.13
  -2  -5   1  160.53    7.23
   2   5  -1  157.43    7.14
  -1  -5   1 2063.12   86.87
  -2   5  -1  165.99    7.47
   2  -5   1  167.75    9.09
   3  -5   1  352.09   18.38
  -3   5  -1  371.49   15.92
   4  -5   1  136.15    5.00
  -4   5  -1  137.97    6.81
   4  -5   1  141.83    5.01
   4  -5   1  151.31    8.21
  -5   5  -1   21.60    1.95
   5  -5   1   20.42    2.51
   5  -5   1   14.45    1.06
   5  -5   1   14.28    1.07
   6  -5   1   50.18    4.22
   6  -5   1   49.16    2.36
  -6   5  -1   53.06    3.55
  -6   5  -1   46.77    3.21
   7  -5   1   16.34    2.71
   7  -5   1   15.17    1.37
  -7   5  -1   20.03    2.14
   8  -5   1   17.09    2.91
   8  -5   1   16.87    1.47
  -8   5  -1   15.64    2.15
  -9   5  -1   52.01    4.08
   9  -5   1   51.41    4.92
   9  -5   1   56.10    3.07
  10  -5   1   31.04    2.34
 -10   5  -1   30.29    3.34
  10  -5   1   36.01    4.40
 -11   5  -1    0.19    2.07
  11  -5   1    2.23    2.51
  11  -5   1    0.99    1.23
  12  -5   1    0.67    1.36
  12  -5   1   -0.11    2.57
 -12   5  -1    0.93    1.93
  13  -5   1    0.78    1.44
  13  -5   1    2.53    2.97
  14  -5   1   -0.42    3.03
  14  -5   1    2.59    1.74
  15  -5   1    1.10    1.80
  15  -5   1    3.63    3.61
  16  -5   1    3.82    2.00
  16  -5   1   -0.62    3.62
  17  -5   1   16.21    5.13
  17  -5   1   14.27    2.67
 -12  -4   1   35.40    4.22
 -12  -4   1   37.00    3.12
 -11  -4   1    1.68    1.97
 -11  -4   1    0.65    1.37
 -10  -4   1   95.73    4.88
 -10  -4   1   97.68    6.56
  10   4  -1   99.42    6.42
   9   4  -1    5.94    1.86
  -9  -4   1    8.25    2.05
  -9  -4   1    4.75    1.31
  -8  -4   1  266.44    9.92
  -8  -4   1  248.73   12.66
   8   4  -1  253.00   13.33
  -7  -4   1   12.27    1.91
   7   4  -1    9.81    1.73
  -7  -4   1   15.14    1.42
  -7  -4   1   11.09    1.49
   7   4  -1    8.67    1.59
   6   4  -1   74.07    4.11
  -6  -4   1   55.84    2.99
  -6  -4   1   54.34    3.99
   6   4  -1   74.05    4.18
  -5  -4   1  161.95    8.06
  -5  -4   1  170.75    6.25
   5   4  -1  157.80    7.99
  -5  -4   1  164.38    7.81
  -4  -4   1   55.81    2.81
   4   4  -1   43.83    2.88
  -4  -4   1   52.47    3.11
  -3  -4   1  136.20    5.98
   3   4  -1  125.13    6.18
  -3  -4   1  130.35    5.97
  -3  -4   1  133.55    6.28
   2   4  -1  101.85    4.83
  -2  -4   1  112.68    4.97
   2   4  -1  101.37    4.82
  -1  -4   1 3556.77  146.78
   1   4  -1 3426.20  146.56
   0  -4   1 3200.82  134.73
   0   4  -1 3161.74  134.34
   1  -4   1 3416.70  145.63
  -1   4  -1 3506.80  145.49
  -2   4  -1  110.35    5.13
   3  -4   1  120.16    4.36
   3  -4   1  118.57    4.36
  -3   4  -1  133.88    5.92
   4  -4   1   42.79    3.38
   4  -4   1   40.30    1.91
  -4   4  -1   53.00    2.92
  -5   4  -1  173.99    7.88
   5  -4   1  148.97    5.88
   5  -4   1  153.99    8.86
  -6   4  -1   55.31    3.90
  -6   4  -1   51.07    3.60
   6  -4   1   69.42    2.89
   6  -4   1   71.11    4.75
   7  -4   1   10.36    2.15
  -7   4  -1   11.35    1.86
   7  -4   1    9.22    1.12
  -7   4  -1   11.27    1.64
   8  -4   1  252.47   13.71
  -8   4  -1  247.08   12.17
   8  -4   1  242.75    9.39
   9  -4   1    6.29    2.35
   9  -4   1    5.06    1.19
  -9   4  -1    4.78    1.68
 -10   4  -1   95.48    6.15
  10  -4   1   94.28    4.59
  10  -4   1   97.77    7.13
  11  -4   1    0.49    2.26
  11  -4   1    1.16    1.21
 -11   4  -1    1.18    1.80
  12  -4   1   39.09    2.99
  12  -4   1   38.71    4.92
 -12   4  -1   39.06    4.14
  13  -4   1    1.70    2.65
  13  -4   1   -1.30    1.36
  14  -4   1    6.45    1.92
  14  -4   1    9.27    3.59
  15  -4   1    0.26    3.35
  15  -4   1   -1.27    1.66
  16  -4   1    6.24    2.28
  16  -4   1    5.52    4.17
  17  -4   1    1.56    2.35
 -14  -3   1    2.65    2.01
 -13  -3   1   -0.17    1.73
 -12  -3   1    3.60    1.75
 -11  -3   1   11.27    1.87
  11   3  -1   13.84    2.68
 -11  -3   1   13.20    2.75
 -10  -3   1   34.38    3.71
  10   3  -1   35.44    3.58
 -10  -3   1   34.46    2.67
   9   3  -1   26.98    2.94
  -9  -3   1   23.47    2.97
  -9  -3   1   21.58    2.15
   8   3  -1    2.04    1.37
  -8  -3   1    3.74    1.54
  -8  -3   1    3.61    1.13
   8   3  -1    3.02    1.17
  -7  -3   1   37.94    2.43
  -7  -3   1   38.75    3.26
   7   3  -1   38.03    2.50
   7   3  -1   41.59    3.12
   7   3  -1   43.85    3.20
  -7  -3   1   35.52    2.88
  -6  -3   1  124.20    5.09
   6   3  -1  116.24    6.42
   6   3  -1  119.02    6.79
  -6  -3   1  127.91    6.65
  -6  -3   1  134.23    6.42
  -5  -3   1  118.61    4.71
  -5  -3   1  117.48    5.86
  -5  -3   1  115.36    6.08
  -4  -3   1  464.90   20.10
   4   3  -1  447.50   20.40
  -4  -3   1  460.00   16.03
  -3  -3   1  255.14   11.27
  -3  -3   1  244.95   11.23
  -3  -3   1  251.06   11.28
  -3  -3   1  251.81    8.90
  -2  -3   1  245.65   10.87
  -2  -3   1  244.08   10.88
   2   3  -1  250.96   10.85
  -2  -3   1  244.70   10.88
   2   3  -1  249.49   11.00
   1   3  -1  866.04   34.80
  -1  -3   1  775.19   34.79
   0  -3   1  658.28   27.83
   0   3  -1  646.57   27.76
  -1   3  -1  762.07   34.17
   1  -3   1  853.72   34.27
  -2   3  -1  245.82   10.71
  -2   3  -1  237.81   10.70
   2  -3   1  247.16    8.47
  -3   3  -1  256.57   10.50
   3  -3   1  214.69    8.18
  -4   3  -1  458.00   19.60
   4  -3   1  434.94   15.55
  -5   3  -1  116.67    6.57
   5  -3   1  153.63    5.27
   5  -3   1  155.11    7.79
  -5   3  -1  116.41    6.65
  -6   3  -1  128.73    6.45
   6  -3   1  121.78    7.26
   6  -3   1  113.31    4.92
  -6   3  -1  131.24    6.65
  -7   3  -1   33.27    3.12
  -7   3  -1   33.84    2.35
  -7   3  -1   36.57    2.90
   7  -3   1   38.75    2.20
   7  -3   1   34.93    3.37
   8  -3   1    1.65    1.55
  -8   3  -1    2.80    1.08
   8  -3   1    3.18    0.99
  -8   3  -1    2.97    1.34
   9  -3   1   18.15    2.99
   9  -3   1   23.07    1.97
  -9   3  -1   19.70    2.59
 -10   3  -1   32.57    3.32
  10  -3   1   36.82    4.12
  10  -3   1   31.97    2.52
 -11   3  -1   12.05    2.45
  11  -3   1   13.64    1.81
  11  -3   1   10.44    2.90
  12  -3   1    8.81    2.94
  12  -3   1    2.11    1.51
  13  -3   1    0.69    1.54
  13  -3   1   -2.02    2.44
  14  -3   1    0.63    2.98
  14  -3   1   -0.66    1.68
  15  -3   1    5.70    3.76
  15  -3   1    6.07    2.18
  16  -3   1   -2.61    1.97
  17  -3   1    1.97    2.33
 -16  -2   1   14.29    3.06
 -15  -2   1    0.13    2.13
 -14  -2   1   32.73    3.46
 -13  -2   1   24.06    2.84
 -12  -2   1   17.22    2.38
  12   2  -1   23.32    3.49
 -11  -2   1    4.11    1.72
  11   2  -1    6.72    2.34
  11   2  -1    5.49    1.87
 -10  -2   1  362.59   17.75
 -10  -2   1  348.19   13.86
  10   2  -1  370.61   13.95
  10   2  -1  366.70   18.83
   9   2  -1    6.91    1.46
  -9  -2   1    6.87    1.95
   9   2  -1    6.93    1.97
  -9  -2   1    5.15    1.38
  -8  -2   1  626.12   28.19
  -8  -2   1  623.11   28.40
  -8  -2   1  620.37   22.47
   8   2  -1  614.83   22.46
   8   2  -1  645.97   30.77
  -7  -2   1  171.75    8.72
   7   2  -1  176.38    9.36
  -7  -2   1  176.96    8.97
  -7  -2   1  169.55    6.96
   7   2  -1  173.51    6.98
   7   2  -1  174.36    8.79
  -6  -2   1   86.30    4.34
   6   2  -1  112.59    5.96
   6   2  -1  107.57    5.68
  -6  -2   1  100.25    5.73
   6   2  -1  114.46    4.53
  -5  -2   1    2.30    0.81
   5   2  -1    1.93    0.81
  -5  -2   1    2.39    0.94
  -5  -2   1    2.06    0.67
  -4  -2   1   35.26    1.64
   4   2  -1   20.92    1.78
   4   2  -1   19.46    1.88
  -4  -2   1   31.92    1.94
  -4  -2   1   30.66    2.10
  -3  -2   1  118.19    4.44
   3   2  -1  128.33    5.70
  -3  -2   1  113.81    5.64
   3   2  -1  122.82    5.66
  -3  -2   1  106.57    5.54
  -2  -2   1  164.28    6.15
   2   2  -1  180.60    7.77
  -2  -2   1  165.69    7.76
   2   2  -1  183.71    7.87
  -1  -2   1 1566.56   69.76
   1   2  -1 1541.82   65.98
  -1  -2   1 1581.29   66.06
  -1  -2   1 1559.38   69.83
   1   2  -1 1579.64   68.11
   0  -2   1   86.10    3.85
   0   2  -1   85.91    3.84
   1  -2   1 1603.47   66.42
  -1   2  -1 1545.50   66.34
   2  -2   1  183.43    6.12
  -2   2  -1  164.64    7.70
  -2   2  -1  167.38    7.70
  -3   2  -1  115.04    5.70
   3  -2   1  126.60    4.48
  -3   2  -1  113.58    5.69
  -4   2  -1   32.53    2.20
  -4   2  -1   35.42    2.38
   5  -2   1    1.47    0.59
  -5   2  -1    1.30    0.76
  -5   2  -1    1.38    0.84
   5  -2   1    1.75    1.05
  -6   2  -1   89.48    5.36
   6  -2   1  108.83    4.16
  -6   2  -1   84.84    5.12
  -6   2  -1   87.12    4.17
   6  -2   1  108.76    5.95
  -7   2  -1  167.16    8.75
   7  -2   1  169.67    9.49
  -7   2  -1  166.77    6.89
   7  -2   1  179.11    6.78
  -7   2  -1  164.34    8.59
  -8   2  -1  624.41   22.09
   8  -2   1  584.08   21.81
  -8   2  -1  639.74   27.69
  -8   2  -1  621.80   27.90
   8  -2   1  596.74   30.38
   9  -2   1    9.30    2.26
   9  -2   1    8.22    1.35
  -9   2  -1    5.45    1.41
  -9   2  -1    6.75    1.72
  10  -2   1  333.79   13.25
  10  -2   1  359.75   18.67
 -10   2  -1  356.88   17.10
  11  -2   1    3.23    1.42
  11  -2   1    8.35    2.61
 -11   2  -1    4.08    1.97
  12  -2   1   25.11    2.47
  12  -2   1   24.73    3.95
  13  -2   1   20.23    2.46
  13  -2   1   25.09    4.20
  14  -2   1   28.34    4.68
  14  -2   1   28.69    3.03
  15  -2   1    1.52    1.90
  16  -2   1   10.74    2.71
  17  -2   1   -1.05    2.21
  18  -2   1   -1.71    2.40
 -17  -1   1    7.63    2.97
 -16  -1   1    1.90    2.34
 -15  -1   1   17.42    2.93
 -14  -1   1    8.93    2.39
  13   1  -1   11.04    3.20
  13   1  -1   11.25    2.32
 -13  -1   1   11.28    2.44
  12   1  -1    9.47    2.69
  12   1  -1    7.00    2.03
 -12  -1   1    7.53    2.05
  11   1  -1   -0.68    1.30
 -11  -1   1    1.10    1.50
  11   1  -1    2.17    1.96
 -10  -1   1   44.15    3.17
 -10  -1   1   45.37    4.31
  10   1  -1   50.05    3.23
  10   1  -1   50.51    4.34
   9   1  -1   18.70    2.22
  -9  -1   1   23.62    3.05
  -9  -1   1   20.74    2.21
   9   1  -1   23.44    2.86
  -9  -1   1   24.89    2.80
  -8  -1   1   29.13    2.91
  -8  -1   1   27.25    2.63
   8   1  -1   24.63    2.82
   8   1  -1   27.28    2.12
  -8  -1   1   28.27    2.19
   7   1  -1  152.06    8.58
   7   1  -1  145.45    6.35
  -7  -1   1  160.88    6.47
  -7  -1   1  159.25    8.28
  -7  -1   1  169.19    8.12
  -6  -1   1   27.21    1.91
   6   1  -1   34.37    2.62
   6   1  -1   32.64    2.01
  -6  -1   1   28.68    2.32
  -6  -1   1   29.79    2.59
   6   1  -1   29.80    2.39
   5   1  -1  692.15   31.67
  -5  -1   1  721.16   31.67
  -5  -1   1  767.80   25.05
   5   1  -1  673.25   30.99
  -5  -1   1  723.78   31.10
   4   1  -1   49.57    2.86
  -4  -1   1   49.89    2.82
   4   1  -1   48.86    2.95
  -4  -1   1   49.69    2.97
  -4  -1   1   46.02    2.24
  -3  -1   1  153.21    7.08
  -3  -1   1  150.18    7.08
   2   1  -1   37.50    2.00
  -2  -1   1   31.84    1.94
  -2  -1   1   36.08    1.91
   2   1  -1   36.04    1.92
   1   1  -1 4359.77  183.23
  -1  -1   1 4345.01  183.17
   1   1  -1 4367.88  188.91
   0   1  -1   11.68    0.69
   0  -1   1   12.10    0.69
   1  -1   1 4493.93  186.95
  -1   1  -1 4394.93  186.72
  -2   1  -1   34.78    1.94
  -2   1  -1   33.98    1.92
  -3   1  -1  156.76    7.22
  -3   1  -1  153.86    7.24
   4  -1   1   48.14    2.25
   4  -1   1   48.80    2.99
  -4   1  -1   49.53    2.87
  -4   1  -1   52.12    3.06
   5  -1   1  681.23   31.17
  -5   1  -1  732.56   31.87
  -5   1  -1  762.04   31.33
   5  -1   1  698.01   25.05
  -5   1  -1  727.26   25.16
  -6   1  -1   25.86    2.52
  -6   1  -1   28.64    1.96
  -6   1  -1   29.22    2.36
   6  -1   1   28.32    2.59
   6  -1   1   34.24    1.97
   6  -1   1   33.23    2.70
  -7   1  -1  166.37    8.15
   7  -1   1  151.23    6.31
  -7   1  -1  168.15    8.34
   7  -1   1  142.50    8.63
  -7   1  -1  159.37    6.45
  -8   1  -1   28.94    2.94
  -8   1  -1   28.08    2.69
  -8   1  -1   30.32    2.28
   8  -1   1   26.41    2.14
   8  -1   1   27.53    2.92
  -9   1  -1   17.72    2.90
   9  -1   1   19.50    2.12
   9  -1   1   21.10    2.93
  -9   1  -1   24.06    2.33
  -9   1  -1   19.50    2.70
 -10   1  -1   46.63    3.20
 -10   1  -1   43.55    3.79
  10  -1   1   49.75    4.45
  10  -1   1   43.55    2.97
  11  -1   1    0.97    2.08
 -11   1  -1    1.86    1.52
  11  -1   1    0.04    1.42
 -12   1  -1   11.74    2.09
  12  -1   1    6.22    2.67
  12  -1   1    6.07    1.76
  13  -1   1    4.35    1.95
  13  -1   1    9.48    3.12
  14  -1   1    6.03    2.06
  15  -1   1   20.50    2.83
  16  -1   1    1.30    2.14
  17  -1   1    9.30    2.93
  18  -1   1    1.19    2.69
  18   0  -1    5.93    2.94
  17   0  -1    0.26    2.42
  16   0  -1   14.61    2.92
  15   0  -1    1.18    2.04
  14   0  -1   56.73    5.83
  14   0  -1   55.14    4.11
 -14   0   1   56.39    4.34
  13   0  -1    0.22    2.49
  13   0  -1    0.53    1.70
 -13   0   1   -0.46    1.64
  12   0  -1    8.53    1.99
  12   0  -1   12.63    3.07
 -12   0   1   13.87    2.32
 -11   0   1    1.12    1.52
  11   0  -1    2.47    1.45
  11   0  -1    0.08    1.92
  10   0  -1  194.55   10.95
 -10   0   1  189.21   10.09
 -10   0   1  189.97    8.10
  10   0  -1  182.98    7.90
   9   0  -1   19.55    1.95
   9   0  -1   17.62    2.78
  -9   0   1   23.32    2.11
  -9   0   1   21.13    2.77
  -9   0   1   20.77    2.38
  -8   0   1  565.55   25.97
   8   0  -1  586.23   28.46
   8   0  -1  561.33   20.62
  -8   0   1  570.29   20.76
  -8   0   1  586.94   26.26
  -7   0   1    2.92    1.17
  -7   0   1    2.78    0.99
  -7   0   1    2.97    1.30
   7   0  -1    2.39    0.93
   7   0  -1    3.09    1.27
  -6   0   1  633.26   28.06
  -6   0   1  629.25   22.52
   6   0  -1  651.88   28.09
  -6   0   1  616.78   28.47
   6   0  -1  645.49   22.46
   6   0  -1  649.14   30.99
  -5   0   1   95.43    4.96
   5   0  -1   95.82    3.94
   5   0  -1   90.53    5.04
  -5   0   1   96.19    3.98
  -5   0   1   89.34    5.04
   5   0  -1   98.13    4.96
   4   0  -1  203.73    9.52
   4   0  -1  211.44    7.54
  -4   0   1  210.09    9.55
  -4   0   1  200.31    9.48
   4   0  -1  199.28    9.46
  -4   0   1  203.11    7.56
   3   0  -1   68.55    3.51
  -3   0   1   68.32    3.50
   3   0  -1   72.57    3.60
  -3   0   1   62.61    3.52
  -2   0   1  223.10   10.02
   2   0  -1  225.35   10.02
   2   0  -1  226.10   10.18
  -2   0   1  237.58   10.21
  -1   0   1 4147.14  174.05
  -1   0   1 3836.05  168.70
   1   0  -1 4004.37  173.87
   1   0  -1 4038.38  168.74
   0   0   1   -8.13    0.09
   0   0   1   -8.23    0.08
   0   0  -1   -8.05    0.09
   0   0  -1   -8.18    0.12
  -1   0  -1 4046.75  166.39
  -1   0  -1 3819.85  171.43
   1   0   1 3990.00  171.41
  -2   0  -1  225.13   10.06
  -2   0  -1  236.86   10.25
  -2   0  -1  234.84   10.09
  -2   0  -1  219.72   10.24
   3   0   1   64.19    3.40
  -3   0  -1   67.54    3.43
  -3   0  -1   66.39    3.50
   4   0   1  211.35    9.75
   4   0   1  211.66    7.73
  -4   0  -1  213.02    9.78
  -4   0  -1  212.87    7.78
   4   0   1  212.72    9.79
  -4   0  -1  204.28    9.77
  -5   0  -1   99.86    5.17
   5   0   1   99.09    5.15
  -5   0  -1  101.59    5.34
   5   0   1   93.48    5.24
  -5   0  -1   99.51    4.15
   5   0   1  101.59    4.10
   6   0   1  639.37   27.24
   6   0   1  627.77   21.78
  -6   0  -1  636.44   21.88
  -6   0  -1  628.46   27.26
  -6   0  -1  560.62   27.57
   7   0   1    2.87    1.32
  -7   0  -1    2.63    1.12
   7   0   1    3.69    0.97
  -7   0  -1    2.21    1.25
  -7   0  -1    3.20    0.99
   8   0   1  591.04   28.21
   8   0   1  552.69   20.46
  -8   0  -1  564.77   25.81
  -8   0  -1  575.91   26.01
  -8   0  -1  561.61   20.58
  -9   0  -1   21.80    2.41
  -9   0  -1   24.71    2.13
   9   0   1   21.40    2.00
  -9   0  -1   16.21    2.57
   9   0   1   18.61    2.72
  10   0   1  181.70    7.86
 -10   0  -1  186.52    7.98
  10   0   1  189.24   10.71
 -11   0  -1    2.14    1.46
  11   0   1    5.81    1.58
  11   0   1    1.19    2.04
  12   0   1   13.18    3.06
  12   0   1    8.95    1.98
 -12   0  -1   13.79    2.21
  13   0   1   -0.74    2.33
 -13   0  -1   -0.70    1.59
  13   0   1    2.20    1.76
  14   0   1   55.84    4.16
 -14   0  -1   57.82    4.42
  15   0   1    3.23    2.08
  16   0   1   11.51    2.75
  17   0   1    0.25    2.28
  18  -1  -1    1.95    2.59
  17  -1  -1   11.56    2.99
  16  -1  -1   -0.11    2.02
  15  -1  -1   23.52    4.64
  15  -1  -1   16.62    2.84
  14  -1  -1    6.45    3.24
  14  -1  -1    6.86    2.12
  13  -1  -1   10.60    2.22
  13  -1  -1    7.41    2.98
  12  -1  -1    8.64    2.82
  12  -1  -1    4.21    1.82
  11  -1  -1    3.31    2.21
  11  -1  -1   -0.21    1.41
 -11   1   1    1.46    1.50
  10  -1  -1   40.31    3.01
 -10   1   1   52.82    4.03
  10  -1  -1   43.09    4.32
 -10   1   1   48.90    3.25
  -9   1   1   22.78    3.01
  -9   1   1   22.35    2.71
  -9   1   1   16.58    2.10
   9  -1  -1   22.67    2.96
   9  -1  -1   24.34    2.23
  -8   1   1   29.54    2.67
   8  -1  -1   28.52    3.04
  -8   1   1   27.05    2.12
   8  -1  -1   25.51    2.02
  -8   1   1   25.54    2.81
   7  -1  -1  165.37    6.31
  -7   1   1  144.71    7.89
  -7   1   1  146.99    8.08
   7  -1  -1  162.00    8.74
   7  -1  -1  169.17    8.25
  -7   1   1  142.80    6.31
   6  -1  -1   29.29    1.87
  -6   1   1   31.64    2.63
  -6   1   1   31.49    2.40
  -6   1   1   31.20    1.98
   6  -1  -1   29.14    2.66
  -5   1   1  668.10   31.19
   5  -1  -1  742.42   24.62
   5  -1  -1  733.79   31.22
   5  -1  -1  726.70   30.67
  -5   1   1  684.54   30.62
  -5   1   1  678.35   24.63
   4  -1  -1   47.09    2.20
   4  -1  -1   48.14    2.77
   4  -1  -1   45.65    2.89
  -4   1   1   50.01    2.95
  -4   1   1   50.99    2.84
   3  -1  -1  152.31    7.07
   3  -1  -1  151.81    7.07
   3  -1  -1  152.24    5.58
  -2   1   1   32.20    1.80
  -2   1   1   35.15    1.89
   2  -1  -1   33.07    1.79
   1  -1  -1 4292.60  186.43
   0   1   1    6.87    0.46
  -1  -1  -1 4450.66  192.34
   1   1   1 4402.47  192.35
   1   1   1 4412.29  186.54
   1   1   1 4469.99  192.36
  -2  -1  -1   36.43    1.90
  -2  -1  -1   33.47    1.88
  -2  -1  -1   32.87    1.93
   2   1   1   35.09    1.88
   2   1   1   34.33    1.91
  -2  -1  -1   38.44    1.99
  -3  -1  -1  110.41    5.38
  -3  -1  -1  113.58    5.45
  -3  -1  -1  113.34    4.28
  -3  -1  -1  112.02    5.42
   4   1   1   48.28    2.99
  -4  -1  -1   53.48    2.89
  -4  -1  -1   50.54    3.04
  -4  -1  -1   50.69    2.91
   4   1   1   45.39    2.82
  -4  -1  -1   48.99    2.29
  -5  -1  -1  689.33   31.26
  -5  -1  -1  680.02   30.62
   5   1   1  717.04   31.24
   5   1   1  734.74   30.68
  -5  -1  -1  703.28   31.20
   5   1   1  732.55   24.64
  -5  -1  -1  680.23   24.61
  -6  -1  -1   32.64    2.67
   6   1   1   25.10    1.86
  -6  -1  -1   27.71    2.29
  -6  -1  -1   33.18    2.00
   6   1   1   29.72    2.38
  -7  -1  -1  142.57    8.09
   7   1   1  168.45    8.56
   7   1   1  163.54    6.39
  -7  -1  -1  145.30    6.34
  -7  -1  -1  155.19    7.96
   8   1   1   26.53    2.12
  -8  -1  -1   27.11    2.82
   8   1   1   25.27    2.74
  -8  -1  -1   26.86    2.54
  -8  -1  -1   27.02    2.12
  -9  -1  -1   15.69    2.06
   9   1   1   25.67    2.83
  -9  -1  -1   21.74    2.67
  -9  -1  -1   24.76    3.15
   9   1   1   20.63    2.22
 -10  -1  -1   49.24    3.19
  10   1   1   46.01    4.14
  10   1   1   41.76    3.05
 -10  -1  -1   46.07    4.27
  11   1   1    1.83    1.44
 -11  -1  -1   -0.61    1.34
  11   1   1    1.49    2.02
  12   1   1    9.73    2.10
  12   1   1    5.35    2.57
 -12  -1  -1    7.96    1.90
 -13  -1  -1    4.26    2.11
  13   1   1    9.25    2.22
 -14  -1  -1    2.99    2.14
  18  -2  -1    0.76    2.40
  17  -2  -1    0.94    2.34
  16  -2  -1    9.77    2.59
  16  -2  -1   10.15    4.12
  15  -2  -1    0.94    3.24
  15  -2  -1    1.91    1.94
  14  -2  -1   33.42    3.22
  14  -2  -1   33.23    4.95
  13  -2  -1   16.51    2.32
  13  -2  -1   24.31    4.12
  12  -2  -1   19.09    2.35
  12  -2  -1   18.92    3.58
 -11   2   1    5.15    2.10
  11  -2  -1    5.37    2.37
  11  -2  -1    6.46    1.61
  10  -2  -1  352.55   18.46
  10  -2  -1  333.92   13.11
 -10   2   1  349.21   16.86
  -9   2   1    5.30    1.39
   9  -2  -1    7.63    2.09
   9  -2  -1    5.58    1.28
  -9   2   1    8.00    1.77
  -8   2   1  581.08   27.38
   8  -2  -1  601.23   29.98
  -8   2   1  607.17   27.18
   8  -2  -1  617.05   21.55
  -8   2   1  606.55   21.73
  -7   2   1  175.52    6.94
  -7   2   1  172.56    8.80
   7  -2  -1  166.89    9.51
  -7   2   1  169.18    8.64
   7  -2  -1  172.76    6.76
   7  -2  -1  167.33    8.73
   6  -2  -1   85.76    4.12
  -6   2   1  111.49    5.54
   6  -2  -1   87.71    5.92
   6  -2  -1   95.37    5.56
  -6   2   1  112.77    5.72
  -6   2   1  115.54    4.47
   5  -2  -1    0.61    0.85
   5  -2  -1    1.72    0.62
  -5   2   1    2.01    0.88
   5  -2  -1    1.21    0.82
  -5   2   1    1.36    0.77
  -4   2   1   19.04    1.59
  -4   2   1   20.84    1.71
  -3   2   1  118.23    5.71
   3  -2  -1  116.57    4.46
  -3   2   1  124.56    5.72
   2  -2  -1  170.29    6.09
  -2   2   1  177.72    7.72
  -2   2   1  179.60    7.79
   2  -2  -1  163.07    7.68
   1  -2  -1 1555.75   66.03
  -1   2   1 1574.21   66.03
   0  -2  -1   85.97    3.80
   0   2   1   84.17    3.79
   1   2   1 1571.37   69.23
   1   2   1 1580.06   69.28
   1   2   1 1583.04   66.77
  -1  -2  -1 1596.69   66.77
  -2  -2  -1  178.72    7.68
   2   2   1  159.01    7.69
   2   2   1  160.77    7.72
  -2  -2  -1  160.21    7.62
  -2  -2  -1  183.66    7.71
  -2  -2  -1  183.89    7.68
   3   2   1  114.77    5.52
   3   2   1  108.24    5.47
   3   2   1  111.00    5.53
  -3  -2  -1  120.73    5.50
  -3  -2  -1  118.77    5.58
  -4  -2  -1   21.50    1.58
  -4  -2  -1   20.89    1.66
   4   2   1   29.63    2.06
  -4  -2  -1   18.04    1.75
  -4  -2  -1   21.21    1.35
  -5  -2  -1    2.03    0.67
   5   2   1    1.47    0.77
  -5  -2  -1    2.31    0.80
  -5  -2  -1    2.21    0.92
   6   2   1   93.42    4.34
   6   2   1   89.36    5.39
  -6  -2  -1  113.97    4.46
  -6  -2  -1  110.16    5.78
  -6  -2  -1  108.35    5.50
   7   2   1  168.44    8.60
  -7  -2  -1  170.37    8.79
   7   2   1  172.82    6.85
  -7  -2  -1  170.08    6.83
   7   2   1  167.25    9.03
  -7  -2  -1  169.41    8.54
   8   2   1  618.08   22.54
  -8  -2  -1  618.39   28.29
   8   2   1  645.07   30.77
  -8  -2  -1  629.41   28.50
  -8  -2  -1  631.62   22.58
  -9  -2  -1    8.87    1.51
   9   2   1    7.36    1.85
  -9  -2  -1    3.24    1.69
   9   2   1    6.49    1.40
 -10  -2  -1  365.22   17.49
  10   2   1  344.03   13.61
  10   2   1  366.47   18.42
 -10  -2  -1  344.32   13.65
 -11  -2  -1    1.09    1.57
  11   2   1    5.79    2.25
 -11  -2  -1    4.91    2.34
 -12  -2  -1   18.59    2.41
 -13  -2  -1   21.00    2.79
  17  -3  -1    4.29    2.41
  16  -3  -1    0.92    3.62
  16  -3  -1    0.67    2.08
  15  -3  -1    4.30    2.07
  15  -3  -1    4.23    3.46
  14  -3  -1    0.53    2.79
  14  -3  -1   -0.91    1.63
  13  -3  -1   -0.08    2.52
  13  -3  -1    0.59    1.45
  12  -3  -1    4.68    2.67
  12  -3  -1    3.10    1.49
  11  -3  -1    9.43    1.67
 -11   3   1   13.80    2.52
  11  -3  -1    9.87    2.81
  10  -3  -1   28.65    2.40
  10  -3  -1   38.73    4.20
 -10   3   1   35.12    3.35
   9  -3  -1   24.23    3.25
   9  -3  -1   22.68    2.04
  -9   3   1   23.67    2.70
   8  -3  -1    3.73    1.68
   8  -3  -1    3.89    1.02
  -8   3   1    0.99    1.04
  -8   3   1    1.96    1.25
   7  -3  -1   36.08    3.17
  -7   3   1   41.40    2.49
   7  -3  -1   36.88    3.42
   7  -3  -1   37.87    2.28
  -7   3   1   42.90    3.34
  -7   3   1   36.99    3.06
   6  -3  -1  131.45    6.65
   6  -3  -1  129.88    7.35
  -6   3   1  117.68    6.40
   6  -3  -1  121.07    4.97
  -6   3   1  124.39    6.60
   5  -3  -1  113.41    6.58
   5  -3  -1  101.41    5.78
   5  -3  -1  121.70    4.49
  -4   3   1  434.29   19.60
  -4   3   1  446.40   19.95
   4  -3  -1  458.98   15.64
   4  -3  -1  448.62   22.09
  -3   3   1  226.74   10.69
   3  -3  -1  248.97   10.63
  -3   3   1  216.90   10.54
   3  -3  -1  253.19    8.36
  -2   3   1  244.60   10.60
   2  -3  -1  239.01   10.59
  -1   3   1  847.88   34.00
   1  -3  -1  754.50   33.94
  -1  -3  -1  848.40   36.09
  -1  -3  -1  854.21   36.10
   2   3   1  245.04   10.95
  -2  -3  -1  248.99   10.86
  -2  -3  -1  247.73   10.82
  -2  -3  -1  240.86   10.78
   3   3   1  255.53   10.57
  -3  -3  -1  216.21   10.35
  -3  -3  -1  218.13   10.34
   3   3   1  251.67   10.51
  -3  -3  -1  216.90   10.35
   4   3   1  412.80   18.98
  -4  -3  -1  437.51   18.73
  -5  -3  -1  152.89    7.67
  -5  -3  -1  157.94    7.52
  -6  -3  -1  117.00    6.42
   6   3   1  124.87    6.31
  -6  -3  -1  117.26    6.14
  -7  -3  -1   45.74    3.07
   7   3   1   35.99    2.47
  -7  -3  -1   42.12    2.46
   7   3   1   32.93    2.94
   7   3   1   39.60    3.00
  -7  -3  -1   40.01    3.32
  -8  -3  -1    1.09    1.24
   8   3   1    4.89    1.27
  -8  -3  -1    3.06    1.08
   8   3   1    2.88    1.37
  -9  -3  -1   21.82    2.15
  -9  -3  -1   18.64    2.79
   9   3   1   23.78    2.67
 -10  -3  -1   35.57    2.78
 -10  -3  -1   35.57    3.77
 -11  -3  -1   14.13    2.76
  17  -4  -1    1.85    2.19
  17  -4  -1   -2.66    3.86
  16  -4  -1   -0.29    3.55
  16  -4  -1    7.27    2.29
  15  -4  -1    4.18    1.95
  15  -4  -1    1.02    3.31
  14  -4  -1    9.90    3.72
  14  -4  -1    9.20    2.06
  13  -4  -1   -1.51    2.51
  13  -4  -1    0.31    1.42
  12  -4  -1   39.29    4.90
  12  -4  -1   35.56    2.86
 -12   4   1   42.38    4.25
  11  -4  -1    2.12    1.25
  11  -4  -1   -0.09    2.08
 -11   4   1   -0.23    1.73
  10  -4  -1   88.41    4.38
 -10   4   1   95.45    5.95
  10  -4  -1   88.07    6.75
   9  -4  -1    5.63    2.17
   9  -4  -1    5.75    1.19
  -9   4   1    7.27    1.81
   8  -4  -1  253.69   13.61
  -8   4   1  241.04   12.13
   8  -4  -1  242.44    9.30
   7  -4  -1   10.64    1.15
   7  -4  -1   12.12    1.83
  -7   4   1   11.66    1.84
  -7   4   1   10.16    1.63
   7  -4  -1   10.29    2.14
   6  -4  -1   57.22    4.40
   6  -4  -1   52.13    2.73
  -6   4   1   72.35    4.13
  -6   4   1   65.70    3.77
   5  -4  -1  153.67    7.74
  -5   4   1  157.29    7.78
   5  -4  -1  162.95    8.92
   5  -4  -1  159.14    5.93
  -5   4   1  159.13    7.73
   4  -4  -1   53.63    3.06
  -4   4   1   43.49    2.91
  -4   4   1   43.47    2.77
   4  -4  -1   51.36    3.62
   4  -4  -1   55.47    2.12
   3  -4  -1  138.42    6.15
   3  -4  -1  131.35    4.56
  -3   4   1  117.91    6.05
  -2   4   1   97.93    4.77
   2  -4  -1  108.54    4.82
   1  -4  -1 3381.66  142.79
  -1   4   1 3390.52  142.66
  -1  -4  -1 3399.94  144.51
  -1  -4  -1 3469.16  144.61
  -2  -4  -1   96.49    4.89
  -2  -4  -1  103.49    4.92
   2   4   1  109.64    4.84
   2   4   1  108.80    4.85
  -3  -4  -1  118.66    5.55
  -3  -4  -1  123.28    5.89
   3   4   1  130.86    5.89
  -3  -4  -1  120.19    5.55
   3   4   1  133.09    5.86
  -3  -4  -1  116.38    5.86
  -4  -4  -1   43.77    2.92
  -4  -4  -1   43.46    2.59
   4   4   1   54.63    2.96
   4   4   1   57.22    2.93
   5   4   1  161.06    7.75
  -5  -4  -1  154.16    7.76
  -5  -4  -1  156.14    7.49
   6   4   1   54.66    3.65
  -6  -4  -1   69.27    4.08
  -7  -4  -1    8.30    1.35
   7   4   1   12.94    1.67
  -7  -4  -1   10.11    1.75
  -8  -4  -1  246.89   12.66
   8   4   1  262.63   13.21
  -9  -4  -1    4.06    1.74
 -10  -4  -1   92.35    6.31
 -11  -4  -1    2.31    2.01
 -12  -4  -1   37.59    4.38
  17  -5  -1   15.04    2.71
  17  -5  -1   19.94    5.43
  16  -5  -1   -0.31    1.91
  16  -5  -1    0.54    3.87
  15  -5  -1    2.68    3.56
  15  -5  -1    2.71    1.77
  14  -5  -1    1.76    3.12
  14  -5  -1    0.85    1.64
  13  -5  -1   -0.75    1.36
  13  -5  -1    1.58    3.00
  12  -5  -1   -0.54    2.39
 -12   5   1    0.50    1.98
  12  -5  -1   -0.38    1.22
  11  -5  -1    1.92    1.36
  11  -5  -1    5.04    2.72
 -11   5   1    1.35    1.87
 -10   5   1   31.10    3.21
  10  -5  -1   25.28    2.09
  10  -5  -1   26.66    3.88
   9  -5  -1   45.53    4.71
   9  -5  -1   52.42    2.85
  -9   5   1   48.39    3.96
   8  -5  -1   15.86    1.47
  -8   5   1   15.74    2.15
   8  -5  -1   20.46    3.04
   7  -5  -1   25.69    3.09
   7  -5  -1   22.41    1.62
  -7   5   1   17.84    2.10
  -6   5   1   48.99    3.47
   6  -5  -1   52.55    2.39
  -6   5   1   49.21    3.28
   6  -5  -1   54.20    4.27
   6  -5  -1   50.80    3.47
  -5   5   1   14.31    1.60
   5  -5  -1   25.73    2.64
   5  -5  -1   21.12    1.23
   5  -5  -1   23.38    2.02
  -5   5   1   13.00    1.70
   5  -5  -1   21.60    1.21
  -4   5   1  137.91    6.71
   4  -5  -1  136.81    4.89
   4  -5  -1  139.73    6.71
   4  -5  -1  143.99    8.02
  -3   5   1  369.14   15.85
   3  -5  -1  350.18   18.30
   3  -5  -1  366.06   15.84
   2  -5  -1  168.72    7.21
  -2   5   1  154.34    7.18
  -1  -5  -1 2116.77   89.18
  -1  -5  -1 2111.68   89.14
  -2  -5  -1  148.62    7.08
   2   5   1  164.34    7.04
  -2  -5  -1  157.64    7.10
   3   5   1  371.77   16.20
  -3  -5  -1  358.90   15.97
   3   5   1  361.41   16.21
  -3  -5  -1  365.80   15.99
  -4  -5  -1  143.31    6.34
   4   5   1  137.18    6.75
  -4  -5  -1  141.60    6.84
   4   5   1  133.60    6.77
  -4  -5  -1  144.18    6.87
  -5  -5  -1   10.67    1.51
  -5  -5  -1   14.09    1.23
  -6  -5  -1   49.46    2.98
   6   5   1   49.14    3.29
  -6  -5  -1   50.79    3.47
   7   5   1   23.54    2.25
  -8  -5  -1   17.45    2.35
  -9  -5  -1   58.06    4.61
 -10  -5  -1   30.75    3.59
 -11  -5  -1   -0.17    1.93
 -12  -5  -1    1.89    2.02
  17  -6  -1    0.13    3.97
  17  -6  -1    0.35    1.98
  16  -6  -1    7.79    4.46
  16  -6  -1    8.80    2.26
  15  -6  -1    0.36    3.44
  15  -6  -1   -1.17    1.65
  14  -6  -1   15.98    4.45
  14  -6  -1   14.02    2.18
  13  -6  -1    1.62    3.01
  13  -6  -1    4.08    1.58
  12  -6  -1   36.08    2.76
  12  -6  -1   36.75    5.15
  11  -6  -1   -0.84    1.06
 -11   6   1    0.08    1.87
  11  -6  -1   -2.23    2.12
  10  -6  -1  145.49    6.27
 -10   6   1  166.56    8.85
  10  -6  -1  143.58    9.91
   9  -6  -1    9.76    2.80
   9  -6  -1    9.08    1.29
  -9   6   1   11.06    2.11
  -8   6   1  307.22   14.58
   8  -6  -1  301.12   16.58
   8  -6  -1  297.03   11.03
   7  -6  -1   58.50    2.73
   7  -6  -1   60.32    5.00
  -7   6   1   62.91    3.92
   6  -6  -1  203.86   11.87
   6  -6  -1  211.35   10.25
   6  -6  -1  203.54    7.63
  -6   6   1  229.47   10.32
   6  -6  -1  211.65    7.62
   5  -6  -1   15.24    2.33
  -5   6   1   13.22    1.59
  -5   6   1   10.87    1.38
   5  -6  -1   13.64    1.56
   4  -6  -1  164.26    8.00
   4  -6  -1  181.62    9.80
  -4   6   1  169.84    8.05
   3  -6  -1  187.58   10.51
   3  -6  -1  182.99    8.67
  -3   6   1  204.93    8.75
  -2   6   1  318.43   14.06
   2  -6  -1  339.55   16.73
  -2  -6  -1  316.75   13.65
  -2  -6  -1  312.01   13.64
  -3  -6  -1  196.74    8.79
  -3  -6  -1  199.74    8.81
   3   6   1  190.19    8.76
   3   6   1  185.43    8.76
  -4  -6  -1  164.08    7.81
   4   6   1  165.14    7.76
  -4  -6  -1  157.34    7.76
   4   6   1  163.41    7.80
  -5  -6  -1   12.91    1.60
   5   6   1   12.19    1.43
  -5  -6  -1   11.58    1.55
  -6  -6  -1  235.13   10.67
  -6  -6  -1  222.39   11.13
  -6  -6  -1  239.56   11.26
  -7  -6  -1   65.02    4.37
  -8  -6  -1  298.80   14.51
  -9  -6  -1   10.04    2.16
 -10  -6  -1  142.86    8.53
 -11  -6  -1    0.56    1.96
 -12  -6  -1   46.81    4.84
  17  -7  -1    8.40    4.81
  16  -7  -1   -0.60    1.70
  16  -7  -1    0.43    3.87
  15  -7  -1    9.40    2.04
  15  -7  -1    9.69    4.30
  14  -7  -1    4.08    1.66
  14  -7  -1    2.91    3.48
  13  -7  -1    9.07    3.77
  13  -7  -1    1.54    1.44
  12  -7  -1    1.48    2.83
  12  -7  -1    3.75    1.38
  11  -7  -1    1.95    1.18
  11  -7  -1    3.60    2.75
 -10   7   1    6.12    2.23
  10  -7  -1   12.67    1.48
  10  -7  -1   12.90    3.34
   9  -7  -1    2.95    2.48
  -9   7   1    2.82    1.93
   9  -7  -1    6.65    1.20
  -8   7   1   20.66    2.42
   8  -7  -1   16.31    3.15
   8  -7  -1   18.29    1.35
  -7   7   1   80.70    4.87
   7  -7  -1   82.70    3.19
   7  -7  -1   72.02    6.06
   7  -7  -1   80.15    3.19
   6  -7  -1   29.91    3.52
  -6   7   1   27.60    2.38
   5  -7  -1  167.95    9.92
   4  -7  -1    2.65    1.51
  -4   7   1    3.34    0.97
   3  -7  -1  418.47   21.34
   2  -7  -1   37.46    3.37
   1  -7  -1 1314.57   63.01
   0  -7  -1  171.64    9.42
  -2  -7  -1   22.81    1.49
  -2  -7  -1   23.58    1.52
   3   7   1  442.14   18.87
   3   7   1  443.40   18.85
  -3  -7  -1  410.74   18.55
  -3  -7  -1  407.94   18.54
  -4  -7  -1    1.81    0.87
  -4  -7  -1    2.39    0.86
   4   7   1    1.93    0.88
   4   7   1    2.66    0.87
   5   7   1  192.52    9.18
  -5  -7  -1  191.95    9.20
  -5  -7  -1  199.14    9.25
   5   7   1  182.35    9.21
  -6  -7  -1   25.14    2.40
  -7  -7  -1   74.35    4.84
  -8  -7  -1   21.13    2.62
  -9  -7  -1    6.02    2.08
 -10  -7  -1    6.99    2.23
 -11  -7  -1    1.95    2.14
  16  -8  -1    5.72    4.43
  16  -8  -1    4.52    1.77
  15  -8  -1    5.75    1.70
  15  -8  -1    8.64    4.53
  14  -8  -1   16.29    2.03
  14  -8  -1   17.12    4.56
  13  -8  -1   -0.52    1.19
  13  -8  -1    1.96    3.19
  12  -8  -1   37.29    2.48
  12  -8  -1   31.75    5.22
  11  -8  -1    5.42    3.02
  11  -8  -1    3.93    1.14
  10  -8  -1  206.56    7.58
  10  -8  -1  186.29   12.57
   9  -8  -1    7.73    2.88
   9  -8  -1    6.22    0.88
  -9   8   1    3.65    1.78
  -8   8   1  183.62    9.61
   8  -8  -1  185.69   11.53
  -7   8   1   -1.99    1.11
   7  -8  -1   -0.04    1.82
   6  -8  -1  134.08    9.09
  -6   8   1  152.37    7.47
   5  -8  -1    1.22    1.54
   4  -8  -1   43.23    4.01
   3  -8  -1   39.16    3.72
   2  -8  -1   26.11    3.11
   1  -8  -1  217.29   11.88
   0  -8  -1  913.91   44.33
   1   8   1  220.21   11.76
  -1  -8  -1  225.29   11.91
  -2  -8  -1   29.82    2.82
  -2  -8  -1   25.97    1.59
   2   8   1   28.69    2.52
  -2  -8  -1   23.57    1.54
   3   8   1   41.64    2.36
  -3  -8  -1   47.75    2.61
   3   8   1   42.11    3.18
  -3  -8  -1   50.26    3.61
  -3  -8  -1   45.85    2.61
   3   8   1   42.59    2.37
   4   8   1   46.99    3.44
  -4  -8  -1   53.13    3.10
   4   8   1   49.86    2.93
   4   8   1   46.43    2.93
  -4  -8  -1   59.36    3.19
   5   8   1    2.11    1.11
  -5  -8  -1    1.63    0.91
  -5  -8  -1    1.18    0.88
   5   8   1    2.01    1.00
  -6  -8  -1  147.12    7.63
  -7  -8  -1    0.50    1.19
  -8  -8  -1  190.47    9.99
  -9  -8  -1    4.81    1.82
 -10  -8  -1  193.37   10.71
  16  -9  -1    2.33    4.43
  16  -9  -1    0.23    1.38
  15  -9  -1   -0.56    3.69
  15  -9  -1    4.25    1.47
  14  -9  -1   -2.46    3.11
  14  -9  -1   -0.26    1.13
  13  -9  -1   -0.59    0.96
  13  -9  -1   -2.06    2.90
  12  -9  -1   -0.65    0.78
  12  -9  -1   -2.24    2.66
  11  -9  -1    2.23    3.15
  10  -9  -1    0.01    2.54
   9  -9  -1   16.34    3.85
   8  -9  -1   13.86    3.25
  -8   9   1   11.17    2.00
   7  -9  -1    3.28    2.33
  -7   9   1    1.36    1.37
  -6   9   1   63.49    3.93
   6  -9  -1   64.42    5.55
   5  -9  -1    7.04    2.30
   4  -9  -1   17.17    2.82
   3  -9  -1   29.50    3.51
   2  -9  -1   73.27    5.45
   1  -9  -1  675.53   33.50
   0  -9  -1   53.13    4.45
  -1  -9  -1  731.95   35.24
   1   9   1  703.72   35.10
   2   9   1   75.34    4.99
  -2  -9  -1   79.04    5.25
  -3  -9  -1   41.84    2.21
  -3  -9  -1   38.97    2.18
   3   9   1   30.55    1.92
   3   9   1   28.73    1.90
  -3  -9  -1   43.41    3.43
   3   9   1   34.34    2.88
   4   9   1   14.69    1.47
  -4  -9  -1   17.27    2.48
  -4  -9  -1   16.30    1.57
   4   9   1   16.02    2.02
  -4  -9  -1   15.37    1.55
   5   9   1   13.78    1.71
  -5  -9  -1   22.46    2.03
  -6  -9  -1   61.46    4.04
  -7  -9  -1    4.10    1.48
  -8  -9  -1   12.93    2.15
  -9  -9  -1   17.21    2.69
  16 -10  -1   -0.77    4.21
  15 -10  -1   -3.74    3.63
  14 -10  -1    2.91    3.80
  13 -10  -1    2.17    3.50
  12 -10  -1    3.56    3.29
  11 -10  -1   -2.11    2.54
  10 -10  -1   35.14    5.23
   9 -10  -1   21.55    4.17
   8 -10  -1   92.39    7.53
  -7  10   1   17.21    2.17
   7 -10  -1   13.91    3.33
   6 -10  -1   37.01    4.66
  -6  10   1   43.37    3.11
   5 -10  -1   42.79    4.58
   4 -10  -1    3.97    2.12
   3 -10  -1  105.46    7.33
   2 -10  -1   26.61    3.44
   1 -10  -1  125.59    8.05
   0 -10  -1   41.46    4.10
  -1 -10  -1  110.24    7.49
   1  10   1  135.76    7.61
  -2 -10  -1   29.86    3.22
   2  10   1   21.11    2.68
  -3 -10  -1  100.04    5.06
  -3 -10  -1  104.14    6.75
   3  10   1  114.40    5.13
   3  10   1  114.23    6.61
  -3 -10  -1  108.51    5.13
  -4 -10  -1    1.88    0.90
   4  10   1    0.21    0.92
  -4 -10  -1    0.58    0.87
  -4 -10  -1    7.25    2.07
  -5 -10  -1   33.06    2.55
   5  10   1   33.56    2.57
  -6 -10  -1   44.24    3.30
  -7 -10  -1   14.25    2.08
  -8 -10  -1   97.07    6.06
  15 -11  -1   -0.83    4.04
  14 -11  -1   -1.16    3.54
  13 -11  -1   -1.11    3.42
  12 -11  -1    2.55    3.42
  11 -11  -1    3.13    3.48
  10 -11  -1    1.85    3.10
   9 -11  -1    3.40    3.04
   8 -11  -1    2.67    2.64
   7 -11  -1   10.41    3.33
  -6  11   1   15.69    1.93
   6 -11  -1    9.19    3.03
   5 -11  -1    3.90    2.43
   4 -11  -1    3.66    2.26
   3 -11  -1   45.71    4.73
   2 -11  -1    6.63    2.42
   1 -11  -1  262.86   14.66
   0 -11  -1   27.27    3.60
  -1 -11  -1  249.37   13.60
   1  11   1  244.21   13.45
   2  11   1    4.67    1.75
  -2 -11  -1   10.66    2.32
  -3 -11  -1   37.96    4.07
   3  11   1   51.02    2.59
   4  11   1    3.08    1.03
  -4 -11  -1    4.27    0.93
   5  11   1    5.93    1.34
  -5 -11  -1    0.84    0.92
  -6 -11  -1   14.60    1.88
  -7 -11  -1    2.84    1.35
  14 -12  -1   12.21    5.02
  13 -12  -1   -2.35    3.39
  12 -12  -1    7.32    4.13
  11 -12  -1    4.19    3.75
  10 -12  -1   32.88    5.59
   9 -12  -1    2.79    3.13
   8 -12  -1   43.58    5.82
   7 -12  -1    4.65    3.10
   6 -12  -1   53.68    5.95
   5 -12  -1    0.37    2.35
   4 -12  -1   51.37    5.37
   3 -12  -1    1.15    2.29
   2 -12  -1    4.93    2.55
   1 -12  -1   18.93    3.42
   0  12   1  138.61    9.12
   0 -12  -1  160.66    9.64
  -1 -12  -1   26.62    3.49
   1  12   1   15.15    2.75
  -2 -12  -1    7.43    2.46
   2  12   1    7.32    2.11
   3  12   1    2.26    0.79
   4  12   1   62.97    3.65
  -5 -12  -1    0.62    0.90
   5  12   1    1.59    1.15
  -6 -12  -1   62.61    3.98
  14 -13  -1    0.74    4.12
  13 -13  -1    0.05    3.89
  12 -13  -1    2.01    4.03
  11 -13  -1    2.08    3.71
  10 -13  -1    5.00    3.78
   9 -13  -1    0.93    3.37
   8 -13  -1    4.41    3.44
   7 -13  -1   11.90    3.81
   6 -13  -1    8.34    3.29
   5 -13  -1   33.30    4.83
   4 -13  -1    1.28    2.38
   3 -13  -1   47.85    5.51
   2 -13  -1   27.96    4.34
   1 -13  -1  257.61   15.30
  -1  13   1  276.93   15.24
   0  13   1   75.65    6.37
   0 -13  -1  103.84    7.26
  -1 -13  -1  262.52   14.89
   1  13   1  268.70   14.80
   3  13   1   53.56    2.91
   4  13   1    4.82    1.20
  -5 -13  -1   34.44    2.42
  13 -14  -1    2.06    4.42
  12 -14  -1    4.59    4.24
  11 -14  -1    2.58    3.80
  10 -14  -1    6.91    4.18
   9 -14  -1    2.97    3.78
   8 -14  -1   59.69    7.23
   7 -14  -1   10.00    3.93
   6 -14  -1   33.38    5.35
   5 -14  -1    6.68    3.39
   4 -14  -1   16.40    3.92
   3 -14  -1    6.73    3.13
   2 -14  -1    8.24    3.38
  -1  14   1    4.28    2.54
   1 -14  -1    8.51    3.29
   0 -14  -1    9.19    3.17
   0  14   1    4.30    2.63
  -1 -14  -1   14.13    3.48
   3  14   1    6.12    1.05
  12 -15  -1   -1.20    3.90
  11 -15  -1   -1.14    3.80
  10 -15  -1    3.81    4.15
   9 -15  -1   -4.49    3.25
   8 -15  -1    2.32    3.54
   7 -15  -1    3.29    3.47
   6 -15  -1    7.36    3.80
   5 -15  -1   13.11    4.09
   4 -15  -1    4.83    3.22
   3 -15  -1   43.94    5.66
   2 -15  -1    7.81    3.28
  -2  15   1    0.64    2.33
  -1  15   1   52.89    5.28
   1 -15  -1   40.48    5.37
   0 -15  -1    5.84    3.19
  11 -16  -1    1.04    4.28
  10 -16  -1   15.16    5.41
   9 -16  -1    2.25    3.75
   8 -16  -1   10.89    4.53
   7 -16  -1   -0.52    3.41
   6 -16  -1   13.16    4.40
   5 -16  -1    4.79    3.51
   4 -16  -1    9.06    3.78
   3 -16  -1   -0.65    2.86
  -2  16   1    0.07    2.46
   2 -16  -1    0.00    3.01
  -1  16   1   -0.22    2.34
   1 -16  -1    1.72    3.20
  10 -17  -1    6.43    4.76
   8 -17  -1   -0.38    3.78
   7 -17  -1    1.41    3.98
   6 -17  -1    0.90    3.58
   5 -17  -1    3.77    3.71
   4 -17  -1    2.46    3.49
   3 -17  -1    3.10    3.50
  -3  17   1    1.58    2.96
   2 -17  -1    7.57    4.00
  -2  17   1    4.87    3.27
   8 -18  -1    1.65    4.32
   7 -18  -1    0.98    4.05
   6 -18  -1    0.54    3.57
   5 -18  -1    2.08    3.83
  -4  18   1   -0.12    3.10
   4 -18  -1    1.41    3.63
   3 -18  -1   -0.02    3.57
  -3  18   1    1.15    2.85
   6 -19  -1   -1.38    3.77
   5 -19  -1    2.06    4.26
  -5  19   1    5.50    4.13
   4 -19  -1    0.02    4.11
  -4  19   1    0.85    3.61
   3 -20   2   -0.35    4.51
  -3  20  -2    0.33    3.27
   2 -19   2    1.93    4.25
  -2  19  -2    3.33    3.43
   3 -19   2    0.35    4.22
  -3  19  -2    0.37    3.08
  -4  19  -2    2.93    3.55
   4 -19   2    2.86    4.43
   5 -19   2   -0.42    4.35
  -5  19  -2    3.93    3.85
   6 -19   2   -3.54    4.11
  -6  19  -2   -1.17    3.50
  -1  18  -2    3.54    3.13
   1 -18   2    2.73    3.97
  -2  18  -2   12.72    3.95
   2 -18   2   13.71    4.97
   3 -18   2    2.98    4.14
  -3  18  -2    5.94    3.60
  -4  18  -2   -0.08    2.99
   4 -18   2   -3.33    3.64
  -5  18  -2    4.46    3.76
   5 -18   2   -0.17    4.15
   6 -18   2   -1.45    3.60
  -6  18  -2    0.12    3.25
   7 -18   2    4.18    4.64
   8 -18   2   -5.64    3.89
   0  17  -2    3.72    3.03
   0 -17   2    5.07    3.80
  -1  17  -2    0.05    2.70
   1 -17   2    0.22    3.72
   2 -17   2   -1.70    3.48
  -2  17  -2   -0.63    2.51
   3 -17   2   -3.14    3.32
  -3  17  -2    1.75    2.98
   4 -17   2    2.89    3.80
  -4  17  -2   -0.04    2.81
  -5  17  -2    2.07    3.21
   5 -17   2    2.83    3.94
   6 -17   2    6.23    4.22
   7 -17   2    5.89    4.29
   8 -17   2    0.84    4.24
   9 -17   2    4.50    4.94
  10 -17   2    3.08    4.70
  -1 -16   2    9.37    3.73
   1  16  -2    3.38    2.55
   0 -16   2   25.94    4.97
   0  16  -2   32.05    4.64
   1 -16   2    3.72    3.47
  -1  16  -2    2.78    2.75
  -2  16  -2   23.93    4.30
   2 -16   2   19.01    4.75
   3 -16   2   -3.81    3.15
  -3  16  -2   -0.16    2.67
   4 -16   2    4.68    3.75
  -4  16  -2    8.05    3.49
   5 -16   2    5.55    3.90
   6 -16   2    6.94    4.17
   7 -16   2    1.35    3.85
   8 -16   2   11.84    5.04
   9 -16   2    4.07    4.32
  10 -16   2    0.24    4.25
  11 -16   2   -3.05    4.04
  -2 -15   2   14.11    3.74
   2  15  -2   13.97    3.15
  -1 -15   2    1.79    2.92
   1  15  -2   -0.59    1.99
   0  15  -2   30.60    4.42
   0 -15   2   34.83    5.06
   1 -15   2    1.10    2.98
  -1  15  -2    1.93    2.51
   2 -15   2   14.69    4.08
  -2  15  -2   15.10    3.54
   3 -15   2    7.40    3.51
  -3  15  -2    6.65    3.09
   4 -15   2   11.66    3.95
   5 -15   2   14.33    4.37
   6 -15   2    2.06    3.58
   7 -15   2   12.92    4.46
   8 -15   2   10.51    4.47
   9 -15   2   12.96    4.96
  10 -15   2   -0.29    3.83
  11 -15   2   13.58    5.33
  12 -15   2    3.60    4.76
  -3 -14   2   14.28    3.71
  -2 -14   2  112.85    8.53
   2  14  -2  128.94    8.32
   1  14  -2   40.50    4.63
   0  14  -2  226.37   13.29
   0 -14   2  216.77   13.47
   1 -14   2   58.21    5.98
  -1  14  -2   46.89    5.35
  -2  14  -2  123.47    8.91
   2 -14   2  123.59    9.27
   3 -14   2   22.19    4.34
  -3  14  -2   21.01    3.95
   4 -14   2   20.89    4.41
   5 -14   2    8.04    3.70
   6 -14   2    5.75    3.55
   7 -14   2    6.01    3.86
   8 -14   2    4.63    3.74
   9 -14   2    8.90    4.45
  10 -14   2    5.40    4.13
  11 -14   2    5.40    4.32
  12 -14   2    0.58    4.33
  13 -14   2    2.46    4.75
  -5 -13   2   14.34    1.69
  -4 -13   2   26.58    4.07
  -3 -13   2   16.64    3.50
   3  13  -2   15.50    2.96
   2  13  -2   13.79    2.89
  -2 -13   2   26.40    4.03
   1  13  -2   30.06    3.93
  -1 -13   2   30.46    4.39
   0 -13   2   35.26    4.57
   0  13  -2   22.60    3.65
  -1  13  -2   30.72    4.14
   1 -13   2   32.46    4.59
  -2  13  -2   12.20    3.08
   2 -13   2   24.19    4.07
   3 -13   2   12.20    3.48
   4 -13   2   26.57    4.66
   5 -13   2   16.65    4.02
   6 -13   2    0.22    2.88
   7 -13   2   40.09    5.79
   8 -13   2   11.70    4.28
   9 -13   2   37.13    5.88
  10 -13   2    0.78    3.65
  11 -13   2   11.93    4.67
  12 -13   2   -0.06    3.74
  13 -13   2    2.93    4.52
  14 -13   2    5.64    5.15
  -6 -12   2   13.96    1.97
  -5 -12   2   14.97    1.78
  -4 -12   2   31.89    4.09
  -4 -12   2   28.65    2.15
   4  12  -2   32.36    3.55
   3  12  -2   -1.16    1.41
  -3 -12   2    1.12    2.31
  -2 -12   2  134.12    9.14
   2  12  -2  156.07    9.09
   1  12  -2   68.08    5.43
   0  12  -2  289.07   15.78
   0 -12   2  278.39   15.82
  -1  12  -2   75.62    6.25
   1 -12   2   91.69    6.81
  -2  12  -2  143.50    9.36
   2 -12   2  144.60    9.65
   3 -12   2    0.78    2.37
   4 -12   2   24.64    4.12
   5 -12   2   16.13    3.76
   6 -12   2   13.25    3.84
   7 -12   2   12.37    3.89
   8 -12   2    5.56    3.44
   9 -12   2   10.18    4.05
  10 -12   2    6.35    3.90
  11 -12   2   18.15    5.01
  12 -12   2    0.09    3.98
  13 -12   2    0.61    4.00
  14 -12   2    0.38    4.41
  -7 -11   2   45.83    3.61
  -6 -11   2    2.01    1.18
  -5 -11   2   17.46    1.94
   5  11  -2   19.27    2.81
   4  11  -2   10.20    2.24
  -4 -11   2    9.36    2.72
  -4 -11   2    8.27    1.27
  -3 -11   2   26.68    1.90
  -3 -11   2   40.33    4.06
  -3 -11   2   28.61    1.95
   3  11  -2   36.40    3.45
   2  11  -2   80.31    5.52
  -2 -11   2   66.19    5.65
   1  11  -2   30.91    3.53
  -1 -11   2   28.57    3.78
   0 -11   2   79.70    6.26
   0  11  -2   85.63    6.16
   1 -11   2   31.76    3.97
  -1  11  -2   27.48    3.56
   2 -11   2   62.95    5.64
   3 -11   2   46.99    5.02
   4 -11   2   17.06    3.48
   5 -11   2   23.54    4.04
   6 -11   2    3.95    2.73
   7 -11   2   36.75    5.12
   8 -11   2    2.05    2.83
   9 -11   2   46.03    6.12
  10 -11   2   -2.24    2.86
  11 -11   2   10.44    4.19
  12 -11   2    1.71    3.63
  13 -11   2    5.99    4.24
  14 -11   2    2.30    4.37
  15 -11   2    2.69    4.65
  -8 -10   2   16.61    2.43
  -7 -10   2   15.83    2.18
  -6 -10   2  105.17    5.95
   6  10  -2  105.28    6.69
   5  10  -2    2.14    1.62
  -5 -10   2    1.11    1.03
  -4 -10   2   58.39    4.53
  -4 -10   2   41.19    2.85
   4  10  -2   40.08    3.69
   3  10  -2   82.93    5.55
  -3 -10   2   85.33    5.90
  -3 -10   2   76.42    4.10
   1  10  -2   46.28    4.26
  -1 -10   2   68.80    5.00
   0 -10   2  106.92    7.25
   0  10  -2  111.23    7.16
   1 -10   2   56.97    4.84
  -1  10  -2   44.73    4.27
   2 -10   2   27.61    3.63
   3 -10   2   87.20    6.61
   4 -10   2   43.67    4.75
   5 -10   2    1.32    2.19
   6 -10   2   94.24    7.40
   7 -10   2   15.62    3.54
   8 -10   2   11.43    3.51
   9 -10   2    5.10    3.16
  10 -10   2    1.26    2.91
  11 -10   2    6.02    3.53
  12 -10   2    6.00    3.87
  13 -10   2   -3.98    3.31
  14 -10   2   -0.32    3.94
  15 -10   2    1.74    4.36
  -9  -9   2   92.35    6.14
  -8  -9   2    1.32    1.39
  -7  -9   2   41.49    3.45
   6   9  -2   -1.19    1.29
  -6  -9   2   -0.20    0.95
  -5  -9   2   51.11    3.52
   5   9  -2   60.41    4.27
   4   9  -2   32.88    3.14
  -4  -9   2   34.32    2.48
  -3  -9   2   20.96    2.81
  -3  -9   2   13.28    1.41
   3   9  -2   17.29    2.35
   3   9  -2   14.02    1.33
   2   9  -2  296.29   14.85
  -2  -9   2  288.52   12.32
  -2  -9   2  252.59   14.83
  -1  -9   2  116.00    7.08
   1   9  -2  101.05    6.68
   0   9  -2  349.03   19.51
   0  -9   2  416.69   19.91
   1  -9   2   99.74    6.79
   2  -9   2  259.41   14.34
   3  -9   2   13.78    2.74
   4  -9   2   34.55    4.03
   5  -9   2   67.68    5.78
   6  -9   2   -0.21    1.99
   7  -9   2   52.63    5.34
  -8   9  -2    4.23    1.65
   8  -9   2    4.13    2.63
   9  -9   2   96.08    7.81
  10  -9   2    3.40    2.89
  11  -9   2   30.15    4.91
  11  -9   2   20.94    1.50
  12  -9   2    2.67    3.18
  12  -9   2    0.68    0.95
  13  -9   2    5.38    1.25
  13  -9   2    6.85    3.90
  14  -9   2   -1.26    3.51
  14  -9   2    0.29    1.23
  15  -9   2    5.22    1.53
  15  -9   2    3.78    4.35
  16  -9   2    3.08    4.44
  16  -9   2    0.43    1.47
 -10  -8   2    0.65    1.74
  -9  -8   2   48.96    4.21
  -8  -8   2   33.14    3.33
  -7  -8   2   61.13    4.40
   7   8  -2   70.18    4.79
   6   8  -2  113.00    6.99
  -6  -8   2  124.19    6.57
  -5  -8   2   86.39    5.16
   5   8  -2  103.87    5.96
  -4  -8   2  260.17   11.91
   4   8  -2  279.80   13.60
  -4  -8   2  225.91   13.60
   4   8  -2  265.05   11.95
  -3  -8   2   25.01    2.81
   3   8  -2   16.12    2.11
  -3  -8   2   14.89    1.44
   3   8  -2   11.88    1.25
   2   8  -2  398.20   20.43
  -2  -8   2  421.09   20.69
  -2  -8   2  401.68   17.58
  -1  -8   2  894.64   41.43
   1   8  -2  803.29   41.14
   0  -8   2  381.24   20.21
   0   8  -2  410.40   20.23
   1  -8   2  828.72   40.64
   2  -8   2  392.05   20.32
   3  -8   2   17.04    2.66
   4  -8   2  250.57   13.98
   5  -8   2   93.48    6.73
   6  -8   2  105.71    7.53
   7  -8   2   59.41    5.41
   8  -8   2   30.49    4.39
  -8   8  -2   32.04    3.12
  -9   8  -2   44.85    3.80
   9  -8   2   42.84    2.20
   9  -8   2   36.63    4.93
  10  -8   2    2.18    2.63
  10  -8   2   -1.04    1.01
  11  -8   2   26.68    2.08
  11  -8   2   30.95    4.99
  12  -8   2    0.32    1.17
  12  -8   2    0.96    3.17
  13  -8   2    5.30    3.75
  13  -8   2    4.53    1.45
  14  -8   2    1.28    3.73
  14  -8   2   -0.53    1.42
  15  -8   2    1.58    3.95
  15  -8   2    2.82    1.62
  16  -8   2    2.40    1.70
  16  -8   2    3.40    4.41
 -11  -7   2   72.89    5.80
 -10  -7   2   10.99    2.46
  -9  -7   2  165.30    9.24
   8   7  -2   16.12    2.37
  -8  -7   2   11.37    2.17
  -7  -7   2  249.87   12.17
   7   7  -2  244.82   13.01
  -6  -7   2   23.56    2.41
   6   7  -2   25.13    2.60
   5   7  -2  136.83    7.42
  -5  -7   2  122.48    6.68
  -4  -7   2   21.26    2.01
   4   7  -2   28.42    2.00
   4   7  -2   28.55    2.54
   3   7  -2   95.35    4.59
   3   7  -2   92.26    5.58
  -3  -7   2   89.89    4.73
   2   7  -2   60.03    4.11
  -2  -7   2   68.35    4.51
   2   7  -2   61.61    2.96
  -2  -7   2   59.18    3.21
  -1  -7   2  284.49   12.02
  -1  -7   2  266.19   14.40
   1   7  -2  273.02   14.29
   0  -7   2  647.63   29.70
   0   7  -2  554.80   29.38
   1  -7   2  259.87   13.83
   1  -7   2  260.19   11.27
   2  -7   2   57.45    4.49
   3  -7   2  111.03    6.54
  -3   7  -2   88.62    4.78
  -4   7  -2   23.16    2.13
   4  -7   2   34.19    3.46
   5  -7   2  140.55    8.76
   6  -7   2   20.80    3.19
   7  -7   2  235.20    8.57
   7  -7   2  245.33   13.78
   8  -7   2   12.69    3.00
  -8   7  -2   13.63    2.10
   8  -7   2   11.28    1.17
  -9   7  -2  170.25    8.83
   9  -7   2  154.78   10.34
   9  -7   2  153.57    6.28
  10  -7   2   13.79    3.48
 -10   7  -2   12.20    2.41
  10  -7   2   12.36    1.54
  11  -7   2   72.07    6.76
  11  -7   2   72.90    3.78
  12  -7   2    2.16    3.11
  12  -7   2    2.63    1.33
  13  -7   2   26.39    4.92
  13  -7   2   22.65    2.27
  14  -7   2    6.60    3.97
  14  -7   2   10.00    1.91
  15  -7   2    5.40    1.87
  15  -7   2    9.21    4.23
  16  -7   2    0.79    1.81
  16  -7   2   -0.82    4.00
  17  -7   2    1.16    4.41
 -12  -6   2    1.64    2.18
 -11  -6   2   12.49    2.81
 -10  -6   2   13.24    2.61
   9   6  -2   80.82    5.43
  -9  -6   2   73.33    5.40
   8   6  -2   57.65    4.23
  -8  -6   2   52.01    4.23
  -7  -6   2    0.74    1.19
   7   6  -2    2.31    1.33
   6   6  -2  210.03   11.12
  -6  -6   2  212.08    9.82
  -6  -6   2  209.86   10.35
   5   6  -2    6.15    1.41
   5   6  -2    4.63    1.17
  -5  -6   2    9.72    0.90
  -5  -6   2    9.11    1.45
  -4  -6   2  264.51   12.55
   4   6  -2  274.92   12.64
   4   6  -2  285.83   14.01
   3   6  -2   36.97    2.81
  -3  -6   2   35.29    2.35
  -3  -6   2   31.30    3.05
   3   6  -2   37.81    2.20
  -2  -6   2 1393.95   56.71
   2   6  -2 1332.52   58.06
  -2  -6   2 1327.57   64.03
   2   6  -2 1304.39   63.83
   1   6  -2  200.43   10.80
  -1  -6   2  210.19    9.11
   0   6  -2  867.70   42.31
   0  -6   2  890.33   42.43
   0  -6   2  874.39   37.11
   1  -6   2  201.81    8.86
   2  -6   2 1243.84   59.78
  -3   6  -2   34.12    2.26
   3  -6   2   33.07    3.19
   4  -6   2  257.16   14.29
  -4   6  -2  276.02   12.27
   5  -6   2    4.60    0.53
   5  -6   2    5.64    1.84
   5  -6   2    5.29    0.54
  -5   6  -2    8.17    1.40
   6  -6   2  187.27   11.20
   6  -6   2  198.05    7.13
   7  -6   2    1.77    1.94
   7  -6   2    3.35    0.80
  -8   6  -2   56.70    3.98
   8  -6   2   42.72    4.67
   8  -6   2   50.69    2.73
   9  -6   2   74.47    3.59
   9  -6   2   77.53    6.29
  -9   6  -2   69.10    4.96
  10  -6   2   15.74    1.75
  10  -6   2   12.25    3.19
 -10   6  -2    7.63    2.26
  11  -6   2   17.66    1.93
  11  -6   2   12.84    3.53
 -11   6  -2   15.05    2.69
  12  -6   2    0.10    1.34
  12  -6   2    2.96    2.78
  13  -6   2    2.32    3.20
  13  -6   2    2.46    1.57
  14  -6   2    0.87    1.65
  14  -6   2    6.01    3.70
  15  -6   2    4.26    1.97
  15  -6   2    6.03    4.08
  16  -6   2   11.47    2.45
  16  -6   2   15.05    5.05
  17  -6   2    0.66    4.28
  17  -6   2    0.14    2.03
 -12  -5   2    0.77    2.04
 -12  -5   2   -1.03    1.35
 -11  -5   2   72.97    5.75
 -11  -5   2   73.22    4.19
 -10  -5   2    0.69    1.70
 -10  -5   2    0.05    1.23
  10   5  -2    2.09    1.75
  -9  -5   2  156.25    6.73
   9   5  -2  168.52    9.20
  -9  -5   2  151.76    8.88
  -8  -5   2    4.16    1.56
  -8  -5   2    3.25    1.05
   8   5  -2    2.41    1.48
  -7  -5   2   62.46    4.35
  -7  -5   2   62.03    3.11
   7   5  -2   67.16    4.39
  -6  -5   2   25.14    1.66
  -6  -5   2   25.51    2.03
  -6  -5   2   22.60    2.34
   6   5  -2   24.14    2.40
   6   5  -2   23.06    2.27
   5   5  -2   48.35    3.20
   5   5  -2   43.77    3.38
  -5  -5   2   56.89    2.97
  -5  -5   2   55.56    3.45
  -5  -5   2   50.77    2.36
   4   5  -2  264.60   12.67
  -4  -5   2  281.71   12.64
  -4  -5   2  283.00   12.35
  -3  -5   2  156.72    7.11
   3   5  -2  143.12    6.98
  -2  -5   2  158.75    7.62
   2   5  -2  173.98    7.59
  -1  -5   2  155.66    6.99
   0  -5   2 3303.65  138.81
   1  -5   2  155.98    6.95
   2  -5   2  167.17    9.17
   2  -5   2  168.10    7.60
  -3   5  -2  164.58    7.62
   3  -5   2  160.65    9.07
  -4   5  -2  282.78   12.20
   4  -5   2  255.84   14.02
   4  -5   2  268.63    9.35
   4  -5   2  260.08    9.34
  -5   5  -2   56.73    3.50
   5  -5   2   55.34    4.21
   5  -5   2   48.36    2.26
   6  -5   2   23.34    1.56
  -6   5  -2   26.37    2.46
   6  -5   2   25.94    3.08
  -7   5  -2   63.85    4.17
   7  -5   2   63.49    3.07
   7  -5   2   72.17    5.31
   8  -5   2    2.56    1.98
   8  -5   2    2.22    0.91
  -8   5  -2    2.65    1.42
   9  -5   2  159.39    6.49
   9  -5   2  166.26   10.00
  -9   5  -2  146.42    8.53
  10  -5   2   -1.15    0.96
  10  -5   2   -0.62    2.14
 -10   5  -2   -1.76    1.49
  11  -5   2   70.52    3.99
 -11   5  -2   71.81    5.40
  11  -5   2   80.78    6.59
  12  -5   2    1.27    2.64
  12  -5   2   -0.65    1.29
 -12   5  -2   -1.25    1.75
  13  -5   2   13.97    3.89
  13  -5   2    9.63    1.90
  14  -5   2    5.30    3.47
  14  -5   2    4.42    1.85
  15  -5   2    8.56    4.03
  15  -5   2   10.12    2.24
  16  -5   2   -0.98    1.95
  16  -5   2   -1.12    3.47
  17  -5   2    4.17    2.36
 -14  -4   2    3.24    2.03
 -13  -4   2    3.01    1.88
 -12  -4   2    0.67    1.57
 -12  -4   2    0.07    2.03
  11   4  -2   12.80    2.63
 -11  -4   2   11.83    1.86
 -11  -4   2   14.82    2.90
 -10  -4   2   10.60    2.44
 -10  -4   2    6.18    1.54
  10   4  -2    3.09    1.86
   9   4  -2   48.94    3.98
  -9  -4   2   45.83    4.09
  -9  -4   2   50.28    3.03
   8   4  -2   29.04    2.90
  -8  -4   2   31.96    3.13
  -8  -4   2   27.06    2.13
   7   4  -2   16.02    1.96
   7   4  -2   19.00    2.22
  -7  -4   2   18.65    1.58
  -7  -4   2   20.07    2.32
  -7  -4   2   15.59    1.81
  -6  -4   2  465.09   16.50
  -6  -4   2  459.73   20.84
   6   4  -2  463.30   22.75
   6   4  -2  459.09   21.06
   5   4  -2  278.60   13.75
  -5  -4   2  264.63    9.88
   5   4  -2  281.02   12.74
  -5  -4   2  271.54   12.50
  -5  -4   2  263.35   12.62
  -4  -4   2  169.53    6.28
  -4  -4   2  166.09    8.13
  -4  -4   2  173.87    7.94
  -3  -4   2   73.33    2.79
  -3  -4   2   72.32    3.47
   3   4  -2   66.71    3.65
  -3  -4   2   74.29    3.84
  -2  -4   2  762.03   34.00
   2   4  -2  832.11   34.78
  -1  -4   2  852.90   35.60
   1   4  -2  825.86   36.57
   0   4  -2  469.78   20.01
   0  -4   2  469.08   20.03
   1  -4   2  816.68   34.61
   2  -4   2  821.62   34.94
   3  -4   2   68.15    2.70
  -3   4  -2   73.08    3.80
   3  -4   2   77.33    4.66
   4  -4   2  126.52    4.77
   4  -4   2  128.70    7.37
   5  -4   2  279.05   14.61
   5  -4   2  270.79   10.02
  -5   4  -2  287.98   12.94
   6  -4   2  473.08   24.25
   6  -4   2  477.20   17.04
  -6   4  -2  493.53   21.64
  -7   4  -2   17.59    2.02
   7  -4   2   15.82    2.54
   7  -4   2   15.68    1.39
  -7   4  -2   18.76    2.26
   8  -4   2   25.51    2.01
  -8   4  -2   32.09    2.95
   8  -4   2   30.01    3.50
  -9   4  -2   43.50    3.60
   9  -4   2   45.99    2.72
   9  -4   2   48.94    4.59
  10  -4   2    6.18    2.61
 -10   4  -2    4.14    1.91
  10  -4   2    3.96    1.36
  11  -4   2   18.74    3.46
  11  -4   2   13.16    1.84
 -11   4  -2   10.41    2.44
  12  -4   2   -2.70    2.13
 -12   4  -2   -3.57    1.68
  12  -4   2   -1.78    1.23
  13  -4   2    2.15    1.55
  13  -4   2    0.51    2.80
  14  -4   2   -1.79    2.92
  14  -4   2    2.08    1.72
  15  -4   2    0.41    3.23
  15  -4   2    5.56    2.04
  16  -4   2    2.62    2.11
  17  -4   2    0.67    2.31
 -16  -3   2    4.89    2.45
 -15  -3   2   11.82    2.59
 -14  -3   2    4.12    2.03
 -13  -3   2   21.38    2.68
 -12  -3   2    0.26    1.43
  12   3  -2   -0.64    2.13
 -11  -3   2   15.81    2.20
  11   3  -2   26.62    3.29
 -11  -3   2   14.19    2.88
  10   3  -2    6.71    2.24
 -10  -3   2    9.17    2.38
 -10  -3   2   11.55    1.81
   9   3  -2  206.06   11.19
  -9  -3   2  202.84    8.31
  -9  -3   2  200.02   10.77
  -8  -3   2   16.20    1.70
   8   3  -2   23.35    1.98
  -8  -3   2   17.69    2.40
   8   3  -2   21.04    2.48
  -7  -3   2  331.80   15.73
  -7  -3   2  322.43   15.80
   7   3  -2  349.33   15.96
  -7  -3   2  332.10   12.51
   7   3  -2  349.80   17.10
  -6  -3   2    1.12    1.05
  -6  -3   2    1.56    0.78
   6   3  -2    1.74    1.03
  -6  -3   2   -0.23    0.79
   6   3  -2    0.68    0.91
  -5  -3   2  119.21    5.89
  -5  -3   2  113.66    6.08
  -5  -3   2  114.92    4.69
  -4  -3   2  180.58    6.62
  -4  -3   2  184.61    8.49
   4   3  -2  169.12    8.40
  -3  -3   2   88.15    4.58
  -3  -3   2   88.49    3.51
  -3  -3   2   85.94    4.39
   3   3  -2  101.51    4.58
   2   3  -2  333.84   14.36
  -2  -3   2  330.27   14.48
  -2  -3   2  323.27   11.42
  -2  -3   2  318.27   14.36
   2   3  -2  339.80   14.60
   1   3  -2   71.62    3.57
  -1  -3   2   81.96    3.64
   1   3  -2   73.02    3.49
   0   3  -2 3450.32  152.47
   0   3  -2 3461.45  146.00
   0  -3   2 3515.09  146.14
  -1   3  -2   75.93    3.55
   1  -3   2   72.36    3.52
  -2   3  -2  334.04   14.95
   2  -3   2  348.94   11.92
   2  -3   2  349.43   14.99
   3  -3   2   99.94    3.77
  -4   3  -2  180.56    8.23
   4  -3   2  166.23    6.35
   5  -3   2  155.02    7.92
   5  -3   2  138.95    5.31
  -5   3  -2  117.71    6.80
   6  -3   2    1.10    0.75
  -6   3  -2   -0.14    0.95
   6  -3   2    0.26    1.20
  -6   3  -2    1.87    1.14
  -7   3  -2  337.11   12.55
  -7   3  -2  324.50   15.77
  -7   3  -2  347.54   15.85
   7  -3   2  329.14   12.33
   7  -3   2  346.85   17.55
   8  -3   2   20.85    1.71
  -8   3  -2   21.85    1.94
   8  -3   2   22.20    2.92
  -8   3  -2   17.81    2.19
   9  -3   2  204.15   11.64
   9  -3   2  186.77    7.99
  -9   3  -2  214.74   10.53
  10  -3   2    8.36    1.50
 -10   3  -2   10.45    2.19
  10  -3   2    5.67    2.46
 -11   3  -2   15.25    2.67
  11  -3   2   24.32    2.31
  11  -3   2   25.97    3.90
  12  -3   2   -0.10    2.34
  12  -3   2   -1.78    1.24
  13  -3   2   12.79    2.21
  13  -3   2   21.08    3.95
  14  -3   2    3.77    1.93
  14  -3   2    5.56    3.31
  15  -3   2    9.08    2.33
  15  -3   2    8.48    3.82
  16  -3   2    0.48    2.11
  17  -3   2    1.04    2.28
 -17  -2   2    0.20    2.57
 -16  -2   2    7.07    2.71
 -15  -2   2    5.13    2.47
 -14  -2   2    3.71    2.18
  13   2  -2   12.05    3.20
 -13  -2   2    9.81    2.21
 -12  -2   2    1.76    1.65
  12   2  -2    1.04    2.12
 -11  -2   2  134.01    6.44
  11   2  -2  135.00    6.41
  11   2  -2  133.77    8.47
 -10  -2   2   18.91    2.31
 -10  -2   2   19.99    3.09
  10   2  -2   24.21    2.45
  10   2  -2   24.82    3.10
  -9  -2   2   60.46    4.74
  -9  -2   2   63.07    3.56
   9   2  -2   65.27    3.66
   9   2  -2   67.57    4.84
  -8  -2   2   83.31    5.16
  -8  -2   2   87.24    5.53
   8   2  -2   86.49    5.48
   8   2  -2   74.15    4.22
  -8  -2   2   86.18    4.19
   7   2  -2   42.66    3.11
  -7  -2   2   31.48    2.73
   7   2  -2   35.60    2.87
  -7  -2   2   31.94    2.29
  -7  -2   2   29.71    2.89
   7   2  -2   40.96    2.52
  -6  -2   2  370.42   13.71
  -6  -2   2  375.67   17.33
   6   2  -2  375.87   18.76
   6   2  -2  384.15   17.40
  -6  -2   2  382.16   17.28
  -5  -2   2   62.99    3.95
   5   2  -2   75.71    3.93
  -5  -2   2   66.22    3.04
  -5  -2   2   64.47    3.75
  -4  -2   2   65.37    3.51
  -4  -2   2   65.45    3.72
  -4  -2   2   64.68    2.82
  -3  -2   2  332.69   14.86
  -3  -2   2  334.29   11.87
   3   2  -2  353.30   15.13
  -3  -2   2  312.99   15.00
   3   2  -2  353.91   14.88
  -2  -2   2  766.02   26.29
   2   2  -2  768.49   33.41
   2   2  -2  778.96   32.62
  -2  -2   2  750.47   32.63
  -1  -2   2  423.27   18.01
   1   2  -2  419.29   18.39
   1   2  -2  406.87   17.98
  -1  -2   2  422.45   14.47
  -1  -2   2  426.51   18.37
   0  -2   2  207.30    9.39
   0   2  -2  214.51    9.41
   0  -2   2  211.29    9.24
   0   2  -2  217.46    9.25
  -1   2  -2  423.61   18.83
  -1   2  -2  436.83   18.41
   1  -2   2  430.07   18.41
  -2   2  -2  773.06   33.03
   2  -2   2  781.47   26.62
   2  -2   2  774.70   33.05
  -3   2  -2  342.57   15.29
   3  -2   2  352.17   12.22
   4  -2   2   40.47    1.94
   5  -2   2   77.16    4.62
   5  -2   2   77.14    3.18
  -5   2  -2   68.01    4.13
  -5   2  -2   64.71    3.94
   6  -2   2  370.03   13.52
  -6   2  -2  394.68   13.73
  -6   2  -2  373.38   17.26
  -6   2  -2  382.94   17.19
   6  -2   2  355.61   18.87
   7  -2   2   39.19    2.24
  -7   2  -2   29.02    2.88
  -7   2  -2   28.92    2.64
   7  -2   2   42.10    3.38
  -7   2  -2   30.54    2.23
  -8   2  -2   84.25    5.38
   8  -2   2   71.15    5.34
   8  -2   2   71.28    3.74
  -8   2  -2   77.16    4.90
  -8   2  -2   83.01    4.07
  -9   2  -2   62.69    4.43
  -9   2  -2   64.04    3.65
   9  -2   2   62.94    5.00
   9  -2   2   64.07    3.42
  10  -2   2   19.36    3.20
  10  -2   2   20.86    2.12
 -10   2  -2   14.80    2.66
  11  -2   2  125.54    8.59
  11  -2   2  125.12    6.01
 -11   2  -2  141.25    7.98
  12  -2   2    3.16    1.55
  12  -2   2    1.46    2.45
  13  -2   2    3.52    2.83
  13  -2   2    7.16    2.00
  14  -2   2    0.66    1.75
  14  -2   2    3.05    2.96
  15  -2   2    7.25    2.17
  16  -2   2    6.57    2.41
  17  -2   2   -2.43    2.18
  18  -2   2    0.33    2.54
 -17  -1   2    5.42    2.81
 -16  -1   2    1.92    2.37
 -15  -1   2   22.99    3.17
 -14  -1   2    2.58    2.09
  14   1  -2    2.51    2.77
  13   1  -2   42.26    5.01
  13   1  -2   50.80    3.80
 -13  -1   2   52.90    3.94
 -12  -1   2   12.37    2.24
  12   1  -2   13.96    2.28
  12   1  -2   18.72    3.40
 -11  -1   2   48.59    3.50
  11   1  -2   45.34    4.36
  11   1  -2   37.39    3.13
  10   1  -2    4.34    1.52
 -10  -1   2    6.87    2.17
  10   1  -2    6.11    2.09
 -10  -1   2    5.88    1.60
  -9  -1   2  397.45   17.83
   9   1  -2  356.48   13.95
  -9  -1   2  368.47   14.08
  -9  -1   2  364.01   17.78
   9   1  -2  370.59   19.13
  -8  -1   2   22.48    1.98
  -8  -1   2   25.43    2.75
  -8  -1   2   23.95    2.46
   8   1  -2   23.05    2.71
   8   1  -2   24.39    2.07
  -7  -1   2  387.54   14.04
   7   1  -2  373.01   19.08
  -7  -1   2  361.42   17.54
  -7  -1   2  395.80   17.71
   7   1  -2  381.02   13.95
  -6  -1   2    4.32    1.06
   6   1  -2    5.22    1.04
   6   1  -2    4.50    1.12
  -6  -1   2    3.22    0.87
   6   1  -2    7.18    1.41
  -6  -1   2    3.66    1.21
  -5  -1   2  145.92    6.98
   5   1  -2  128.57    6.90
  -5  -1   2  155.90    5.61
   5   1  -2  123.35    6.91
  -5  -1   2  149.83    7.13
  -4  -1   2  350.00   15.47
   4   1  -2  350.35   15.64
   4   1  -2  346.18   15.42
  -4  -1   2  338.93   12.34
  -4  -1   2  343.98   15.62
  -3  -1   2  155.95    7.10
  -3  -1   2  156.35    5.62
  -3  -1   2  158.65    7.10
   3   1  -2  138.38    7.04
   3   1  -2  145.33    7.03
  -2  -1   2  460.20   21.76
   2   1  -2  524.09   21.36
   2   1  -2  520.92   21.83
  -2  -1   2  484.03   21.33
  -1  -1   2  102.99    4.75
   1   1  -2  105.23    4.78
   1   1  -2  101.75    4.74
  -1  -1   2   99.34    4.75
   0   1  -2  352.08   15.69
   0   1  -2  358.62   15.33
   0  -1   2  350.53   15.33
  -1   1  -2   96.77    4.55
   1  -1   2   99.00    4.53
  -1   1  -2   98.08    4.51
   1  -1   2   95.23    4.54
  -2   1  -2  464.66   21.59
  -2   1  -2  485.24   21.11
   2  -1   2  529.36   21.18
  -3   1  -2  168.38    7.17
   3  -1   2  139.82    5.57
   3  -1   2  147.27    7.10
  -3   1  -2  154.34    7.17
  -4   1  -2  351.53   15.85
   4  -1   2  362.30   12.48
  -4   1  -2  339.59   15.61
  -4   1  -2  347.88   15.63
   5  -1   2  126.48    5.55
  -5   1  -2  149.62    7.29
  -5   1  -2  150.06    7.17
  -5   1  -2  147.44    5.73
  -5   1  -2  150.22    7.26
  -6   1  -2    3.85    0.90
  -6   1  -2    3.01    1.22
   6  -1   2    5.64    0.98
   6  -1   2    2.83    1.25
  -6   1  -2    3.42    1.09
  -7   1  -2  385.02   17.86
  -7   1  -2  398.71   17.86
  -7   1  -2  380.95   14.15
   7  -1   2  371.10   14.02
   7  -1   2  388.13   19.41
  -8   1  -2   21.70    1.97
  -8   1  -2   23.63    2.43
   8  -1   2   21.18    2.70
   8  -1   2   22.56    1.90
  -8   1  -2   23.01    2.69
   9  -1   2  356.57   13.73
  -9   1  -2  352.15   13.85
   9  -1   2  364.73   18.97
  -9   1  -2  396.53   17.78
 -10   1  -2    5.35    1.92
 -10   1  -2    4.92    1.53
  10  -1   2    3.88    2.02
  10  -1   2    5.09    1.44
  11  -1   2   34.37    2.83
 -11   1  -2   44.57    3.37
  11  -1   2   41.44    4.45
  12  -1   2    9.12    2.05
 -12   1  -2    9.23    2.12
  12  -1   2   15.99    3.30
  13  -1   2   42.86    3.41
  13  -1   2   43.38    5.13
  14  -1   2    0.89    1.76
  15  -1   2   32.81    3.38
  16  -1   2    2.83    2.34
  17  -1   2    6.31    2.60
  18  -1   2   -0.42    2.67
  18   0  -2    3.75    2.87
  17   0  -2   -0.25    2.47
  16   0  -2   30.37    3.64
  15   0  -2    2.79    3.12
  15   0  -2    3.85    2.12
  14   0  -2   19.78    2.76
  14   0  -2   23.87    4.22
 -14   0   2   21.82    2.96
 -13   0   2    8.40    2.13
  13   0  -2    6.88    3.02
  13   0  -2    7.00    2.02
  12   0  -2   24.79    2.75
 -12   0   2   29.40    2.88
  12   0  -2   20.88    3.60
 -11   0   2   37.53    3.07
  11   0  -2   33.27    4.00
  11   0  -2   36.23    2.94
  10   0  -2   31.59    3.60
  10   0  -2   27.32    2.43
 -10   0   2   29.68    2.59
  -9   0   2    5.76    1.82
  -9   0   2    5.19    1.54
   9   0  -2    4.90    1.88
   9   0  -2    6.09    1.35
  -9   0   2    5.47    1.37
  -8   0   2   96.82    5.91
   8   0  -2   97.51    4.46
   8   0  -2   97.36    6.01
  -8   0   2   88.36    4.44
  -8   0   2   81.75    5.39
  -7   0   2  132.36    5.77
  -7   0   2  137.36    7.21
   7   0  -2  137.97    7.80
   7   0  -2  136.13    5.70
  -7   0   2  141.85    7.45
  -6   0   2  537.37   23.87
  -6   0   2  555.13   24.21
   6   0  -2  538.82   23.84
   6   0  -2  532.96   26.27
   6   0  -2  529.93   19.03
  -6   0   2  522.73   19.08
   5   0  -2   -0.46    0.69
   5   0  -2   -0.03    0.58
  -5   0   2    0.00    0.73
  -5   0   2    0.14    0.54
   5   0  -2    0.17    0.78
  -5   0   2   -0.18    0.66
   5   0  -2   -0.06    0.69
   4   0  -2   36.09    2.44
   4   0  -2   38.38    2.33
  -4   0   2   38.33    2.34
  -4   0   2   35.68    2.45
  -4   0   2   34.18    1.86
   3   0  -2   96.26    4.86
   3   0  -2  100.21    4.94
  -3   0   2  104.02    4.91
  -3   0   2   99.72    4.94
   2   0  -2 3781.92  164.09
  -2   0   2 3771.34  159.60
   2   0  -2 3872.75  159.60
  -2   0   2 3790.45  164.13
  -1   0   2   78.84    3.77
  -1   0   2   81.59    3.77
   1   0  -2   78.28    3.77
   1   0  -2   77.95    3.75
   0   0   2 5424.67  234.17
   0   0  -2 5294.02  233.85
   0   0  -2 5428.57  227.42
   0   0   2 5473.45  227.42
  -1   0  -2   79.47    3.72
  -1   0  -2   77.29    3.74
   1   0   2   80.10    3.73
   1   0   2   76.90    3.75
  -2   0  -2 3739.21  156.02
  -2   0  -2 3636.78  160.44
   2   0   2 3756.23  160.50
   2   0   2 3744.63  156.06
  -3   0  -2  104.70    5.07
  -3   0  -2  102.96    5.11
  -3   0  -2  104.77    5.11
  -4   0  -2   37.76    2.40
  -4   0  -2   34.82    2.45
   4   0   2   39.25    1.89
  -4   0  -2   36.52    2.34
  -4   0  -2   37.39    2.48
  -4   0  -2   36.05    1.89
  -5   0  -2    0.18    0.56
  -5   0  -2    1.45    0.79
  -5   0  -2    1.12    0.83
  -5   0  -2    1.67    0.78
   5   0   2    1.67    0.66
  -5   0  -2    0.33    0.83
   6   0   2  536.05   19.11
  -6   0  -2  534.35   23.96
  -6   0  -2  545.32   19.18
  -6   0  -2  529.11   23.91
  -6   0  -2  542.00   24.24
  -7   0  -2  137.45    7.48
   7   0   2  142.68    7.81
  -7   0  -2  139.77    5.84
  -7   0  -2  137.58    7.28
   7   0   2  136.78    5.75
  -8   0  -2   93.98    4.51
  -8   0  -2   93.74    5.59
   8   0   2   88.38    4.38
  -8   0  -2   92.66    5.86
   8   0   2   88.81    5.80
   9   0   2    5.02    1.26
  -9   0  -2    4.86    1.57
  -9   0  -2    4.88    1.31
  -9   0  -2    6.64    1.94
   9   0   2    6.87    1.92
  10   0   2   29.77    3.43
 -10   0  -2   25.20    2.43
  10   0   2   26.09    2.39
  11   0   2   36.92    4.01
  11   0   2   32.89    2.82
 -11   0  -2   39.43    3.05
  12   0   2   24.58    2.56
 -12   0  -2   25.59    2.74
  12   0   2   19.91    3.61
  13   0   2   10.43    2.12
 -13   0  -2    7.03    2.05
  14   0   2   16.34    2.77
 -14   0  -2   19.36    2.89
  15   0   2    2.71    2.03
  16   0   2   20.23    3.27
  17   0   2    1.56    2.57
  18  -1  -2    3.46    2.70
  17  -1  -2    4.83    2.64
  16  -1  -2    2.40    2.35
  15  -1  -2   27.18    3.16
  15  -1  -2   29.59    5.08
  14  -1  -2    3.43    3.03
  14  -1  -2   -0.50    1.80
  13  -1  -2   44.74    5.25
  13  -1  -2   48.44    3.60
  12  -1  -2   10.85    3.01
  12  -1  -2   11.83    2.20
 -11   1   2   44.20    3.50
  11  -1  -2   48.57    4.65
  11  -1  -2   46.36    3.23
 -10   1   2    4.90    1.59
  10  -1  -2    4.28    2.08
 -10   1   2    6.67    1.94
  10  -1  -2    5.86    1.53
  -9   1   2  366.07   17.35
   9  -1  -2  362.87   18.89
  -9   1   2  354.48   13.77
  -9   1   2  358.97   17.42
   9  -1  -2  368.04   13.61
   8  -1  -2   25.84    2.93
  -8   1   2   20.23    2.54
  -8   1   2   20.18    2.36
   8  -1  -2   24.91    1.93
  -8   1   2   19.94    1.89
  -7   1   2  382.52   13.96
   7  -1  -2  374.98   17.46
  -7   1   2  358.29   17.51
  -7   1   2  374.65   17.48
   7  -1  -2  384.15   13.83
   7  -1  -2  391.32   19.20
  -6   1   2    4.99    0.97
  -6   1   2    6.91    1.38
   6  -1  -2    2.73    0.86
  -6   1   2    4.96    1.17
   6  -1  -2    2.29    1.06
   6  -1  -2    2.53    1.14
  -5   1   2  133.86    5.52
   5  -1  -2  154.27    5.53
   5  -1  -2  151.89    7.70
  -5   1   2  122.56    6.91
   5  -1  -2  151.93    7.11
  -5   1   2  128.78    6.89
  -4   1   2  345.00   15.41
   4  -1  -2  356.08   12.29
   4  -1  -2  329.85   15.53
  -4   1   2  359.93   15.64
   4  -1  -2  336.58   15.38
  -3   1   2  142.95    6.66
  -3   1   2  141.96    6.64
   3  -1  -2  147.88    6.67
   3  -1  -2  132.87    6.59
   2  -1  -2  471.91   21.64
  -2   1   2  526.17   21.26
   2  -1  -2  460.03   21.19
  -2   1   2  521.83   21.72
  -1   1   2  107.02    4.74
  -1   1   2  103.88    4.75
   1  -1  -2   97.33    4.71
   0  -1  -2  351.05   15.51
   0   1   2  345.83   15.15
   0   1   2  352.54   15.53
   1   1   2   95.28    4.52
  -1  -1  -2   99.60    4.51
   1   1   2   95.97    4.49
  -2  -1  -2  510.47   22.23
   2   1   2  482.57   21.72
   2   1   2  479.44   22.23
  -2  -1  -2  539.22   22.23
  -2  -1  -2  521.07   21.75
   3   1   2  152.81    7.03
  -3  -1  -2  149.74    6.99
  -3  -1  -2  147.92    6.94
  -3  -1  -2  141.81    6.93
  -4  -1  -2  357.87   15.96
  -4  -1  -2  362.30   15.81
  -4  -1  -2  361.61   15.80
  -4  -1  -2  353.74   16.02
   4   1   2  338.19   15.95
   5   1   2  144.02    5.41
   5   1   2  152.24    6.87
  -5  -1  -2  130.81    6.82
  -5  -1  -2  128.55    6.86
  -5  -1  -2  127.79    5.35
  -5  -1  -2  131.44    6.79
  -5  -1  -2  132.81    6.73
  -6  -1  -2    5.50    1.37
  -6  -1  -2    5.56    1.30
   6   1   2    2.26    0.86
  -6  -1  -2    6.35    1.03
   6   1   2    3.61    1.09
  -6  -1  -2    6.77    1.26
  -7  -1  -2  373.47   13.95
   7   1   2  403.90   18.95
  -7  -1  -2  374.92   17.58
  -7  -1  -2  377.72   17.57
  -7  -1  -2  366.04   17.53
   7   1   2  372.84   13.91
  -8  -1  -2   22.41    1.95
   8   1   2   24.05    2.60
  -8  -1  -2   23.85    2.36
  -8  -1  -2   22.24    2.62
   8   1   2   21.75    1.93
  -9  -1  -2  369.16   17.80
   9   1   2  368.41   18.89
  -9  -1  -2  374.24   17.64
   9   1   2  368.22   13.98
  -9  -1  -2  370.67   14.04
 -10  -1  -2    4.89    2.05
  10   1   2    3.63    1.93
  10   1   2    3.07    1.43
 -10  -1  -2    6.34    1.65
  11   1   2   45.24    4.32
 -11  -1  -2   43.90    3.41
  11   1   2   47.74    3.41
 -12  -1  -2   11.20    2.09
  12   1   2   16.03    2.28
  13   1   2   49.37    3.77
  18  -2  -2    5.62    2.70
  17  -2  -2    0.09    2.28
  16  -2  -2    3.32    2.23
  16  -2  -2    5.54    3.85
  15  -2  -2    7.43    3.71
  15  -2  -2    5.71    2.12
  14  -2  -2    1.35    1.87
  14  -2  -2    4.23    3.17
  13  -2  -2   11.19    3.32
  13  -2  -2   12.67    2.24
  12  -2  -2    0.69    2.25
  12  -2  -2    3.76    1.69
 -11   2   2  135.91    7.97
  11  -2  -2  130.22    8.72
  11  -2  -2  131.69    6.14
  10  -2  -2   23.81    3.32
 -10   2   2   19.13    2.75
  10  -2  -2   19.12    2.12
  -9   2   2   60.82    3.60
   9  -2  -2   61.30    4.95
  -9   2   2   64.76    4.51
   9  -2  -2   65.29    3.47
  -8   2   2   87.00    5.39
  -8   2   2   75.58    4.00
  -8   2   2   82.37    5.01
   8  -2  -2   76.53    3.81
   8  -2  -2   73.68    5.44
   7  -2  -2   28.48    1.99
   7  -2  -2   28.06    3.00
  -7   2   2   41.99    3.15
  -7   2   2   37.49    2.31
  -7   2   2   36.89    2.76
   7  -2  -2   30.11    2.84
   6  -2  -2  366.70   16.93
  -6   2   2  369.01   13.54
  -6   2   2  385.22   17.02
   6  -2  -2  381.20   13.43
   6  -2  -2  366.81   18.74
  -6   2   2  360.76   17.06
   5  -2  -2   66.36    2.96
   5  -2  -2   62.97    3.87
  -5   2   2   73.17    3.84
  -5   2   2   72.72    4.02
   5  -2  -2   58.73    4.17
   4  -2  -2   66.21    2.74
   4  -2  -2   62.47    3.61
   4  -2  -2   64.06    3.42
  -3   2   2  352.48   15.42
  -3   2   2  347.16   15.18
   3  -2  -2  339.02   15.33
   3  -2  -2  342.95   12.10
   2  -2  -2  758.90   32.62
   2  -2  -2  704.75   31.88
  -2   2   2  757.55   31.91
   2  -2  -2  756.45   25.69
  -2   2   2  768.87   32.68
  -1   2   2  413.58   18.00
  -1   2   2  415.97   18.41
   1  -2  -2  421.41   18.46
   1  -2  -2  433.92   18.03
   0  -2  -2  212.51    9.23
   0   2   2  210.39    9.22
   0   2   2  216.12    9.44
  -1  -2  -2  416.26   18.29
   1   2   2  418.93   18.28
   1   2   2  418.71   18.30
   1   2   2  419.79   17.89
  -1  -2  -2  413.45   17.88
  -1  -2  -2  420.62   18.29
   2   2   2  764.36   33.00
   2   2   2  753.18   32.19
  -2  -2  -2  758.22   32.92
   2   2   2  748.36   32.94
  -3  -2  -2  358.50   15.02
  -3  -2  -2  337.35   14.79
   3   2   2  324.81   15.04
   3   2   2  338.02   15.01
  -3  -2  -2  319.71   14.93
  -4  -2  -2   40.80    2.43
  -4  -2  -2   40.91    2.39
  -4  -2  -2   35.63    2.51
  -4  -2  -2   36.76    2.54
  -5  -2  -2   79.36    4.22
  -5  -2  -2   80.12    3.97
   5   2   2   62.30    3.88
  -5  -2  -2   62.58    4.05
  -6  -2  -2  377.93   17.27
   6   2   2  378.93   13.72
  -6  -2  -2  377.71   17.29
   6   2   2  386.94   17.42
  -6  -2  -2  366.28   17.24
  -7  -2  -2   39.10    3.19
   7   2   2   36.53    2.36
  -7  -2  -2   39.95    3.18
  -7  -2  -2   40.49    2.87
   7   2   2   32.28    2.84
  -7  -2  -2   37.46    2.34
  -8  -2  -2   75.03    5.25
  -8  -2  -2   79.88    4.99
  -8  -2  -2   78.64    3.99
   8   2   2   77.92    4.03
   8   2   2   80.93    5.04
   9   2   2   60.86    3.58
  -9  -2  -2   70.30    4.96
  -9  -2  -2   65.21    3.60
   9   2   2   65.24    4.64
  10   2   2   16.91    2.25
 -10  -2  -2   21.81    3.17
  10   2   2   25.22    2.96
 -10  -2  -2   19.27    2.28
  17  -3  -2    4.01    4.23
  17  -3  -2    2.03    2.30
  16  -3  -2    3.12    3.64
  16  -3  -2   -2.09    2.00
  15  -3  -2    7.59    3.64
  15  -3  -2    7.29    2.18
  14  -3  -2    5.32    3.25
  14  -3  -2    2.09    1.85
  13  -3  -2   24.58    2.63
  13  -3  -2   21.83    4.15
  12  -3  -2    0.34    1.40
  12  -3  -2    0.96    2.31
  11  -3  -2   18.39    3.45
  11  -3  -2   21.02    2.19
 -11   3   2   25.97    3.12
  10  -3  -2   11.62    2.73
 -10   3   2   10.40    2.16
  10  -3  -2    9.39    1.62
  -9   3   2  195.84   10.50
   9  -3  -2  206.43    8.19
   9  -3  -2  211.78   11.79
   8  -3  -2   18.83    1.64
   8  -3  -2   22.66    2.87
  -8   3   2   18.28    2.24
  -7   3   2  334.54   15.59
  -7   3   2  333.43   12.37
   7  -3  -2  328.03   15.54
   7  -3  -2  337.93   17.25
  -7   3   2  321.70   15.50
   7  -3  -2  330.17   12.14
  -6   3   2    1.92    1.06
   6  -3  -2    0.48    0.68
   6  -3  -2    0.79    0.99
  -6   3   2    1.25    0.96
   6  -3  -2    0.04    1.05
   5  -3  -2  105.92    6.18
   5  -3  -2  114.32    7.00
  -5   3   2  138.53    6.45
  -5   3   2  143.69    6.39
   5  -3  -2  119.58    4.81
  -4   3   2  173.20    8.19
   4  -3  -2  177.78    9.25
  -4   3   2  169.03    8.18
   4  -3  -2  173.09    6.36
  -3   3   2   96.28    4.65
   3  -3  -2   90.09    3.49
   3  -3  -2   84.26    4.57
  -3   3   2  102.06    4.59
   2  -3  -2  322.79   11.35
  -2   3   2  335.42   14.52
  -2   3   2  339.07   14.31
   2  -3  -2  320.49   14.29
  -1   3   2   71.78    3.58
   1  -3  -2   82.46    3.63
   0   3   2 3434.21  146.48
   0  -3  -2 3531.96  146.60
  -1  -3  -2   73.48    3.65
   1   3   2   79.88    3.58
   1   3   2   80.56    3.69
   1   3   2   78.74    3.57
   2   3   2  327.22   14.64
  -2  -3  -2  336.15   14.42
  -2  -3  -2  345.84   14.55
  -2  -3  -2  333.84   14.54
   2   3   2  320.88   14.65
   2   3   2  323.42   14.42
  -3  -3  -2   98.83    4.58
  -3  -3  -2  101.61    4.57
  -3  -3  -2  101.57    4.79
   3   3   2   86.75    4.66
   3   3   2   82.98    4.59
  -3  -3  -2  103.60    4.80
   4   3   2  178.70    8.25
  -4  -3  -2  163.45    8.23
   4   3   2  178.63    8.32
  -5  -3  -2  144.77    6.93
  -5  -3  -2  142.17    6.67
   5   3   2  117.37    6.67
  -5  -3  -2  141.91    6.94
  -6  -3  -2    1.38    1.01
  -6  -3  -2    1.28    1.07
  -6  -3  -2    0.17    0.78
   6   3   2    0.21    0.91
   6   3   2    1.26    0.82
   7   3   2  352.94   12.64
   7   3   2  336.44   15.95
  -7  -3  -2  339.68   15.92
  -7  -3  -2  326.14   15.83
  -7  -3  -2  339.03   15.78
  -8  -3  -2   17.16    2.35
   8   3   2   20.95    2.29
   8   3   2   16.80    1.77
  -9  -3  -2  193.47   10.37
 -10  -3  -2    8.26    2.30
 -11  -3  -2   25.55    3.45
  17  -4  -2   -0.97    3.96
  17  -4  -2    2.26    2.26
  16  -4  -2    0.88    1.96
  16  -4  -2    0.47    3.51
  15  -4  -2    0.86    3.24
  15  -4  -2    3.64    1.96
  14  -4  -2    0.21    1.59
  14  -4  -2   -0.86    2.97
  13  -4  -2   -1.63    1.38
  13  -4  -2    2.34    2.75
  12  -4  -2   -1.44    2.23
 -12   4   2   -0.45    1.85
  12  -4  -2   -0.24    1.30
  11  -4  -2   11.80    1.73
 -11   4   2   12.60    2.56
  11  -4  -2    8.18    2.78
  10  -4  -2    6.74    1.40
  10  -4  -2    8.65    2.53
 -10   4   2    5.49    2.01
  -9   4   2   45.46    3.67
   9  -4  -2   45.85    2.74
   9  -4  -2   46.01    4.39
   8  -4  -2   27.15    3.32
   8  -4  -2   26.59    2.00
  -8   4   2   29.80    2.83
   7  -4  -2   17.90    2.55
   7  -4  -2   16.68    1.44
  -7   4   2   18.94    2.08
   6  -4  -2  456.57   23.71
   6  -4  -2  474.20   16.70
  -6   4   2  466.33   21.44
  -6   4   2  491.12   21.22
   5  -4  -2  268.20   14.06
  -5   4   2  275.13   12.47
   5  -4  -2  250.39   12.35
   5  -4  -2  267.50    9.68
  -5   4   2  283.05   12.54
   4  -4  -2  158.97    8.68
   4  -4  -2  174.52    7.63
  -4   4   2  132.62    7.43
   4  -4  -2  166.15    5.77
   3  -4  -2   71.86    2.61
  -3   4   2   69.81    3.57
   3  -4  -2   71.99    3.70
  -3   4   2   66.20    3.65
   3  -4  -2   71.86    2.62
   2  -4  -2  755.87   33.20
  -2   4   2  808.57   33.24
  -1   4   2  809.74   35.08
   1  -4  -2  849.49   35.12
   0  -4  -2  477.19   20.22
   0   4   2  472.63   20.19
  -1  -4  -2  811.96   35.08
   1   4   2  846.35   35.10
  -2  -4  -2  812.25   33.06
   2   4   2  746.35   33.79
  -2  -4  -2  816.16   33.07
   2   4   2  740.17   33.76
  -3  -4  -2   64.49    3.59
   3   4   2   72.36    3.56
   3   4   2   72.52    3.52
  -3  -4  -2   65.91    3.22
  -3  -4  -2   65.62    3.60
  -3  -4  -2   67.67    3.23
  -4  -4  -2  128.93    6.42
  -4  -4  -2  131.94    6.47
  -4  -4  -2  129.74    6.14
  -5  -4  -2  276.16   12.53
   5   4   2  257.26   12.56
   5   4   2  267.94   12.53
  -5  -4  -2  275.96   12.34
   6   4   2  458.90   21.14
  -6  -4  -2  476.40   20.95
  -6  -4  -2  461.29   20.92
   7   4   2   16.26    1.90
  -7  -4  -2   13.54    1.64
  -7  -4  -2   17.98    2.16
  -8  -4  -2   26.73    2.98
  -9  -4  -2   48.74    4.14
 -10  -4  -2    5.28    2.11
 -11  -4  -2   11.97    2.68
 -12  -4  -2    0.03    2.02
  17  -5  -2   -0.69    3.80
  17  -5  -2    3.53    2.19
  16  -5  -2   -0.70    3.36
  16  -5  -2   -1.02    1.76
  15  -5  -2    6.56    3.92
  15  -5  -2    7.11    2.12
  14  -5  -2    4.15    1.81
  14  -5  -2    3.90    3.20
  13  -5  -2   13.74    2.11
  13  -5  -2   13.24    3.81
  12  -5  -2   -1.48    2.21
 -12   5   2   -0.53    1.90
  12  -5  -2   -1.63    1.16
  11  -5  -2   62.26    3.61
  11  -5  -2   64.75    5.95
 -11   5   2   74.03    5.34
  10  -5  -2   -0.71    1.91
  10  -5  -2   -0.06    1.01
 -10   5   2    0.06    1.60
   9  -5  -2  144.06    6.18
  -9   5   2  162.00    8.47
   9  -5  -2  150.50    9.55
  -8   5   2    2.11    1.43
   8  -5  -2    2.87    1.78
   8  -5  -2    3.48    0.94
   7  -5  -2   61.70    2.89
   7  -5  -2   58.04    4.76
  -7   5   2   65.05    4.09
   6  -5  -2   24.67    2.85
  -6   5   2   21.53    2.26
   6  -5  -2   26.82    2.45
   6  -5  -2   25.74    1.52
  -6   5   2   20.70    2.05
  -5   5   2   44.04    3.18
   5  -5  -2   51.39    2.18
  -5   5   2   47.71    3.02
   5  -5  -2   50.35    2.21
   5  -5  -2   49.45    3.92
   5  -5  -2   54.35    3.32
  -4   5   2  272.65   12.24
   4  -5  -2  263.30   14.01
  -4   5   2  264.63   12.14
   4  -5  -2  274.05   12.17
   4  -5  -2  271.03    9.31
   4  -5  -2  263.14    9.30
   3  -5  -2  160.57    8.41
   3  -5  -2  155.80    7.00
  -3   5   2  148.57    6.92
  -3   5   2  138.44    6.93
  -2   5   2  180.29    7.64
   2  -5  -2  159.86    7.57
   1  -5  -2  152.09    6.79
  -1   5   2  156.65    6.79
  -1  -5  -2  157.88    6.96
  -2  -5  -2  171.97    7.53
  -2  -5  -2  177.45    7.55
   2   5   2  161.62    7.44
   2   5   2  160.29    7.44
  -3  -5  -2  144.68    7.09
  -3  -5  -2  144.61    7.07
   3   5   2  156.36    7.10
   3   5   2  156.98    7.05
   4   5   2  277.17   12.47
  -4  -5  -2  272.95   12.33
  -4  -5  -2  264.98   11.98
  -4  -5  -2  272.06   12.33
   4   5   2  271.06   12.41
   5   5   2   52.71    3.12
   5   5   2   51.05    3.15
  -5  -5  -2   47.58    2.72
  -5  -5  -2   47.78    3.24
  -5  -5  -2   46.81    3.21
   6   5   2   24.94    2.16
  -6  -5  -2   21.72    1.80
  -6  -5  -2   20.70    2.16
  -6  -5  -2   14.81    1.91
  -7  -5  -2   64.91    4.39
  -8  -5  -2    2.34    1.41
  -9  -5  -2  164.29    9.12
 -10  -5  -2   -0.96    1.59
 -11  -5  -2   77.67    6.02
 -12  -5  -2    0.77    2.00
  17  -6  -2   -1.07    1.87
  17  -6  -2   -4.11    3.72
  16  -6  -2   18.47    5.17
  16  -6  -2   15.86    2.53
  15  -6  -2    9.98    2.09
  15  -6  -2    3.75    3.81
  14  -6  -2    3.59    3.19
  14  -6  -2    2.60    1.66
  13  -6  -2    3.06    1.49
  13  -6  -2    1.43    2.93
  12  -6  -2    0.24    1.31
  12  -6  -2    0.71    2.73
 -11   6   2   13.03    2.58
  11  -6  -2   17.16    3.64
  11  -6  -2   13.83    1.74
 -10   6   2   17.21    2.61
  10  -6  -2   11.94    3.22
  10  -6  -2   13.42    1.66
   9  -6  -2   72.27    3.49
   9  -6  -2   71.16    5.96
  -9   6   2   73.79    5.03
   8  -6  -2   56.36    2.79
   8  -6  -2   50.93    4.88
  -8   6   2   54.54    4.04
   7  -6  -2    0.22    1.59
   7  -6  -2    0.18    0.63
  -7   6   2    2.22    1.24
  -6   6   2  209.91    9.97
   6  -6  -2  216.36   10.04
   6  -6  -2  197.45    7.41
   6  -6  -2  212.98    7.42
   6  -6  -2  185.11   11.46
   5  -6  -2    7.02    1.24
   5  -6  -2    9.72    1.95
  -5   6   2    4.18    1.05
  -5   6   2    4.84    1.19
  -4   6   2  282.24   12.33
   4  -6  -2  253.68   14.30
  -4   6   2  274.55   12.38
  -3   6   2   35.57    2.12
   3  -6  -2   25.56    2.85
   3  -6  -2   31.49    2.07
  -2   6   2 1297.92   55.08
   2  -6  -2 1318.24   55.10
   2  -6  -2 1300.80   62.52
  -1  -6  -2  202.53    8.84
  -1  -6  -2  204.10    8.85
  -2  -6  -2 1332.74   55.60
  -2  -6  -2 1300.39   55.57
   3   6   2   29.56    1.90
  -3  -6  -2   34.38    2.16
  -3  -6  -2   34.98    2.17
   3   6   2   29.71    1.92
   4   6   2  247.41   11.82
  -4  -6  -2  270.12   11.84
   4   6   2  249.12   11.89
  -4  -6  -2  271.71   11.85
  -5  -6  -2    4.33    1.13
  -5  -6  -2    3.66    1.14
   5   6   2    9.01    1.25
   5   6   2    7.92    1.26
  -6  -6  -2  207.01   10.25
  -6  -6  -2  206.57   10.24
  -6  -6  -2  212.82    9.67
  -7  -6  -2    3.69    1.41
  -8  -6  -2   50.57    4.07
  -9  -6  -2   75.82    5.34
 -10  -6  -2   15.76    2.85
 -11  -6  -2   13.94    2.85
 -12  -6  -2    0.39    2.05
  17  -7  -2    5.15    4.51
  16  -7  -2    2.36    4.23
  16  -7  -2    2.18    1.81
  15  -7  -2   11.63    4.43
  15  -7  -2    5.62    1.91
  14  -7  -2    6.89    3.79
  14  -7  -2    6.23    1.76
  13  -7  -2   25.77    2.37
  13  -7  -2   20.62    4.49
  12  -7  -2   -1.61    2.44
  12  -7  -2    1.72    1.31
  11  -7  -2   82.65    7.16
  11  -7  -2   81.33    3.99
 -10   7   2    9.88    2.33
  10  -7  -2   15.10    1.55
  10  -7  -2   12.67    3.32
   9  -7  -2  163.96   10.64
   9  -7  -2  167.85    6.50
  -9   7   2  165.73    9.12
   8  -7  -2   12.68    1.18
  -8   7   2   13.42    2.15
   8  -7  -2   13.49    2.88
   7  -7  -2  233.80    8.45
   7  -7  -2  247.37   13.65
   7  -7  -2  234.36    8.45
  -7   7   2  244.28   11.65
  -6   7   2   22.36    2.19
   6  -7  -2   24.67    3.17
   5  -7  -2  125.00    6.47
  -5   7   2  130.13    6.45
   5  -7  -2  128.13    8.00
   4  -7  -2   23.67    2.89
  -4   7   2   27.90    2.05
   4  -7  -2   19.61    1.87
   3  -7  -2   83.20    4.25
   3  -7  -2   91.59    5.80
   2  -7  -2   56.80    2.85
   2  -7  -2   58.71    4.28
   1  -7  -2  262.84   13.73
   0  -7  -2  596.59   29.20
  -2  -7  -2   62.08    3.10
  -2  -7  -2   61.08    3.11
  -3  -7  -2   93.99    4.51
   3   7   2   87.49    4.34
   3   7   2   81.34    4.33
  -3  -7  -2   97.64    4.54
  -4  -7  -2   27.50    1.98
   4   7   2   18.13    1.68
  -4  -7  -2   25.87    2.01
   4   7   2   19.02    1.71
  -5  -7  -2  136.05    6.73
  -5  -7  -2  132.12    6.69
   5   7   2  123.77    6.63
  -6  -7  -2   19.79    2.14
  -7  -7  -2  225.50   11.20
  -8  -7  -2   11.40    2.11
  -9  -7  -2  160.28    8.98
 -10  -7  -2   13.65    2.61
 -11  -7  -2   71.18    5.74
  16  -8  -2    3.77    4.18
  16  -8  -2    6.86    1.85
  15  -8  -2    4.10    1.60
  15  -8  -2    5.45    4.13
  14  -8  -2    7.43    3.88
  14  -8  -2    0.57    1.38
  13  -8  -2    2.34    1.33
  13  -8  -2    2.20    3.21
  12  -8  -2   -0.81    1.10
  12  -8  -2    1.22    2.80
  11  -8  -2   31.41    4.88
  11  -8  -2   31.20    2.18
  10  -8  -2    0.03    0.85
  10  -8  -2    2.94    2.65
   9  -8  -2   46.28    5.04
  -9   8   2   43.48    3.84
   9  -8  -2   44.35    2.14
  -8   8   2   28.80    2.92
   8  -8  -2   31.38    4.17
   7  -8  -2   60.06    5.44
  -7   8   2   66.54    4.23
  -6   8   2  119.99    6.31
   6  -8  -2  116.60    7.93
   5  -8  -2   93.72    6.62
   5  -8  -2   90.63    5.09
  -5   8   2  100.43    5.07
   4  -8  -2  249.97   13.78
   3  -8  -2   15.89    2.47
   2  -8  -2  377.14   19.44
   1  -8  -2  831.63   40.57
   0  -8  -2  386.89   19.60
  -1  -8  -2  841.01   40.71
  -2  -8  -2  409.18   17.47
  -2  -8  -2  403.79   17.45
  -3  -8  -2   13.00    1.29
   3   8   2   14.50    1.23
  -3  -8  -2   14.28    1.35
   3   8   2   16.25    1.22
  -4  -8  -2  245.33   11.47
  -4  -8  -2  250.79   11.50
   4   8   2  254.43   11.64
   4   8   2  255.91   11.59
  -5  -8  -2   96.20    5.24
  -5  -8  -2  105.69    5.37
   5   8   2   90.76    5.19
  -6  -8  -2  117.14    6.42
   6   8   2  119.64    6.46
  -7  -8  -2   64.56    4.35
  -8  -8  -2   32.84    3.28
  -9  -8  -2   37.55    3.70
 -10  -8  -2    0.01    1.86
  16  -9  -2   -0.11    1.34
  16  -9  -2    2.94    4.39
  15  -9  -2    6.04    1.49
  15  -9  -2    2.77    4.08
  14  -9  -2    0.59    3.50
  14  -9  -2    0.96    1.15
  13  -9  -2    7.75    3.83
  13  -9  -2    5.48    1.20
  12  -9  -2   -1.25    2.56
  12  -9  -2   -0.98    0.79
  11  -9  -2   18.30    4.21
  10  -9  -2    6.91    3.18
   9  -9  -2   92.17    7.54
   8  -9  -2    3.70    2.47
  -8   9   2    3.95    1.61
   7  -9  -2   43.02    4.84
  -7   9   2   53.40    3.68
   6  -9  -2   -0.31    1.72
  -6   9   2    0.37    1.12
   5  -9  -2   57.72    5.19
  -5   9   2   64.10    3.65
   4  -9  -2   28.82    3.53
   3  -9  -2   12.44    2.46
   2  -9  -2  268.94   14.61
   1  -9  -2   96.63    6.43
   0  -9  -2  396.49   20.27
   1   9   2  107.68    6.29
  -1  -9  -2   94.20    6.30
   2   9   2  288.74   14.33
  -2  -9  -2  264.05   14.34
   3   9   2   14.45    1.86
  -3  -9  -2   17.93    2.32
  -3  -9  -2   14.23    1.33
   3   9   2   11.84    1.13
  -3  -9  -2   12.99    1.24
   3   9   2   11.35    1.11
   4   9   2   34.95    2.35
  -4  -9  -2   34.34    2.41
  -4  -9  -2   36.79    2.47
  -5  -9  -2   60.51    3.63
   5   9   2   53.99    3.52
  -6  -9  -2   -0.29    0.98
   6   9   2    0.24    1.07
  -7  -9  -2   51.77    3.84
  -8  -9  -2    3.68    1.56
  -9  -9  -2   86.37    5.86
  16 -10  -2   -0.24    4.09
  15 -10  -2    1.71    4.14
  14 -10  -2   -1.30    3.47
  13 -10  -2   -1.52    3.02
  12 -10  -2    1.30    3.05
  11 -10  -2    3.81    3.25
  10 -10  -2   -0.56    2.51
   9 -10  -2    3.07    2.72
   8 -10  -2   19.38    3.83
  -7  10   2   17.59    2.19
   7 -10  -2   16.06    3.45
  -6  10   2  107.74    5.77
   6 -10  -2   98.26    7.59
  -5  10   2    0.10    0.99
   5 -10  -2    0.69    1.87
   4 -10  -2   41.36    4.33
   3 -10  -2   76.97    5.99
   2 -10  -2   23.64    3.26
   1 -10  -2   53.37    4.63
   0 -10  -2  109.57    7.10
   1  10   2   43.58    3.90
  -1 -10  -2   59.79    4.46
   2  10   2   14.55    2.15
  -3 -10  -2   80.48    3.90
  -3 -10  -2   86.47    5.45
   3  10   2   76.35    3.85
   3  10   2   75.30    3.86
  -3 -10  -2   79.50    3.93
   4  10   2   39.07    2.56
  -4 -10  -2   37.97    2.55
  -4 -10  -2   39.41    2.61
  -5 -10  -2    0.23    0.88
   5  10   2    0.59    1.08
   6  10   2  111.23    6.02
  -6 -10  -2  101.49    5.84
  -7 -10  -2   19.65    2.35
  -8 -10  -2   18.51    2.58
  15 -11  -2    3.07    4.38
  14 -11  -2   -0.98    3.63
  13 -11  -2    3.57    3.76
  12 -11  -2   -1.75    2.88
  11 -11  -2    9.65    3.81
  10 -11  -2    1.47    2.97
   9 -11  -2   42.61    5.61
   8 -11  -2    2.02    2.64
   7 -11  -2   49.80    5.63
  -6  11   2    1.86    1.29
   6 -11  -2    1.86    2.30
   5 -11  -2   17.92    3.53
   4 -11  -2    5.20    2.41
   3 -11  -2   30.77    3.98
   2 -11  -2   65.46    5.53
   1 -11  -2   31.56    3.78
   0 -11  -2   83.57    6.15
   1  11   2   32.10    3.40
  -1 -11  -2   33.80    3.69
  -2 -11  -2   64.08    5.19
   2  11   2   79.48    5.16
   3  11   2   25.84    1.71
   4  11   2    7.18    1.24
  -4 -11  -2   10.53    1.25
  -5 -11  -2   17.65    1.82
   5  11   2   17.29    1.91
  -6 -11  -2    2.83    1.25
   6  11   2    2.63    1.38
  -7 -11  -2   37.27    3.21
  14 -12  -2    0.45    4.00
  13 -12  -2   -3.19    3.33
  12 -12  -2   -0.53    3.40
  11 -12  -2   11.32    4.29
  10 -12  -2    2.33    3.19
   9 -12  -2    8.04    3.56
   8 -12  -2    9.01    3.63
   7 -12  -2   15.29    3.77
   6 -12  -2   16.79    3.82
   5 -12  -2   18.25    3.70
   4 -12  -2   26.25    4.06
   3 -12  -2    0.25    2.15
   2 -12  -2  134.17    9.05
   1 -12  -2   88.75    6.81
   0 -12  -2  266.60   14.97
   0  12   2  272.40   14.85
  -1 -12  -2   95.52    6.34
   1  12   2   72.06    5.76
   3  12   2    0.62    0.74
   4  12   2   27.90    2.21
   5  12   2   15.27    1.84
  -5 -12  -2   11.76    1.56
  -6 -12  -2   16.77    1.99
  14 -13  -2    0.60    4.09
  13 -13  -2    8.48    4.52
  12 -13  -2    0.33    3.58
  11 -13  -2   16.63    4.84
  10 -13  -2    2.30    3.32
   9 -13  -2   27.70    5.33
   8 -13  -2   14.10    4.22
   7 -13  -2   38.19    5.49
   6 -13  -2    5.21    2.97
   5 -13  -2   18.38    3.89
   4 -13  -2   23.88    4.08
   3 -13  -2   13.48    3.52
   2 -13  -2   12.99    3.32
   1 -13  -2   28.39    4.18
   0 -13  -2   25.74    3.95
   0  13   2   21.47    3.53
  -1 -13  -2   31.28    4.05
   3  13   2   16.78    1.53
   4  13   2   25.58    2.17
  -5 -13  -2   14.31    1.53
  13 -14  -2    2.25    4.16
  12 -14  -2    2.40    3.93
  11 -14  -2    2.34    4.09
  10 -14  -2    2.88    3.75
   9 -14  -2    6.60    3.89
   8 -14  -2    8.61    3.73
   7 -14  -2    2.87    3.27
   6 -14  -2    7.84    3.56
   5 -14  -2    4.89    3.12
   4 -14  -2   22.30    4.21
   3 -14  -2   18.42    3.99
   2 -14  -2  118.54    8.87
  -1  14   2   38.69    4.82
   1 -14  -2   56.02    5.72
   0  14   2  227.58   13.32
   0 -14  -2  227.68   13.52
  12 -15  -2    0.97    4.21
  11 -15  -2    8.04    4.71
  10 -15  -2    6.45    4.30
   9 -15  -2   11.80    4.57
   8 -15  -2    5.65    3.89
   7 -15  -2   10.60    4.19
   6 -15  -2    1.51    3.02
   5 -15  -2   14.16    4.07
   4 -15  -2    8.20    3.51
   3 -15  -2    6.94    3.38
   2 -15  -2   11.71    3.62
  -1  15   2    1.45    2.35
   1 -15  -2    0.06    2.52
  11 -16  -2   -0.27    3.81
  10 -16  -2   -1.89    4.02
   9 -16  -2   -1.24    3.63
   8 -16  -2    4.85    4.01
   7 -16  -2    2.20    3.46
   6 -16  -2    3.25    3.54
   5 -16  -2    1.77    3.08
   4 -16  -2   11.07    3.86
   3 -16  -2    2.35    3.21
   2 -16  -2   22.70    4.54
  -2  16   2   22.66    4.19
  10 -17  -2   -0.29    3.86
   9 -17  -2    3.83    4.21
   8 -17  -2    3.10    4.07
   7 -17  -2    1.83    3.86
   6 -17  -2    3.63    3.78
   5 -17  -2    4.89    3.61
   4 -17  -2    2.67    3.39
  -3  17   2   -1.25    2.64
   3 -17  -2    1.36    3.08
   8 -18  -2    0.59    3.89
   7 -18  -2    2.26    4.10
   6 -18  -2    0.39    3.82
   5 -18  -2    1.01    3.58
  -4  18   2   -1.05    2.97
   4 -18  -2    0.26    3.69
   6 -19  -2   -2.33    3.90
   5 -19  -2    3.80    4.17
  -5  19   2    1.00    3.43
   2 -20   3    7.30    5.14
   3 -20   3   -0.69    4.45
  -3  20  -3    2.55    3.67
   1 -19   3    7.76    4.69
  -1  19  -3    3.50    3.33
  -2  19  -3    1.84    3.36
   2 -19   3    7.06    4.62
   3 -19   3    6.23    4.74
  -3  19  -3    1.20    3.24
   4 -19   3   -4.21    3.84
  -4  19  -3    2.26    3.60
   5 -19   3   -4.37    4.03
  -5  19  -3    1.75    3.73
  -6  19  -3    2.32    3.89
   6 -19   3   -3.18    4.55
   0 -18   3    1.35    3.82
   0  18  -3   -0.84    2.60
  -1  18  -3    7.22    3.62
   1 -18   3   11.88    4.71
   2 -18   3    1.96    4.10
  -2  18  -3    2.44    3.10
   3 -18   3    6.31    4.47
  -3  18  -3    0.83    3.00
  -4  18  -3   14.51    4.47
   4 -18   3    3.55    4.35
   5 -18   3   -5.33    3.78
  -5  18  -3   -1.32    3.18
   6 -18   3    2.59    4.18
  -6  18  -3    0.33    3.57
   7 -18   3    5.27    4.57
  -7  18  -3    0.38    3.30
  -8  18  -3    0.62    3.56
   8 -18   3   -2.98    4.39
   1  17  -3    2.46    2.93
  -1 -17   3    7.22    3.74
   0 -17   3   13.37    4.36
   0  17  -3    2.72    2.95
  -1  17  -3    2.88    2.87
   1 -17   3    4.51    3.97
  -2  17  -3    1.75    2.58
   2 -17   3    2.14    3.70
   3 -17   3    5.32    4.07
  -3  17  -3    4.16    3.20
   4 -17   3   -1.35    3.58
  -4  17  -3   -3.60    2.64
   5 -17   3   -1.91    3.56
  -5  17  -3    3.23    3.45
  -6  17  -3    0.19    3.16
   6 -17   3   -0.15    3.73
   7 -17   3    3.50    4.27
   8 -17   3    6.18    4.89
   9 -17   3   -0.48    4.42
  10 -17   3   -0.71    4.84
  -2 -16   3    1.82    3.28
  -1 -16   3   29.40    5.07
   1  16  -3   32.46    4.60
   0  16  -3   17.99    3.90
   0 -16   3   30.02    5.10
   1 -16   3   27.44    5.21
  -1  16  -3   32.91    4.92
  -2  16  -3    1.22    2.63
   2 -16   3    1.69    3.52
  -3  16  -3    6.72    3.28
   3 -16   3    3.37    3.73
   4 -16   3    5.01    3.74
  -4  16  -3    2.92    3.01
   5 -16   3    1.41    3.61
  -5  16  -3    4.19    3.21
   6 -16   3   11.04    4.65
   7 -16   3    4.21    4.33
   8 -16   3    2.80    4.36
   9 -16   3    4.24    4.46
  10 -16   3   11.03    5.23
  11 -16   3   -0.79    4.44
  -3 -15   3   15.46    4.03
   2  15  -3    5.13    2.64
  -2 -15   3    6.37    3.40
   1  15  -3   19.08    3.58
  -1 -15   3   12.21    3.83
   0 -15   3   32.17    4.92
   0  15  -3   23.87    4.09
   1 -15   3   11.02    3.90
  -1  15  -3   16.40    3.52
   2 -15   3    6.47    3.55
  -2  15  -3    2.88    2.65
   3 -15   3   13.64    4.16
  -3  15  -3    7.26    3.21
   4 -15   3   15.34    4.28
  -4  15  -3   14.82    3.76
   5 -15   3   14.44    4.40
   6 -15   3    1.46    3.59
   7 -15   3    6.27    4.26
   8 -15   3    3.29    3.84
   9 -15   3   -1.20    3.99
  10 -15   3   10.19    5.15
  11 -15   3   -1.94    4.01
  12 -15   3    1.94    4.74
  -4 -14   3   18.31    4.00
  -3 -14   3   38.72    5.10
   3  14  -3   42.18    4.67
   2  14  -3   19.84    3.48
  -2 -14   3   27.94    4.44
   1  14  -3   88.37    6.96
  -1 -14   3   96.09    7.57
   0 -14   3   26.09    4.36
   0  14  -3    5.30    2.77
  -1  14  -3   94.01    7.47
   1 -14   3  102.28    8.06
   2 -14   3   27.80    4.77
  -2  14  -3   19.31    3.83
   3 -14   3   42.19    5.47
  -3  14  -3   35.19    4.86
   4 -14   3   23.81    4.60
   5 -14   3   12.87    4.20
   6 -14   3   17.46    4.63
   7 -14   3    5.50    3.77
   8 -14   3   10.02    4.34
   9 -14   3   -1.75    3.54
  10 -14   3    8.14    4.61
  11 -14   3    0.83    4.29
  12 -14   3    2.54    4.47
  13 -14   3   -1.51    4.51
   4  13  -3    5.65    2.30
  -4 -13   3    5.27    3.06
  -4 -13   3    3.01    0.93
  -3 -13   3   53.40    5.48
   3  13  -3   54.50    4.91
   2  13  -3   35.08    4.14
   1  13  -3   63.99    5.46
  -1 -13   3   57.99    5.83
   0  13  -3   85.43    6.65
   1 -13   3   62.28    6.05
  -1  13  -3   58.93    5.48
   2 -13   3   53.09    5.56
  -2  13  -3   34.75    4.65
   3 -13   3   55.91    5.91
  -3  13  -3   54.56    5.42
   4 -13   3    6.06    3.15
   5 -13   3   33.60    5.24
   6 -13   3   17.00    4.39
   7 -13   3   13.89    4.30
   8 -13   3   13.40    4.37
   9 -13   3    0.41    3.45
  10 -13   3   41.79    6.67
  11 -13   3   -0.61    3.80
  12 -13   3   12.32    5.10
  13 -13   3    4.36    4.76
  14 -13   3   -1.34    4.49
  -6 -12   3   47.36    3.56
   5  12  -3    4.22    2.13
  -5 -12   3    5.66    1.43
  -5 -12   3    5.59    3.11
  -4 -12   3   33.26    2.45
  -4 -12   3   37.17    4.46
   4  12  -3   34.54    3.89
   3  12  -3   50.87    4.53
  -3 -12   3   48.23    4.93
   2  12  -3   42.80    4.20
  -2 -12   3   43.47    4.82
   1  12  -3   21.92    3.39
  -1 -12   3   34.55    4.26
   0  12  -3   22.82    3.35
   0 -12   3   17.56    3.50
   1 -12   3   40.76    4.55
  -1  12  -3   20.19    3.39
  -2  12  -3   46.28    4.71
   2 -12   3   44.47    5.05
   3 -12   3   48.44    5.34
   4 -12   3   31.40    4.63
   5 -12   3    2.02    2.77
   6 -12   3   50.61    6.14
   7 -12   3    2.59    3.25
   8 -12   3   28.82    5.13
   9 -12   3    4.28    3.60
  10 -12   3   10.02    4.27
  11 -12   3    4.98    4.21
  12 -12   3    3.48    4.10
  13 -12   3   -0.21    4.08
  14 -12   3    0.93    4.67
  -7 -11   3    4.48    1.61
   6  11  -3   16.85    2.85
  -6 -11   3   14.40    2.04
  -5 -11   3   15.78    1.89
   5  11  -3   12.90    2.59
  -4 -11   3   14.95    3.22
   4  11  -3   32.87    3.43
  -4 -11   3   19.10    1.87
   3  11  -3   45.08    4.28
  -3 -11   3   55.79    3.04
  -3 -11   3   53.22    4.87
   2  11  -3    5.93    2.10
  -2 -11   3    9.87    2.77
  -1 -11   3   61.67    5.56
   1  11  -3   75.65    5.45
   0  11  -3   50.20    4.78
   0 -11   3   74.44    5.59
   1 -11   3   63.70    5.75
  -1  11  -3   73.38    5.59
   2 -11   3    6.95    2.60
  -2  11  -3    3.81    1.97
   3 -11   3   45.05    5.01
   4 -11   3   28.44    4.20
   5 -11   3    9.85    3.13
   6 -11   3   24.45    4.24
   7 -11   3    7.25    3.19
   8 -11   3    8.48    3.57
   9 -11   3   -1.86    2.63
  10 -11   3   17.90    4.51
  11 -11   3    9.16    4.09
  12 -11   3    6.47    4.20
  13 -11   3   -0.41    4.04
  14 -11   3   -1.06    4.22
  15 -11   3   -0.34    4.29
  -8 -10   3   57.89    4.44
  -7 -10   3   18.85    2.39
  -6 -10   3   14.01    2.05
   6  10  -3   17.76    2.69
   5  10  -3   97.19    6.36
  -5 -10   3   95.83    5.41
  -4 -10   3    7.46    2.61
  -4 -10   3    9.01    1.38
   4  10  -3   11.40    2.26
   3  10  -3  175.12    9.68
  -3 -10   3  151.83    9.73
  -3 -10   3  167.87    7.81
   2  10  -3   42.13    3.71
  -2 -10   3   36.53    2.23
   2  10  -3   38.21    2.16
  -1 -10   3  169.94   10.44
   1  10  -3  184.84   10.33
   0  10  -3   41.53    3.95
   1 -10   3  190.73   10.89
  -1  10  -3  171.74   10.54
   2 -10   3   67.25    5.57
   3 -10   3  166.86   10.42
   4 -10   3   15.05    3.22
   5 -10   3   85.55    6.89
   6 -10   3   15.57    3.49
   7 -10   3   19.38    3.86
   8 -10   3   57.01    6.02
   9 -10   3    4.62    3.28
  10 -10   3    6.02    3.32
  11 -10   3    1.60    3.14
  12 -10   3   11.76    4.43
  13 -10   3    2.20    3.76
  14 -10   3    2.55    4.41
  15 -10   3    2.73    4.50
  -9  -9   3    4.11    1.83
  -8  -9   3    5.77    1.77
   7   9  -3   31.33    3.48
  -7  -9   3   39.81    3.30
  -6  -9   3   16.12    2.10
   6   9  -3   22.36    2.79
   5   9  -3    5.85    1.82
  -5  -9   3    6.00    1.41
  -4  -9   3   96.74    5.46
   4   9  -3  110.60    6.64
  -4  -9   3  111.10    7.05
  -3  -9   3   51.97    4.18
  -3  -9   3   34.35    2.52
   3   9  -3   40.72    2.47
   3   9  -3   40.54    3.54
   2   9  -3   40.62    2.30
  -2  -9   3   39.50    2.47
   2   9  -3   44.92    3.70
  -2  -9   3   55.19    4.32
  -1  -9   3   30.57    1.79
  -1  -9   3   35.93    3.66
   1   9  -3   20.91    2.89
   0   9  -3   14.02    2.35
   1  -9   3   28.43    3.56
  -1   9  -3   30.27    3.28
   2  -9   3   52.15    4.67
   3  -9   3   45.20    4.45
   4  -9   3  112.46    7.74
   5  -9   3    5.49    2.35
   6  -9   3   21.12    3.70
   7  -9   3   35.40    4.73
   8  -9   3    6.72    2.86
   9  -9   3    1.99    2.71
  10  -9   3   16.28    4.02
  11  -9   3   -0.37    2.87
  11  -9   3    2.97    0.89
  12  -9   3   11.87    4.13
  12  -9   3   17.26    1.51
  13  -9   3    1.22    1.14
  13  -9   3   -3.10    3.27
  14  -9   3    1.58    1.27
  14  -9   3    4.60    4.03
  15  -9   3    1.75    1.43
  15  -9   3    6.81    4.51
  16  -9   3    4.97    4.86
  16  -9   3    4.66    1.64
 -10  -8   3   60.32    5.05
  -9  -8   3   15.20    2.52
  -8  -8   3  168.40    9.39
   8   8  -3  180.54   10.04
   7   8  -3   27.05    3.01
  -7  -8   3   20.07    2.53
  -6  -8   3  150.45    7.84
   6   8  -3  146.28    8.52
  -5  -8   3   62.83    4.15
   5   8  -3   74.27    4.84
  -4  -8   3   83.18    4.84
   4   8  -3   97.89    5.80
   3   8  -3  116.18    6.98
   3   8  -3  119.28    5.73
  -3  -8   3  115.38    5.84
  -2  -8   3   93.87    6.14
   2   8  -3   91.61    5.82
   2   8  -3   93.03    4.43
  -2  -8   3   90.74    4.60
   1   8  -3  192.10   10.32
  -1  -8   3  176.05   10.40
  -1  -8   3  186.16    8.31
   0   8  -3  255.24   13.65
   0  -8   3  254.97   11.14
   1  -8   3  196.89    8.64
  -1   8  -3  181.84   10.77
   1  -8   3  202.19   11.10
   2  -8   3   90.84    6.28
   3  -8   3  117.75    7.65
   4  -8   3   99.98    6.95
   5  -8   3   71.26    5.77
   6  -8   3  152.18    9.78
   7  -8   3   22.24    3.77
   8  -8   3  165.45    6.10
   8  -8   3  172.97   10.95
   9  -8   3   15.22    1.32
   9  -8   3   17.51    3.69
  -9   8  -3   13.26    2.46
  10  -8   3   71.09    6.48
  10  -8   3   58.80    3.08
  11  -8   3    4.17    3.29
  11  -8   3    1.16    1.05
  12  -8   3   17.26    1.82
  12  -8   3   13.03    4.14
  13  -8   3    3.02    1.39
  13  -8   3    5.37    3.88
  14  -8   3   14.70    2.01
  14  -8   3    7.12    4.22
  15  -8   3   -0.62    1.43
  15  -8   3    5.87    4.28
  16  -8   3    6.44    4.64
  16  -8   3    7.57    1.95
 -11  -7   3    3.95    2.22
 -10  -7   3   93.44    6.44
  -9  -7   3   18.59    2.84
   9   7  -3   18.88    2.80
  -8  -7   3  137.78    7.70
   8   7  -3  130.24    7.93
   7   7  -3  120.24    7.09
  -7  -7   3  112.01    6.67
   6   7  -3  104.98    6.15
  -6  -7   3   91.17    5.61
   5   7  -3  180.87    9.84
  -5  -7   3  179.97    8.92
  -4  -7   3   23.45    2.10
   4   7  -3   23.90    1.96
   4   7  -3   26.53    2.53
  -3  -7   3  205.71   10.28
   3   7  -3  230.15   11.88
   3   7  -3  229.57   10.34
  -3  -7   3  237.15   12.19
  -2  -7   3   26.40    2.92
  -2  -7   3   20.87    1.74
   2   7  -3   27.89    2.52
   2   7  -3   25.26    1.59
  -1  -7   3  548.71   26.87
   1   7  -3  527.99   26.65
  -1  -7   3  541.55   23.14
   0  -7   3   17.41    1.33
   0   7  -3   18.43    2.33
   1  -7   3  521.11   22.57
  -1   7  -3  549.52   26.34
   1  -7   3  514.01   26.34
   2  -7   3   30.38    3.19
   2  -7   3   25.71    1.80
   3  -7   3  217.02   12.08
   4  -7   3   29.28    3.31
  -4   7  -3   22.01    2.14
   5  -7   3  158.51    9.66
   6  -7   3  109.63    7.33
   6  -7   3  101.39    3.81
   7  -7   3  114.41    4.42
   7  -7   3  106.46    7.79
   8  -7   3  136.66    5.30
   8  -7   3  121.32    8.76
   9  -7   3   15.70    3.51
  -9   7  -3   18.78    2.67
   9  -7   3   19.44    1.66
 -10   7  -3   95.02    6.31
  10  -7   3  105.61    7.95
  10  -7   3   96.97    4.47
  11  -7   3   -0.62    2.63
  11  -7   3    1.58    1.22
  12  -7   3   22.36    2.20
  12  -7   3   28.83    4.94
  13  -7   3    0.96    1.40
  13  -7   3    0.18    3.24
  14  -7   3   17.74    2.21
  14  -7   3   12.62    4.40
  15  -7   3    3.83    1.87
  15  -7   3    4.21    4.08
  16  -7   3    2.97    1.91
  16  -7   3    5.70    4.46
  17  -7   3    3.89    4.61
 -12  -6   3   33.06    4.14
 -11  -6   3    7.31    2.45
 -11  -6   3    6.23    1.62
  10   6  -3   63.48    5.00
 -10  -6   3   65.74    3.62
 -10  -6   3   58.92    5.04
  -9  -6   3   12.44    1.72
   9   6  -3    9.80    2.20
  -9  -6   3   10.11    2.27
   8   6  -3  105.80    6.70
  -8  -6   3  111.91    4.82
  -8  -6   3  107.62    6.60
  -7  -6   3   37.56    2.20
   7   6  -3   34.55    3.21
  -7  -6   3   41.13    3.31
  -6  -6   3  118.47    4.65
   6   6  -3  111.80    6.74
  -6  -6   3  115.66    6.40
  -5  -6   3  199.82    9.63
   5   6  -3  189.26    9.53
   5   6  -3  183.29   10.42
  -5  -6   3  210.54    9.06
   4   6  -3   45.28    3.26
  -4  -6   3   43.37    2.92
   4   6  -3   41.25    2.73
   3   6  -3   18.96    2.09
   3   6  -3   18.63    1.57
  -3  -6   3   27.28    2.82
  -2  -6   3  115.58    5.48
   2   6  -3  112.79    6.43
   2   6  -3  109.62    5.29
  -1  -6   3  452.62   23.39
  -1  -6   3  445.74   20.24
   1   6  -3  490.82   23.32
   1   6  -3  490.17   20.59
   0   6  -3  267.36   13.99
   0  -6   3  273.33   11.86
  -1   6  -3  432.29   23.10
   1  -6   3  486.47   20.04
   1  -6   3  470.88   23.30
   2  -6   3  107.05    5.45
   2  -6   3  131.02    7.15
   3  -6   3   18.24    2.49
   3  -6   3   19.27    1.68
   4  -6   3   44.47    3.98
  -4   6  -3   46.95    3.05
   5  -6   3  181.45    6.69
   5  -6   3  173.28   10.63
  -5   6  -3  207.97    9.24
   6  -6   3  113.47    7.45
   6  -6   3  111.98    4.41
   7  -6   3   34.77    3.96
   7  -6   3   31.83    1.90
   8  -6   3  101.21    4.46
  -8   6  -3  104.22    6.17
   8  -6   3  111.80    7.56
   9  -6   3   10.76    1.45
   9  -6   3    7.57    2.80
  -9   6  -3    7.96    2.09
 -10   6  -3   60.40    4.59
  10  -6   3   53.40    3.21
  10  -6   3   62.44    5.80
 -11   6  -3    7.14    2.25
  11  -6   3    7.68    3.12
  11  -6   3    6.16    1.52
  12  -6   3   32.33    2.66
  12  -6   3   33.11    4.97
  13  -6   3    5.00    3.56
  13  -6   3    3.33    1.58
  14  -6   3   13.09    2.22
  14  -6   3   17.86    4.43
  15  -6   3    5.38    2.05
  15  -6   3    1.53    3.73
  16  -6   3    8.55    2.30
  16  -6   3   10.96    4.82
 -14  -5   3   15.43    2.59
 -13  -5   3   -0.95    1.65
 -12  -5   3    2.84    2.27
 -12  -5   3    6.77    1.86
 -11  -5   3   -2.25    1.26
  11   5  -3   -1.90    1.75
 -11  -5   3   -0.41    1.69
  10   5  -3  109.45    7.11
 -10  -5   3  112.29    7.17
 -10  -5   3  109.81    5.28
   9   5  -3    6.28    1.94
  -9  -5   3    4.91    1.40
  -9  -5   3    9.78    2.20
  -8  -5   3    6.39    1.79
   8   5  -3    3.68    1.61
  -8  -5   3    8.04    1.35
  -7  -5   3   37.65    2.26
  -7  -5   3   38.44    3.26
   7   5  -3   37.24    3.21
   6   5  -3   47.89    3.51
  -6  -5   3   57.29    3.77
  -6  -5   3   51.93    2.64
  -6  -5   3   60.08    3.37
   6   5  -3   49.88    3.73
   5   5  -3  119.18    7.26
  -5  -5   3  134.42    6.89
  -5  -5   3  141.85    5.17
  -5  -5   3  145.94    6.50
   5   5  -3  117.17    6.66
   4   5  -3  130.19    6.54
  -4  -5   3  132.92    6.66
  -4  -5   3  134.91    6.22
   4   5  -3  126.26    7.23
  -4  -5   3  134.43    4.96
   3   5  -3  183.78    8.53
   3   5  -3  189.94    9.62
  -3  -5   3  163.05    9.77
  -3  -5   3  191.69    8.61
   2   5  -3   26.30    1.58
  -2  -5   3   20.67    1.71
   1   5  -3   45.31    2.29
  -1  -5   3   45.36    2.51
   0  -5   3    0.44    0.46
   0   5  -3   -0.02    0.33
   1  -5   3   46.19    3.45
   1  -5   3   44.93    2.48
   2  -5   3   22.80    1.66
   3  -5   3  178.85   10.18
   3  -5   3  192.00    8.67
   4  -5   3  133.62    7.83
   4  -5   3  128.78    4.84
   4  -5   3  128.45    4.83
  -4   5  -3  139.10    6.64
   5  -5   3  114.98    4.40
   5  -5   3  110.22    7.10
   6  -5   3   50.65    2.54
   6  -5   3   53.68    4.49
  -6   5  -3   59.71    3.90
   7  -5   3   34.95    2.09
   7  -5   3   34.12    3.78
   8  -5   3    6.62    1.14
   8  -5   3    4.84    2.20
  -8   5  -3    6.89    1.68
   9  -5   3    6.37    1.38
   9  -5   3    4.92    2.36
  -9   5  -3    2.63    1.77
  10  -5   3  110.99    5.13
  10  -5   3  110.23    7.98
 -10   5  -3  108.73    6.83
 -11   5  -3   -0.05    1.89
  11  -5   3   -1.55    1.16
  11  -5   3   -0.59    2.37
  12  -5   3    6.67    1.65
 -12   5  -3    6.04    2.33
  12  -5   3    8.67    3.12
  13  -5   3    1.70    3.13
  13  -5   3   -1.46    1.43
  14  -5   3   14.63    2.31
  14  -5   3    8.96    4.01
  15  -5   3    7.62    4.15
  15  -5   3   10.93    2.26
  16  -5   3    1.94    1.93
  17  -5   3    0.96    2.25
 -15  -4   3    7.45    2.37
 -14  -4   3   11.61    2.53
 -13  -4   3    1.71    1.79
 -12  -4   3   12.02    2.04
  12   4  -3    8.04    2.70
 -11  -4   3   -0.22    1.68
 -11  -4   3    0.90    1.46
  11   4  -3    2.98    1.99
 -10  -4   3   65.00    3.92
 -10  -4   3   64.99    5.29
  10   4  -3   77.82    5.37
   9   4  -3   17.39    2.55
  -9  -4   3   14.04    1.70
  -9  -4   3   10.79    2.30
   8   4  -3  173.81    9.55
  -8  -4   3  167.83    9.15
  -8  -4   3  169.13    7.02
  -7  -4   3   71.60    3.49
   7   4  -3   64.70    4.44
  -7  -4   3   73.75    4.73
   7   4  -3   68.18    4.69
  -7  -4   3   78.83    4.38
  -6  -4   3   78.11    3.43
   6   4  -3   72.20    4.66
  -6  -4   3   78.66    4.65
   6   4  -3   65.18    4.31
   5   4  -3  599.95   28.61
  -5  -4   3  544.75   26.05
  -5  -4   3  595.10   25.90
  -5  -4   3  597.24   20.63
   5   4  -3  604.80   26.34
   4   4  -3    6.21    1.20
  -4  -4   3    7.44    0.82
  -4  -4   3   11.54    1.39
   4   4  -3    6.07    1.05
  -4  -4   3    9.56    1.06
  -3  -4   3  166.36    6.22
  -3  -4   3  174.60    7.86
   3   4  -3  171.90    8.06
  -3  -4   3  174.50    8.11
  -2  -4   3  130.45    4.87
  -2  -4   3  136.74    6.46
   2   4  -3  145.87    6.41
  -2  -4   3  136.20    6.13
   1   4  -3  577.18   25.02
  -1  -4   3  567.82   24.54
   0  -4   3  452.84   19.59
   0   4  -3  459.10   19.96
  -1   4  -3  560.87   24.44
   1  -4   3  557.98   23.95
   2  -4   3  144.10    6.67
   2  -4   3  142.77    5.05
   2  -4   3  142.75    5.06
   3  -4   3  160.40    9.12
   3  -4   3  165.56    7.87
   3  -4   3  173.56    6.06
   4  -4   3    9.71    1.70
   4  -4   3    5.24    0.66
   5  -4   3  617.28   21.12
   5  -4   3  585.10   29.87
  -5   4  -3  607.75   26.56
   6  -4   3   78.57    5.30
   6  -4   3   63.84    3.25
  -6   4  -3   84.03    4.76
  -7   4  -3   70.40    4.38
   7  -4   3   74.73    3.39
   7  -4   3   66.61    5.22
   8  -4   3  172.17    6.85
   8  -4   3  171.90   10.11
  -8   4  -3  164.06    8.84
   9  -4   3   14.36    1.64
  -9   4  -3   11.96    2.08
   9  -4   3   14.52    3.00
 -10   4  -3   67.02    4.99
  10  -4   3   71.36    5.98
  10  -4   3   76.39    3.89
  11  -4   3   -0.29    2.29
  11  -4   3    0.21    1.26
 -11   4  -3    0.30    1.69
 -12   4  -3   13.45    2.81
  12  -4   3    9.20    3.29
  12  -4   3    8.21    1.74
  13  -4   3    0.42    1.51
  13  -4   3   -0.06    2.89
  14  -4   3   11.09    3.81
  14  -4   3    9.50    2.11
  15  -4   3    4.81    3.64
  15  -4   3    0.83    1.85
  16  -4   3    4.87    2.25
  17  -4   3   -2.54    2.04
 -16  -3   3   -2.05    2.32
 -15  -3   3    0.16    2.03
 -14  -3   3   19.63    2.87
 -13  -3   3    9.13    2.26
  13   3  -3    5.99    2.92
  12   3  -3   19.93    3.33
 -12  -3   3   17.30    2.38
 -11  -3   3    1.72    2.09
  11   3  -3    1.32    2.01
 -11  -3   3    1.45    1.50
 -10  -3   3   87.60    4.76
  10   3  -3  101.79    6.48
 -10  -3   3   89.71    6.35
  -9  -3   3    6.52    1.42
  -9  -3   3    8.05    2.10
   9   3  -3   10.30    2.13
   8   3  -3   26.14    2.90
  -8  -3   3   32.30    2.22
  -8  -3   3   25.73    2.87
   7   3  -3  103.78    5.94
   7   3  -3  105.26    6.32
  -7  -3   3  107.50    4.74
  -7  -3   3  105.28    6.17
  -7  -3   3  107.37    5.86
   6   3  -3  191.35    9.81
  -6  -3   3  207.75    9.76
   6   3  -3  190.35   10.55
  -6  -3   3  208.65    9.99
  -6  -3   3  209.70    7.80
  -5  -3   3   89.56    5.25
  -5  -3   3   94.54    4.06
  -5  -3   3   94.77    5.06
   5   3  -3  106.33    5.30
   5   3  -3   97.68    5.58
  -4  -3   3  102.11    5.22
  -4  -3   3  105.62    4.00
   4   3  -3  102.06    5.10
  -4  -3   3   86.45    4.89
  -3  -3   3   59.98    2.33
  -3  -3   3   43.72    2.72
  -3  -3   3   56.69    3.10
   2   3  -3  168.67    7.63
  -2  -3   3  160.24    7.64
   2   3  -3  170.19    7.67
  -2  -3   3  164.96    5.98
  -2  -3   3  165.80    7.56
  -1  -3   3  423.41   15.06
   1   3  -3  490.84   18.90
  -1  -3   3  419.85   19.10
  -1  -3   3  422.32   18.85
   0  -3   3   86.05    3.98
   0   3  -3   87.24    4.18
   0  -3   3   89.91    4.20
   0   3  -3   86.77    4.12
   0  -3   3   87.98    3.17
   1  -3   3  500.47   19.91
  -1   3  -3  425.81   19.81
  -2   3  -3  163.03    7.62
   2  -3   3  175.78    7.68
  -2   3  -3  157.60    7.66
   2  -3   3  171.90    5.99
   3  -3   3   80.60    4.28
   3  -3   3   83.27    3.24
   4  -3   3   99.29    4.04
   4  -3   3  107.98    6.12
   5  -3   3   90.13    5.80
  -5   3  -3   94.16    5.22
   5  -3   3   99.59    3.97
  -6   3  -3  208.88    7.90
   6  -3   3  189.72    7.65
  -6   3  -3  218.81   10.08
   6  -3   3  198.14   11.05
   7  -3   3   89.30    6.33
  -7   3  -3  101.93    6.03
  -7   3  -3  106.50    4.64
  -7   3  -3  101.36    5.71
   7  -3   3  103.54    4.44
   8  -3   3   28.49    3.31
  -8   3  -3   25.87    2.17
  -8   3  -3   23.63    2.50
   8  -3   3   24.12    1.94
   9  -3   3    4.51    1.33
  -9   3  -3    4.35    1.69
   9  -3   3    6.04    2.23
  10  -3   3   97.08    4.63
 -10   3  -3   84.11    5.91
  10  -3   3  100.22    6.92
  11  -3   3    2.66    2.50
 -11   3  -3    2.55    1.88
  11  -3   3    3.61    1.39
  12  -3   3   19.49    3.71
  12  -3   3   16.64    2.20
  13  -3   3    7.03    1.97
  13  -3   3    9.01    3.36
  14  -3   3   12.83    3.96
  14  -3   3   14.21    2.34
  15  -3   3    1.04    2.00
  16  -3   3    0.82    2.16
  17  -3   3    1.66    2.36
 -17  -2   3    7.29    2.98
 -16  -2   3   11.24    3.04
 -15  -2   3   -1.53    2.04
 -14  -2   3   13.63    2.55
  14   2  -3   11.76    3.57
 -13  -2   3    8.22    2.23
  13   2  -3    4.75    2.70
 -12  -2   3   45.88    3.52
  12   2  -3   44.77    4.67
 -11  -2   3   -1.23    1.45
  11   2  -3    2.61    2.11
  11   2  -3   -1.59    1.42
 -10  -2   3  116.63    7.72
  10   2  -3  129.56    7.96
  10   2  -3  135.45    6.05
 -10  -2   3  120.40    5.88
   9   2  -3   27.02    3.03
  -9  -2   3   23.64    2.97
   9   2  -3   24.01    2.32
  -9  -2   3   20.30    2.08
  -8  -2   3  405.18   18.85
   8   2  -3  404.03   20.41
  -8  -2   3  406.21   18.94
  -8  -2   3  396.66   14.95
  -7  -2   3   16.81    1.61
   7   2  -3   15.23    2.09
  -7  -2   3   16.19    1.84
  -7  -2   3   15.06    2.09
  -6  -2   3  470.85   21.50
  -6  -2   3  477.35   17.16
   6   2  -3  484.49   23.58
   6   2  -3  465.78   21.71
  -6  -2   3  490.52   21.72
   5   2  -3   72.17    4.49
  -5  -2   3   79.53    4.17
  -5  -2   3   80.06    4.42
   5   2  -3   63.68    4.08
  -5  -2   3   77.42    3.36
  -4  -2   3  154.72    7.46
   4   2  -3  142.03    7.46
  -4  -2   3  161.91    7.60
  -4  -2   3  165.80    5.97
   3   2  -3  931.03   39.01
  -3  -2   3  938.95   31.44
   3   2  -3  898.13   39.90
  -3  -2   3  890.33   39.00
  -3  -2   3  905.44   39.87
   2   2  -3  136.33    6.25
   2   2  -3  135.87    6.25
  -2  -2   3  127.84    6.24
  -2  -2   3  130.69    4.91
   1   2  -3  349.23   14.78
  -1  -2   3  308.64   11.60
   1   2  -3  358.99   14.53
  -1  -2   3  321.27   14.50
   0   2  -3  699.91   28.96
   0  -2   3  705.06   23.36
   0  -2   3  627.09   29.61
   0   2  -3  685.00   29.66
   0  -2   3  690.03   28.97
   1  -2   3  343.85   11.43
   1  -2   3  354.57   14.30
  -1   2  -3  307.76   14.50
  -1   2  -3  308.57   14.21
  -2   2  -3  138.21    6.38
   2  -2   3  136.43    5.00
   2  -2   3  143.24    6.40
  -2   2  -3  129.54    6.39
  -3   2  -3  919.47   39.03
   3  -2   3  892.08   39.03
   3  -2   3  915.98   31.43
  -3   2  -3  927.67   40.00
  -4   2  -3  156.79    7.18
   4  -2   3  138.96    5.52
   4  -2   3  141.55    7.13
   5  -2   3   71.86    4.66
  -5   2  -3   78.43    3.40
   5  -2   3   66.46    3.17
  -5   2  -3   76.75    4.24
  -5   2  -3   76.66    4.36
  -6   2  -3  455.66   21.36
   6  -2   3  492.99   23.77
   6  -2   3  464.74   16.99
  -6   2  -3  484.52   17.15
  -6   2  -3  477.02   21.67
  -6   2  -3  483.79   21.78
  -7   2  -3   15.16    1.56
  -7   2  -3   12.54    1.97
  -7   2  -3   18.10    2.11
  -7   2  -3   15.43    1.91
   7  -2   3   16.80    1.51
   7  -2   3   18.13    2.39
  -8   2  -3  412.43   15.05
   8  -2   3  399.07   20.69
  -8   2  -3  409.59   18.98
   8  -2   3  380.35   14.79
  -8   2  -3  423.26   19.05
  -9   2  -3   26.91    2.79
  -9   2  -3   26.61    2.32
   9  -2   3   23.53    2.09
   9  -2   3   26.28    3.28
 -10   2  -3  125.81    7.58
  10  -2   3  136.11    8.43
  10  -2   3  128.50    5.90
  11  -2   3    0.70    1.39
  11  -2   3    0.64    2.23
  12  -2   3   43.34    4.92
  12  -2   3   42.31    3.29
  13  -2   3    3.49    1.81
  13  -2   3   11.77    3.46
  14  -2   3   12.28    2.44
  15  -2   3   -0.55    1.89
  16  -2   3    6.00    2.45
  17  -2   3    4.33    2.51
  18  -2   3    1.76    2.70
 -17  -1   3    9.71    3.03
 -16  -1   3    3.26    2.37
 -15  -1   3   12.50    2.66
  15   1  -3    9.96    3.79
  14   1  -3   10.86    3.42
 -14  -1   3    5.63    2.16
  13   1  -3    5.02    1.99
  13   1  -3    1.37    2.46
 -13  -1   3    3.50    1.96
  12   1  -3   93.74    6.85
 -12  -1   3   77.53    4.92
  12   1  -3   96.20    5.22
 -11  -1   3    7.34    1.87
  11   1  -3   13.12    2.83
  11   1  -3    5.80    1.88
  10   1  -3  137.91    8.58
  10   1  -3  142.83    6.35
 -10  -1   3  140.33    6.44
 -10  -1   3  134.92    8.36
   9   1  -3    4.39    1.73
  -9  -1   3    3.75    1.33
   9   1  -3    0.85    1.27
  -9  -1   3    3.86    1.82
  -9  -1   3    0.77    1.50
   8   1  -3   74.32    3.63
  -8  -1   3   63.15    4.65
   8   1  -3   65.58    4.72
  -8  -1   3   69.67    4.47
  -8  -1   3   64.59    3.54
  -7  -1   3  272.92   13.13
  -7  -1   3  266.40   10.33
   7   1  -3  271.51   14.06
  -7  -1   3  272.32   13.02
  -6  -1   3   79.07    4.70
  -6  -1   3   80.02    3.80
  -6  -1   3   80.48    4.96
   6   1  -3   90.79    4.85
   6   1  -3   89.12    5.19
   5   1  -3  388.49   17.67
  -5  -1   3  414.68   14.20
  -5  -1   3  398.79   17.75
   5   1  -3  383.43   19.42
  -5  -1   3  401.35   17.91
   5   1  -3  376.26   17.86
  -4  -1   3  140.68    5.24
  -4  -1   3  140.84    6.59
  -4  -1   3  139.58    6.68
   4   1  -3  129.60    6.59
   4   1  -3  120.14    6.50
  -3  -1   3  756.66   32.04
   3   1  -3  716.94   32.70
   3   1  -3  719.80   31.98
  -3  -1   3  759.34   32.72
  -3  -1   3  775.65   25.82
  -2  -1   3  452.05   20.17
   2   1  -3  484.99   20.60
   2   1  -3  486.02   20.19
  -2  -1   3  460.08   20.58
  -2  -1   3  450.36   16.21
  -1  -1   3  349.97   16.08
   1   1  -3  386.95   16.44
  -1  -1   3  361.18   16.42
   1   1  -3  387.57   16.12
   0  -1   3  572.36   24.73
   0   1  -3  580.12   25.33
   0  -1   3  583.47   25.33
   0   1  -3  579.04   24.72
  -1   1  -3  360.17   15.98
  -1   1  -3  341.50   16.31
   1  -1   3  386.63   16.03
   1  -1   3  391.03   16.37
  -2   1  -3  461.06   20.81
   2  -1   3  464.25   20.80
   2  -1   3  486.12   16.38
  -2   1  -3  467.98   20.37
   2  -1   3  479.88   20.39
  -3   1  -3  748.47   31.89
   3  -1   3  701.87   31.12
   3  -1   3  700.39   25.04
  -3   1  -3  750.72   31.15
  -4   1  -3  139.04    6.80
   4  -1   3  134.56    5.28
   4  -1   3  134.94    6.79
  -4   1  -3  140.52    6.79
  -4   1  -3  138.59    5.36
   5  -1   3  372.98   14.34
  -5   1  -3  417.02   18.40
  -5   1  -3  402.18   18.08
  -5   1  -3  421.29   14.51
  -5   1  -3  401.16   18.28
   6  -1   3   88.09    3.78
  -6   1  -3   81.81    4.97
   6  -1   3   99.36    5.38
  -6   1  -3   77.51    4.80
  -6   1  -3   80.90    3.86
  -6   1  -3   78.87    4.72
  -7   1  -3  254.73   12.71
   7  -1   3  268.56   10.05
  -7   1  -3  268.11   10.17
   7  -1   3  268.47   13.86
   8  -1   3   78.27    3.68
  -8   1  -3   66.72    4.47
  -8   1  -3   62.80    3.61
  -8   1  -3   67.70    4.85
   8  -1   3   76.41    5.08
   9  -1   3   -0.59    1.17
  -9   1  -3   -0.39    1.25
   9  -1   3    0.36    1.49
  -9   1  -3    0.96    1.76
  -9   1  -3   -2.09    1.38
 -10   1  -3  142.68    6.49
  10  -1   3  144.71    8.71
 -10   1  -3  134.85    7.94
  10  -1   3  131.79    6.13
 -11   1  -3   10.74    1.92
  11  -1   3    6.01    1.67
  11  -1   3    7.74    2.62
  12  -1   3   87.25    6.68
 -12   1  -3   78.52    4.86
  12  -1   3   85.22    4.79
  13  -1   3    3.92    1.91
  14  -1   3    9.07    2.21
  15  -1   3    8.81    2.40
  16  -1   3   -0.31    2.03
  17  -1   3    7.96    2.87
  18  -1   3   -0.63    2.40
  18   0  -3    2.07    2.83
  17   0  -3    9.17    2.91
  16   0  -3    7.18    2.68
  15   0  -3   -1.28    2.99
  15   0  -3    0.43    2.07
  14   0  -3   51.26    5.81
  14   0  -3   51.85    4.14
 -14   0   3   50.03    4.13
  13   0  -3    2.98    1.78
 -13   0   3   -0.27    1.71
  13   0  -3   -1.01    2.33
 -12   0   3   25.92    2.91
  12   0  -3   28.02    4.05
  12   0  -3   26.98    2.77
  11   0  -3   17.92    3.13
  11   0  -3   14.60    2.22
 -11   0   3   15.39    2.29
  10   0  -3   28.49    2.47
 -10   0   3   29.65    2.60
  10   0  -3   30.87    3.62
  -9   0   3    9.58    2.13
  -9   0   3   11.06    1.65
  -9   0   3    7.15    1.74
   9   0  -3   10.77    1.57
   9   0  -3   10.83    2.29
   8   0  -3  481.49   24.17
  -8   0   3  489.97   22.28
  -8   0   3  462.49   17.58
  -8   0   3  501.59   22.26
   8   0  -3  473.18   17.50
   7   0  -3  138.24    5.70
   7   0  -3  139.18    7.84
  -7   0   3  128.63    5.73
  -7   0   3  133.19    7.17
  -7   0   3  142.46    7.51
   6   0  -3   94.77    5.44
  -6   0   3   91.70    5.23
   6   0  -3  101.42    5.76
  -6   0   3   99.05    4.26
  -6   0   3   88.98    5.41
  -5   0   3  159.39    8.00
   5   0  -3  167.63    8.02
   5   0  -3  161.30    7.89
  -5   0   3  161.32    7.92
   5   0  -3  160.41    8.59
  -5   0   3  159.37    6.30
  -4   0   3   49.02    2.94
   4   0  -3   49.31    2.94
  -4   0   3   49.59    3.10
  -4   0   3   52.54    2.42
   4   0  -3   51.77    3.12
  -3   0   3  311.98   14.34
   3   0  -3  324.65   14.18
  -3   0   3  313.53   14.15
   3   0  -3  324.70   14.35
   2   0  -3  217.95    9.87
  -2   0   3  215.82    9.76
  -2   0   3  217.34    9.88
   2   0  -3  218.90    9.76
  -1   0   3   93.40    4.50
   1   0  -3   96.77    4.51
   1   0  -3   93.92    4.49
  -1   0   3   95.58    4.51
   0   0   3   -0.12    0.30
   0   0  -3   -0.16    0.28
   0   0   3   -0.18    0.28
   0   0  -3   -0.22    0.32
   1   0   3   93.17    4.46
  -1   0  -3   91.09    4.46
   1   0   3   96.96    4.50
  -1   0  -3   96.43    4.49
   2   0   3  210.06    9.45
  -2   0  -3  204.82    9.57
   2   0   3  209.09    9.59
  -2   0  -3  218.75    9.48
   3   0   3  319.02   14.52
  -3   0  -3  317.01   14.26
   3   0   3  333.41   11.43
  -3   0  -3  321.82   14.51
   3   0   3  316.59   14.28
   4   0   3   50.05    3.15
  -4   0  -3   51.71    3.14
   4   0   3   52.76    2.40
  -4   0  -3   50.09    2.96
  -4   0  -3   49.38    3.00
  -5   0  -3  166.31    6.48
  -5   0  -3  165.11    8.13
  -5   0  -3  165.20    8.21
   5   0   3  172.77    6.46
  -5   0  -3  164.61    8.21
  -5   0  -3  167.29    8.22
  -6   0  -3   95.96    4.25
   6   0   3   96.76    4.19
  -6   0  -3   89.78    5.40
  -6   0  -3  100.47    5.53
  -6   0  -3   93.84    5.27
  -7   0  -3  133.33    5.60
  -7   0  -3  117.96    7.08
   7   0   3  134.09    5.52
   7   0   3  132.65    7.41
  -7   0  -3  130.58    6.92
   8   0   3  461.56   17.38
  -8   0  -3  484.87   22.12
   8   0   3  479.02   23.85
  -8   0  -3  475.74   17.52
  -8   0  -3  489.80   22.08
  -9   0  -3   11.58    2.30
   9   0   3    9.55    1.53
  -9   0  -3   11.47    1.98
   9   0   3   13.12    2.29
  -9   0  -3    9.50    1.58
  10   0   3   27.05    2.42
 -10   0  -3   25.68    2.56
  10   0   3   30.25    3.48
  11   0   3   18.85    3.13
 -11   0  -3   19.20    2.31
  11   0   3   18.38    2.19
 -12   0  -3   25.11    2.78
  12   0   3   23.04    2.60
  13   0   3    2.10    1.69
  14   0   3   50.13    3.97
  15   0   3    1.64    1.99
  16   0   3    7.04    2.57
  18  -1  -3    2.13    2.61
  17  -1  -3    6.57    2.74
  16  -1  -3    0.73    3.53
  16  -1  -3    0.86    2.31
  15  -1  -3   11.85    2.65
  15  -1  -3   18.30    4.17
  14  -1  -3    8.39    2.16
  14  -1  -3    6.09    3.19
  13  -1  -3    3.38    1.78
  13  -1  -3    5.61    2.93
  12  -1  -3   80.65    6.40
  12  -1  -3   74.91    4.48
  11  -1  -3    8.57    1.77
  11  -1  -3    9.40    2.72
 -11   1   3    6.68    1.85
  10  -1  -3  136.99    8.68
 -10   1   3  148.18    8.13
 -10   1   3  139.99    6.45
  10  -1  -3  130.63    6.15
   9  -1  -3    7.26    1.45
  -9   1   3    2.74    1.55
  -9   1   3    0.60    1.16
   9  -1  -3    3.67    1.82
  -8   1   3   72.86    4.47
  -8   1   3   73.41    3.66
   8  -1  -3   59.40    3.35
  -8   1   3   70.38    4.76
   8  -1  -3   58.29    4.72
   7  -1  -3  273.38   14.11
  -7   1   3  277.49   13.04
  -7   1   3  277.91   10.31
  -7   1   3  253.59   12.85
   7  -1  -3  264.76   12.91
   7  -1  -3  265.29   10.15
  -6   1   3   77.84    4.59
   6  -1  -3   77.18    4.73
   6  -1  -3   76.31    3.60
   6  -1  -3   77.63    5.03
  -6   1   3   87.50    3.78
  -6   1   3   82.07    4.82
  -5   1   3  365.04   13.96
   5  -1  -3  409.25   19.37
  -5   1   3  377.91   17.48
  -5   1   3  375.14   17.67
   5  -1  -3  405.77   17.55
   5  -1  -3  401.47   13.93
  -4   1   3  133.89    6.72
   4  -1  -3  133.95    6.72
   4  -1  -3  141.85    6.66
  -4   1   3  136.67    6.68
  -3   1   3  707.28   31.88
   3  -1  -3  766.55   31.25
  -3   1   3  704.03   31.17
   3  -1  -3  731.23   31.84
   2  -1  -3  470.70   20.42
  -2   1   3  476.59   20.85
   2  -1  -3  465.47   20.80
  -2   1   3  479.71   20.43
  -1   1   3  396.72   16.39
   1  -1  -3  348.98   16.65
  -1   1   3  392.73   16.72
   0  -1  -3  577.02   25.16
   0   1   3  577.12   25.19
   0   1   3  572.61   24.57
   1   1   3  349.87   15.15
  -1  -1  -3  330.78   14.81
   1   1   3  343.44   14.82
   2   1   3  467.29   20.78
   2   1   3  453.61   20.30
  -2  -1  -3  475.30   20.74
  -2  -1  -3  486.71   20.34
  -3  -1  -3  692.52   30.53
  -3  -1  -3  704.00   31.20
   3   1   3  739.03   31.32
   3   1   3  721.88   30.59
  -3  -1  -3  700.54   31.23
  -4  -1  -3  138.30    6.73
  -4  -1  -3  136.06    6.62
   4   1   3  129.60    6.68
   4   1   3  141.64    5.29
  -4  -1  -3  135.45    6.67
   5   1   3  418.07   14.11
  -5  -1  -3  386.78   17.62
  -5  -1  -3  388.45   17.77
  -5  -1  -3  371.96   17.57
  -6  -1  -3   86.82    4.76
  -6  -1  -3   85.98    5.01
   6   1   3   78.21    3.76
  -6  -1  -3   86.44    5.03
  -7  -1  -3  291.92   13.54
  -7  -1  -3  283.15   13.36
   7   1   3  265.94   10.52
  -7  -1  -3  277.20   13.41
   8   1   3   68.32    4.58
   8   1   3   58.45    3.45
  -8  -1  -3   76.41    4.55
  -8  -1  -3   71.30    4.82
  -9  -1  -3   -0.49    1.40
  -9  -1  -3    1.78    1.76
   9   1   3    1.56    1.49
   9   1   3    1.78    1.30
  10   1   3  135.61    6.23
  10   1   3  129.77    8.19
 -10  -1  -3  154.11    8.50
  11   1   3   11.56    1.93
  12   1   3   87.38    4.92
  13   1   3    2.91    1.87
  18  -2  -3    6.69    2.73
  17  -2  -3    1.55    3.96
  17  -2  -3    0.17    2.37
  16  -2  -3    9.59    2.60
  16  -2  -3    6.68    3.99
  15  -2  -3    5.08    3.36
  15  -2  -3    2.15    2.00
  14  -2  -3   13.31    3.70
  14  -2  -3   19.00    2.55
  13  -2  -3    6.82    2.93
  13  -2  -3    5.04    1.92
  12  -2  -3   42.58    4.91
  12  -2  -3   39.07    3.10
  11  -2  -3   -0.81    1.46
  11  -2  -3    4.65    2.29
 -11   2   3   -1.49    1.66
 -10   2   3  121.75    7.27
  10  -2  -3  121.14    8.01
  10  -2  -3  122.00    5.57
  -9   2   3   20.79    2.54
   9  -2  -3   22.56    1.94
   9  -2  -3   21.59    2.98
  -9   2   3   17.01    1.98
  -8   2   3  394.14   14.90
  -8   2   3  396.03   18.74
  -8   2   3  399.43   18.78
   8  -2  -3  410.46   14.72
   8  -2  -3  397.40   20.54
  -7   2   3   14.95    1.62
  -7   2   3   18.98    2.27
  -7   2   3   23.16    2.25
   7  -2  -3   17.98    2.39
   7  -2  -3   19.53    1.60
   7  -2  -3   15.45    2.12
  -6   2   3  476.71   21.42
  -6   2   3  479.90   17.16
   6  -2  -3  479.13   21.41
   6  -2  -3  471.94   16.98
  -6   2   3  467.21   21.64
   6  -2  -3  486.03   23.74
   5  -2  -3   75.61    3.17
   5  -2  -3   74.61    4.59
   5  -2  -3   72.67    4.23
  -5   2   3   63.64    4.11
  -5   2   3   71.18    4.06
   4  -2  -3  172.66    8.37
  -4   2   3  140.30    7.42
   4  -2  -3  164.90    7.56
   4  -2  -3  156.90    5.84
  -4   2   3  144.82    7.42
  -3   2   3  902.55   38.67
   3  -2  -3  916.70   39.51
  -3   2   3  898.28   39.57
  -2   2   3  140.40    6.41
   2  -2  -3  134.86    6.31
  -2   2   3  137.99    6.40
   1  -2  -3  312.75   14.64
  -1   2   3  359.04   14.76
   1  -2  -3  312.36   14.44
  -1   2   3  354.94   14.50
   0  -2  -3  695.10   30.35
   0   2   3  689.09   29.63
   0   2   3  698.07   30.39
   0  -2  -3  710.14   29.65
  -1  -2  -3  353.45   13.93
   1   2   3  307.20   14.11
   1   2   3  302.11   13.84
   2   2   3  136.12    6.27
   2   2   3  127.25    6.26
  -2  -2  -3  139.05    6.22
  -3  -2  -3  911.65   39.35
   3   2   3  909.44   38.54
  -3  -2  -3  910.32   39.38
   3   2   3  903.22   39.47
  -3  -2  -3  873.31   38.48
  -4  -2  -3  139.99    7.03
   4   2   3  162.72    7.17
  -4  -2  -3  134.68    7.00
  -4  -2  -3  139.63    6.91
  -5  -2  -3   71.36    4.21
  -5  -2  -3   67.43    4.16
   5   2   3   77.44    3.29
  -5  -2  -3   70.94    4.02
   6   2   3  473.57   17.19
  -6  -2  -3  497.36   21.77
  -6  -2  -3  475.83   21.55
  -6  -2  -3  470.15   21.56
  -7  -2  -3   14.87    1.78
   7   2   3   16.93    1.56
  -7  -2  -3   14.16    2.04
  -7  -2  -3   15.29    2.10
  -8  -2  -3  387.44   18.45
  -8  -2  -3  383.64   18.55
   8   2   3  408.19   19.76
   8   2   3  399.37   14.70
  -9  -2  -3   28.85    3.21
   9   2   3   25.38    2.34
   9   2   3   26.20    2.82
 -10  -2  -3  131.15    7.90
  10   2   3  122.65    5.93
  18  -3  -3    0.25    4.14
  17  -3  -3    1.95    2.26
  17  -3  -3   -0.65    3.99
  16  -3  -3   -0.91    3.46
  16  -3  -3    0.85    2.11
  15  -3  -3    3.19    2.02
  15  -3  -3    3.50    3.32
  14  -3  -3   14.49    4.04
  14  -3  -3   18.34    2.55
  13  -3  -3    7.23    1.92
  13  -3  -3    8.96    3.28
  12  -3  -3   17.67    3.57
  12  -3  -3   16.64    2.17
 -11   3   3    2.42    1.85
  11  -3  -3    1.55    1.96
  11  -3  -3    2.69    1.38
  10  -3  -3   81.53    6.30
  10  -3  -3   83.64    4.30
 -10   3   3   89.34    5.72
  -9   3   3    8.02    1.92
   9  -3  -3    6.02    1.30
   9  -3  -3    7.05    2.17
  -8   3   3   27.20    2.63
   8  -3  -3   26.99    2.01
   8  -3  -3   27.95    3.23
   7  -3  -3  108.74    4.46
  -7   3   3  104.36    6.04
  -7   3   3  103.69    5.77
   7  -3  -3   96.12    6.43
  -7   3   3   96.79    4.60
   7  -3  -3  103.20    5.97
   6  -3  -3  209.16   10.89
  -6   3   3  187.66    9.72
   6  -3  -3  208.44    7.56
   6  -3  -3  196.29    9.75
  -6   3   3  190.91    9.67
   5  -3  -3   94.67    5.16
   5  -3  -3   86.99    3.81
  -5   3   3  103.01    5.25
   5  -3  -3   88.68    5.66
  -5   3   3  100.05    5.06
  -4   3   3  101.11    5.18
   4  -3  -3  104.76    4.02
  -4   3   3  104.28    5.32
   4  -3  -3  101.48    5.93
   3  -3  -3   60.93    2.59
  -3   3   3   76.09    3.64
  -3   3   3   76.68    3.49
   3  -3  -3   60.54    3.26
   3  -3  -3   58.68    3.49
  -2   3   3  166.34    7.54
   2  -3  -3  161.11    7.53
  -2   3   3  166.70    7.54
   2  -3  -3  165.05    7.39
   2  -3  -3  166.65    5.85
  -1   3   3  510.42   21.97
  -1   3   3  494.43   21.51
   0   3   3   87.83    4.02
   0   3   3   87.02    4.10
   0  -3  -3   85.49    4.10
   1   3   3  427.65   18.65
   1   3   3  422.71   18.28
  -2  -3  -3  173.05    7.70
   2   3   3  163.28    7.68
   2   3   3  167.27    7.69
  -2  -3  -3  170.09    7.56
  -2  -3  -3  174.39    7.58
   2   3   3  162.40    7.71
   3   3   3   60.53    3.31
   3   3   3   57.97    3.23
  -3  -3  -3   68.05    3.43
   3   3   3   59.86    3.39
   4   3   3  103.54    5.25
  -4  -3  -3  104.25    5.38
   4   3   3  103.41    5.32
   5   3   3   94.72    5.21
  -5  -3  -3  104.37    5.38
  -5  -3  -3  100.06    5.03
  -5  -3  -3   98.92    5.34
   5   3   3   90.32    5.12
   6   3   3  210.94    9.61
  -6  -3  -3  180.03    9.53
  -6  -3  -3  190.38    9.35
  -6  -3  -3  180.16    9.56
   6   3   3  206.44    7.59
  -7  -3  -3  104.64    6.12
  -7  -3  -3  104.16    6.12
  -7  -3  -3  100.51    5.70
   7   3   3  109.19    5.97
   7   3   3  110.28    4.80
   8   3   3   22.10    2.01
  -8  -3  -3   31.08    3.00
  -9  -3  -3   10.53    2.25
 -10  -3  -3   98.63    6.64
 -11  -3  -3    2.20    1.98
  17  -4  -3   -1.26    2.10
  17  -4  -3   -0.99    3.67
  16  -4  -3   -0.63    3.50
  16  -4  -3    2.29    2.06
  15  -4  -3    3.64    1.94
  15  -4  -3    1.24    3.35
  14  -4  -3   12.97    2.18
  14  -4  -3   12.25    3.92
  13  -4  -3    0.18    1.49
  13  -4  -3   -0.58    2.59
  12  -4  -3   12.00    1.92
  12  -4  -3    8.93    3.10
 -12   4   3    8.56    2.47
  11  -4  -3    0.20    1.20
 -11   4   3    3.55    2.07
  11  -4  -3    1.46    2.10
  10  -4  -3   65.89    5.62
 -10   4   3   75.67    5.06
  10  -4  -3   61.45    3.55
   9  -4  -3   11.64    1.51
  -9   4   3   16.65    2.30
   9  -4  -3   12.68    2.74
   8  -4  -3  165.41    9.87
  -8   4   3  169.35    8.75
   8  -4  -3  164.59    6.67
   7  -4  -3   64.83    5.04
  -7   4   3   71.40    4.41
   7  -4  -3   74.05    3.34
   6  -4  -3   78.45    3.26
  -6   4   3   68.73    4.43
   6  -4  -3   79.67    5.12
  -6   4   3   62.00    4.10
   5  -4  -3  572.67   29.02
  -5   4   3  594.28   26.29
   5  -4  -3  587.37   20.52
  -5   4   3  601.15   25.87
  -4   4   3    5.71    1.00
   4  -4  -3   11.06    1.67
   4  -4  -3    9.38    0.77
  -4   4   3    6.38    1.13
   4  -4  -3   11.22    1.33
   3  -4  -3  171.63    5.92
  -3   4   3  165.20    7.75
  -3   4   3  164.66    7.75
   3  -4  -3  168.28    7.78
   3  -4  -3  159.74    8.88
  -2   4   3  147.14    6.52
   2  -4  -3  138.09    6.56
  -2   4   3  139.64    6.55
   1  -4  -3  563.81   24.61
  -1   4   3  567.43   24.59
  -1   4   3  598.29   25.20
   0  -4  -3  467.64   19.68
   0   4   3  452.21   19.64
   1   4   3  580.34   24.49
   1   4   3  577.18   25.03
  -1  -4  -3  585.87   24.50
   1   4   3  554.22   24.99
   2   4   3  136.36    6.35
   2   4   3  139.49    6.41
  -2  -4  -3  140.69    6.40
   2   4   3  134.74    6.31
   3   4   3  165.73    7.91
  -3  -4  -3  173.08    7.69
   3   4   3  172.38    8.00
  -3  -4  -3  170.30    7.95
   4   4   3    8.03    1.14
  -4  -4  -3    6.25    1.14
  -4  -4  -3    7.26    0.86
  -4  -4  -3    6.68    1.13
   4   4   3    7.47    1.06
  -5  -4  -3  601.79   26.76
   5   4   3  592.98   27.07
  -5  -4  -3  615.10   26.59
   5   4   3  611.29   27.01
  -6  -4  -3   67.51    4.49
   6   4   3   77.61    4.39
  -6  -4  -3   72.54    4.55
  -7  -4  -3   68.01    4.51
  -8  -4  -3  176.05    9.36
  -9  -4  -3   16.45    2.55
 -10  -4  -3   82.93    5.92
 -11  -4  -3   -1.41    1.71
 -12  -4  -3    6.86    2.64
  17  -5  -3    5.72    4.54
  17  -5  -3    5.50    2.20
  16  -5  -3    4.66    2.07
  16  -5  -3   -3.91    3.40
  15  -5  -3    5.28    1.94
  15  -5  -3    8.97    4.06
  14  -5  -3   15.67    4.27
  14  -5  -3   14.45    2.28
  13  -5  -3   -0.03    1.51
  13  -5  -3   -0.93    2.61
  12  -5  -3    3.90    1.53
  12  -5  -3    7.40    3.05
 -12   5   3    1.67    2.08
 -11   5   3   -0.45    1.91
  11  -5  -3   -0.70    1.13
  11  -5  -3    2.08    2.32
  10  -5  -3  106.07    4.85
 -10   5   3  109.62    6.71
  10  -5  -3   99.80    7.58
   9  -5  -3    4.85    2.07
  -9   5   3    2.82    1.80
   9  -5  -3    7.24    1.29
   8  -5  -3    8.17    1.16
   8  -5  -3    7.83    2.25
  -8   5   3    4.38    1.47
   7  -5  -3   34.73    1.98
  -7   5   3   33.48    2.78
   7  -5  -3   30.25    3.39
   6  -5  -3   55.12    3.63
   6  -5  -3   54.42    4.22
  -6   5   3   45.30    3.25
  -6   5   3   52.52    3.60
   6  -5  -3   52.21    2.41
   5  -5  -3  141.41    5.00
  -5   5   3  117.88    6.66
   5  -5  -3  138.37    5.02
  -5   5   3  116.36    6.61
   5  -5  -3  135.71    7.87
   5  -5  -3  144.28    6.85
  -4   5   3  127.46    6.40
   4  -5  -3  128.48    4.67
  -4   5   3  134.40    6.36
   4  -5  -3  127.58    4.66
   4  -5  -3  129.95    6.42
   4  -5  -3  132.85    7.54
   3  -5  -3  193.32    8.60
  -3   5   3  183.90    8.54
   3  -5  -3  183.54   10.00
  -3   5   3  184.71    8.57
   2  -5  -3   20.54    1.60
  -2   5   3   25.57    1.69
  -2   5   3   25.79    1.42
   1  -5  -3   43.23    2.32
  -1   5   3   45.25    2.33
   0   5   3   -0.05    0.41
   0  -5  -3    0.19    0.40
  -1  -5  -3   45.88    2.34
   1   5   3   41.33    2.33
   2   5   3   21.18    1.37
  -2  -5  -3   25.89    1.64
   2   5   3   20.76    1.36
   2   5   3   20.98    1.60
   3   5   3  188.53    8.73
  -3  -5  -3  194.10    8.78
   3   5   3  193.54    8.79
  -3  -5  -3  182.17    8.72
   4   5   3  129.18    6.30
   4   5   3  129.21    6.37
  -4  -5  -3  129.83    6.41
  -4  -5  -3  126.15    5.88
  -4  -5  -3  127.42    6.38
  -5  -5  -3  104.55    6.30
   5   5   3  143.03    6.44
   5   5   3  142.56    6.53
  -5  -5  -3  120.10    5.95
  -5  -5  -3  110.32    6.32
  -6  -5  -3   50.34    3.09
   6   5   3   55.23    3.48
  -6  -5  -3   46.20    3.51
   6   5   3   54.70    3.52
  -7  -5  -3   37.50    3.19
  -8  -5  -3    4.63    1.63
  -9  -5  -3    3.26    1.76
 -10  -5  -3   99.70    6.68
 -11  -5  -3   -1.20    1.69
 -12  -5  -3    9.59    2.68
  17  -6  -3    3.20    4.33
  16  -6  -3    9.75    4.57
  16  -6  -3    9.38    2.22
  15  -6  -3    4.04    1.86
  15  -6  -3    2.47    3.67
  14  -6  -3    9.84    1.98
  14  -6  -3   11.59    3.98
  13  -6  -3    3.32    1.53
  13  -6  -3    3.74    3.15
  12  -6  -3   28.44    2.43
  12  -6  -3   29.41    4.64
  11  -6  -3    5.12    2.81
  11  -6  -3    8.95    1.52
 -11   6   3    8.21    2.42
 -10   6   3   62.19    4.74
  10  -6  -3   61.15    5.72
  10  -6  -3   63.89    3.36
  -9   6   3   10.01    2.18
   9  -6  -3   10.05    1.34
   9  -6  -3    9.08    2.69
   8  -6  -3  100.53    7.19
   8  -6  -3  108.01    4.42
  -8   6   3   99.70    6.06
   7  -6  -3   34.28    3.81
   7  -6  -3   36.08    1.89
  -7   6   3   27.50    2.71
   6  -6  -3  112.70    4.42
  -6   6   3  113.70    6.19
   6  -6  -3  115.53    4.41
   6  -6  -3  124.55    7.50
   5  -6  -3  186.31   10.77
  -5   6   3  182.50    9.19
   5  -6  -3  208.00    9.34
  -5   6   3  187.16    9.25
   5  -6  -3  195.18    6.74
   4  -6  -3   39.70    3.46
  -4   6   3   41.53    2.53
   4  -6  -3   39.21    2.66
  -4   6   3   43.80    2.78
  -3   6   3   16.87    1.60
   3  -6  -3   29.83    2.62
  -3   6   3   18.32    1.38
  -2   6   3  105.03    5.21
   2  -6  -3  116.53    6.60
   2  -6  -3  114.70    5.25
   1  -6  -3  449.85   19.89
  -1   6   3  481.56   19.90
   0  -6  -3  273.43   11.82
   1   6   3  453.47   20.20
  -1  -6  -3  491.96   20.23
  -2  -6  -3  107.21    5.27
   2   6   3  115.67    5.14
  -2  -6  -3  104.90    5.26
   2   6   3  115.03    5.15
  -3  -6  -3   17.59    1.59
  -3  -6  -3   17.63    1.57
  -4  -6  -3   46.96    2.81
   4   6   3   39.54    2.57
  -4  -6  -3   30.34    2.58
   4   6   3   42.68    2.56
  -5  -6  -3  188.19    9.29
   5   6   3  196.87    9.26
   5   6   3  199.53    9.37
  -5  -6  -3  181.73    9.24
   6   6   3  111.40    6.03
  -6  -6  -3  108.03    5.40
  -6  -6  -3  109.25    6.08
  -7  -6  -3   31.39    2.93
  -8  -6  -3  100.84    6.23
  -9  -6  -3    5.90    1.94
 -10  -6  -3   55.75    4.79
 -11  -6  -3    9.94    2.63
 -12  -6  -3   36.72    4.34
  17  -7  -3    6.59    4.70
  16  -7  -3    2.51    3.98
  16  -7  -3    1.13    1.73
  15  -7  -3    2.57    1.73
  15  -7  -3    3.47    3.89
  14  -7  -3   16.98    4.47
  14  -7  -3   15.34    2.08
  13  -7  -3    1.12    1.33
  13  -7  -3    0.65    2.95
  12  -7  -3   26.31    2.26
  12  -7  -3   29.21    4.76
  11  -7  -3    2.56    2.66
  11  -7  -3    0.99    1.08
  10  -7  -3   96.58    4.26
  10  -7  -3   86.01    7.30
 -10   7   3   97.23    6.20
  -9   7   3   17.19    2.53
   9  -7  -3   18.03    3.52
   9  -7  -3   17.80    1.53
   8  -7  -3  140.79    5.37
   8  -7  -3  133.92    9.02
  -8   7   3  135.72    7.60
   7  -7  -3  100.90    7.47
  -7   7   3  115.53    6.35
   7  -7  -3  113.74    4.25
   6  -7  -3   95.84    6.81
  -6   7   3  103.20    5.58
   5  -7  -3  166.44   10.16
  -5   7   3  172.69    8.51
   5  -7  -3  187.35    8.65
   4  -7  -3   25.35    2.97
  -4   7   3   27.19    1.88
   4  -7  -3   20.08    1.96
  -4   7   3   26.36    2.11
  -3   7   3  220.50    9.46
   3  -7  -3  200.60    9.41
   3  -7  -3  196.19   11.36
   2  -7  -3   19.07    2.41
   2  -7  -3   20.93    1.44
   1  -7  -3  548.75   22.92
   1  -7  -3  523.64   26.55
  -1  -7  -3  532.27   22.68
  -2  -7  -3   26.49    1.68
   2   7   3   21.95    1.30
  -2  -7  -3   23.80    1.63
   3   7   3  200.94    9.71
   3   7   3  202.19    9.74
  -3  -7  -3  234.87    9.84
  -3  -7  -3  226.47    9.79
   4   7   3   21.68    1.78
   4   7   3   18.21    1.75
  -4  -7  -3   23.18    1.96
  -4  -7  -3   25.66    2.00
   5   7   3  167.40    8.31
  -5  -7  -3  167.41    8.27
  -5  -7  -3  167.24    8.28
  -6  -7  -3   98.00    5.54
   6   7   3   95.37    5.48
  -7  -7  -3  119.71    6.78
  -8  -7  -3  136.34    7.72
  -9  -7  -3   17.48    2.70
 -10  -7  -3   94.45    6.46
 -11  -7  -3    2.94    2.15
  16  -8  -3    6.73    4.66
  16  -8  -3   10.19    1.98
  15  -8  -3    7.12    4.22
  15  -8  -3    1.55    1.57
  14  -8  -3   19.48    4.87
  14  -8  -3   13.50    1.96
  13  -8  -3    3.96    1.37
  13  -8  -3    6.34    3.64
  12  -8  -3   18.38    1.81
  12  -8  -3   21.71    4.48
  11  -8  -3    0.39    1.04
  11  -8  -3    2.27    2.86
  10  -8  -3   57.27    5.90
  10  -8  -3   59.98    2.87
   9  -8  -3   13.71    3.26
  -9   8   3   13.92    2.43
   9  -8  -3   12.65    1.09
   8  -8  -3  164.25   10.76
  -8   8   3  176.48    9.15
   7  -8  -3   19.65    3.25
  -7   8   3   24.34    2.42
   6  -8  -3  152.20    9.49
  -6   8   3  150.37    7.70
   5  -8  -3   66.17    3.98
  -5   8   3   68.92    3.90
   5  -8  -3   61.62    5.19
  -4   8   3   87.34    4.51
   4  -8  -3   91.86    6.19
   4  -8  -3   86.10    4.62
   3  -8  -3  100.63    5.04
   3  -8  -3  110.14    6.81
   2  -8  -3   85.56    4.14
   2  -8  -3   94.10    5.98
   1  -8  -3  188.54   10.45
   0  -8  -3  272.34   14.19
  -1  -8  -3  190.29   10.22
  -2  -8  -3   87.27    4.27
  -2  -8  -3   90.60    4.30
  -3  -8  -3  115.60    5.56
   3   8   3  115.61    5.48
  -3  -8  -3  112.20    5.56
   3   8   3  114.51    5.49
  -4  -8  -3   93.79    4.80
   4   8   3   87.14    4.68
  -4  -8  -3   88.57    4.72
   4   8   3   87.73    4.64
  -5  -8  -3   73.24    4.08
   5   8   3   60.13    3.90
  -6  -8  -3  137.76    7.62
   6   8   3  158.47    7.85
  -7  -8  -3   24.39    2.61
  -8  -8  -3  167.86    9.07
  -9  -8  -3   15.57    2.56
 -10  -8  -3   53.28    4.71
  16  -9  -3    4.37    4.37
  16  -9  -3    2.08    1.39
  15  -9  -3    3.60    1.38
  15  -9  -3    2.91    3.98
  14  -9  -3    7.54    4.18
  14  -9  -3    3.47    1.24
  13  -9  -3    2.33    3.30
  13  -9  -3   -0.44    0.97
  12  -9  -3   10.88    3.78
  12  -9  -3   11.04    1.17
  11  -9  -3    3.04    3.00
  10  -9  -3   22.28    4.20
   9  -9  -3    0.22    2.31
  -8   9   3    3.43    1.61
   8  -9  -3    9.01    2.90
   7  -9  -3   40.95    4.63
  -7   9   3   37.15    3.15
  -6   9   3   18.49    2.03
   6  -9  -3   17.89    3.19
   5  -9  -3    7.07    2.22
  -5   9   3    6.49    1.29
   4  -9  -3  107.62    5.37
   4  -9  -3  100.90    7.15
  -4   9   3  108.58    5.34
   3  -9  -3   32.32    2.05
   3  -9  -3   31.98    3.62
   2  -9  -3   38.07    3.78
   1  -9  -3   32.93    3.43
   0  -9  -3   26.69    3.01
  -1  -9  -3   26.57    2.86
  -2  -9  -3   41.64    2.31
  -2  -9  -3   57.83    3.80
  -2  -9  -3   42.18    2.32
   2   9   3   40.86    3.32
   3   9   3   35.09    2.16
  -3  -9  -3   41.95    2.37
   3   9   3   33.97    2.15
  -3  -9  -3   38.64    2.31
   4   9   3  107.36    5.47
  -4  -9  -3  115.41    5.55
  -4  -9  -3   99.61    5.40
   5   9   3    5.73    1.33
  -5  -9  -3    5.93    1.29
  -6  -9  -3   18.81    2.09
   6   9   3   17.49    2.09
  -7  -9  -3   34.33    3.05
  -8  -9  -3    2.12    1.43
  -9  -9  -3    2.30    1.77
  15 -10  -3    1.86    3.93
  14 -10  -3    6.90    4.12
  13 -10  -3   -0.57    3.26
  12 -10  -3    3.96    3.37
  11 -10  -3    0.21    2.66
  10 -10  -3    7.92    3.41
   9 -10  -3    3.13    2.68
   8 -10  -3   51.83    5.50
   7 -10  -3   19.21    3.61
  -7  10   3   17.70    2.28
   6 -10  -3   23.75    3.72
  -6  10   3   19.43    2.15
  -5  10   3   94.63    5.14
   5 -10  -3   99.86    7.21
  -4  10   3   12.52    1.33
   4 -10  -3    6.69    2.37
   3 -10  -3  154.80    9.57
   2 -10  -3   51.38    4.61
   1 -10  -3  167.98    9.86
   0 -10  -3   58.47    4.74
   1  10   3  176.55   10.10
  -1 -10  -3  189.62   10.34
   2  10   3   32.20    3.04
  -3 -10  -3  166.16    7.74
  -3 -10  -3  170.73    7.76
   3  10   3  171.75    7.85
  -4 -10  -3   13.88    1.45
   4  10   3    6.45    1.23
  -4 -10  -3   10.79    1.36
   5  10   3  100.77    5.39
  -5 -10  -3   93.70    5.23
  -6 -10  -3   14.78    1.94
   6  10   3   12.46    1.93
  -7 -10  -3   22.56    2.52
  -8 -10  -3   51.07    4.09
  15 -11  -3    1.62    4.19
  14 -11  -3   -1.64    3.51
  13 -11  -3    3.68    3.83
  12 -11  -3    6.19    3.83
  11 -11  -3    8.84    3.79
  10 -11  -3   16.44    4.21
   9 -11  -3    3.04    3.00
   8 -11  -3    6.04    3.04
   7 -11  -3    7.04    2.90
   6 -11  -3   16.94    3.58
  -6  11   3   18.59    2.18
  -5  11   3   10.64    1.56
   5 -11  -3   12.40    3.05
  -4  11   3   30.26    2.07
   4 -11  -3   17.85    3.45
   3 -11  -3   53.88    5.08
   2 -11  -3    6.63    2.32
   1 -11  -3   70.09    5.61
   0 -11  -3   67.56    5.42
  -1 -11  -3   67.13    5.31
   1  11   3   73.20    5.15
   3  11   3   56.26    3.03
   4  11   3   20.76    1.92
  -4 -11  -3   25.97    1.95
  -5 -11  -3    9.67    1.49
   5  11   3   12.80    1.76
  -6 -11  -3   18.14    2.11
   6  11   3   18.15    2.26
  -7 -11  -3    8.69    1.78
  14 -12  -3    5.49    4.40
  13 -12  -3    1.96    3.87
  12 -12  -3   10.09    4.29
  11 -12  -3    3.38    3.61
  10 -12  -3    2.95    3.36
   9 -12  -3    8.45    3.58
   8 -12  -3   23.10    4.49
   7 -12  -3    3.36    2.79
   6 -12  -3   46.64    5.53
   5 -12  -3    8.26    2.91
  -5  12   3    4.02    1.36
   4 -12  -3   38.65    4.79
   3 -12  -3   54.31    5.33
   2 -12  -3   45.34    4.85
   1 -12  -3   25.82    3.70
   0 -12  -3   16.23    3.06
  -1 -12  -3   28.48    3.70
   3  12   3   54.18    2.99
   4  12   3   30.20    2.33
  -4 -12  -3   28.44    2.06
  -5 -12  -3    3.20    1.12
  -6 -12  -3   42.47    3.18
  14 -13  -3    0.94    4.18
  13 -13  -3   -3.40    3.72
  12 -13  -3   12.46    4.79
  11 -13  -3   -0.69    3.28
  10 -13  -3   27.33    5.39
   9 -13  -3   -0.31    2.95
   8 -13  -3    9.78    3.85
   7 -13  -3   16.55    4.26
   6 -13  -3   19.78    4.21
   5 -13  -3   26.61    4.41
   4 -13  -3    4.77    2.75
  -4  13   3    5.51    1.27
   3 -13  -3   49.22    5.49
   2 -13  -3   44.24    5.15
   1 -13  -3   52.64    5.46
   0  13   3   88.56    6.56
   3  13   3   49.84    2.87
  -5 -13  -3   34.46    2.47
  13 -14  -3    6.28    4.60
  12 -14  -3    4.02    4.00
  11 -14  -3    2.36    4.02
  10 -14  -3    2.36    3.75
   9 -14  -3    0.24    3.27
   8 -14  -3   21.90    4.80
   7 -14  -3    1.30    2.91
   6 -14  -3   25.82    4.88
   5 -14  -3    5.65    3.04
   4 -14  -3   27.54    4.60
   3 -14  -3   36.58    5.10
   2 -14  -3   22.12    4.16
   1 -14  -3   88.89    7.35
  12 -15  -3    5.90    4.55
  11 -15  -3    2.44    4.16
  10 -15  -3   11.48    4.72
   9 -15  -3    5.68    3.97
   8 -15  -3    1.67    3.46
   7 -15  -3    6.28    3.50
   6 -15  -3    3.28    3.26
   5 -15  -3   12.96    3.90
   4 -15  -3   10.22    3.57
   3 -15  -3   16.69    3.78
   2 -15  -3    9.60    3.29
  11 -16  -3   -2.68    3.45
  10 -16  -3    7.10    4.59
   9 -16  -3    2.87    3.96
   8 -16  -3    4.86    3.80
   7 -16  -3    4.35    3.67
   6 -16  -3    8.47    3.99
   5 -16  -3    4.75    3.55
   4 -16  -3    9.82    3.82
   3 -16  -3    6.44    3.42
   2 -16  -3    3.42    3.08
  10 -17  -3   -1.55    3.99
   9 -17  -3    2.22    4.02
   8 -17  -3    1.08    3.69
   7 -17  -3    4.74    4.06
   6 -17  -3   -1.26    3.16
   5 -17  -3    3.36    3.56
   4 -17  -3    2.55    3.19
   3 -17  -3    4.95    3.33
   8 -18  -3    0.84    3.77
   7 -18  -3    1.43    3.81
   6 -18  -3    2.33    3.93
   5 -18  -3    2.15    3.85
   4 -18  -3    5.78    4.06
   6 -19  -3   -1.33    3.86
   1 -20   4    9.37    5.26
  -2  20  -4    5.34    3.73
   2 -20   4   -0.84    4.71
   3 -20   4    4.19    4.98
  -3  20  -4    1.26    3.57
   0 -19   4    2.79    4.14
   1 -19   4    6.16    4.61
  -1  19  -4    2.77    3.40
   2 -19   4    9.01    4.80
  -2  19  -4    7.29    3.83
   3 -19   4   -1.02    4.37
  -3  19  -4   -0.09    3.18
   4 -19   4    0.88    4.36
  -4  19  -4    1.07    3.42
  -5  19  -4   -0.32    3.43
   5 -19   4   -2.40    4.54
  -6  19  -4    1.75    3.71
   6 -19   4   -1.12    4.60
  -1 -18   4    3.41    3.77
   0 -18   4    8.03    4.41
   0  18  -4    1.82    2.88
  -1  18  -4    1.79    2.94
   1 -18   4    3.86    4.03
  -2  18  -4   -0.18    2.87
   2 -18   4    0.23    3.88
   3 -18   4    1.81    4.24
  -3  18  -4    3.15    3.35
   4 -18   4   -1.76    3.99
  -4  18  -4   -3.82    2.71
   5 -18   4    5.14    4.67
  -5  18  -4    5.11    3.82
   6 -18   4   -1.72    4.00
  -6  18  -4    0.24    3.53
   7 -18   4    1.07    4.52
  -7  18  -4    8.98    4.47
   8 -18   4    0.98    4.62
  -8  18  -4    2.11    3.63
  -2 -17   4   10.18    4.05
  -1 -17   4    4.49    3.93
   1  17  -4    5.38    3.01
   0 -17   4    8.39    4.31
   0  17  -4   11.10    3.44
   1 -17   4    3.07    3.94
  -1  17  -4    3.30    2.95
  -2  17  -4   10.22    3.74
   2 -17   4    9.92    4.58
  -3  17  -4   -0.21    2.83
   3 -17   4    0.28    3.72
   4 -17   4    3.16    4.13
  -4  17  -4    8.31    3.79
  -5  17  -4   -0.26    3.03
   5 -17   4   -0.51    3.93
  -6  17  -4    5.46    3.67
   6 -17   4    6.10    4.47
   7 -17   4   -0.04    4.31
  -7  17  -4    3.08    3.45
   8 -17   4   -1.65    4.20
   9 -17   4   -0.73    4.48
  -3 -16   4    4.08    3.60
  -2 -16   4   10.97    3.95
   2  16  -4    4.79    2.81
   1  16  -4    8.66    3.16
  -1 -16   4    9.45    4.00
   0 -16   4    6.88    3.82
   0  16  -4    7.06    3.17
   1 -16   4   15.65    4.51
  -1  16  -4    7.24    3.18
   2 -16   4   10.42    4.22
  -2  16  -4    9.16    3.46
   3 -16   4    6.24    3.73
  -3  16  -4   -0.57    2.56
   4 -16   4   16.65    4.85
  -4  16  -4   14.43    4.00
  -5  16  -4    6.59    3.38
   5 -16   4    4.05    4.06
  -6  16  -4    9.73    3.83
   6 -16   4    9.95    4.69
   7 -16   4   -0.69    3.96
   8 -16   4    3.46    4.31
   9 -16   4    6.85    4.81
  10 -16   4    2.54    4.61
  11 -16   4    0.37    4.75
  -3 -15   4   24.42    4.55
   3  15  -4   18.39    3.54
   2  15  -4   23.81    3.83
  -2 -15   4    9.19    3.62
  -1 -15   4   33.73    4.99
   1  15  -4   14.92    3.48
   0  15  -4   23.35    4.02
   0 -15   4   18.73    4.37
  -1  15  -4   15.87    3.72
   1 -15   4   25.63    4.85
   2 -15   4   22.69    4.59
  -2  15  -4   23.24    4.22
  -3  15  -4    6.27    3.00
   3 -15   4   21.02    4.79
   4 -15   4   14.69    4.56
  -4  15  -4   15.30    3.97
   5 -15   4    4.48    3.92
  -5  15  -4    4.91    3.13
   6 -15   4    6.95    4.42
   7 -15   4    8.55    4.51
   8 -15   4    5.87    4.42
   9 -15   4    5.19    4.57
  10 -15   4    5.34    4.60
  11 -15   4    6.80    5.08
  12 -15   4   -0.69    4.54
   4  14  -4   34.19    4.29
   3  14  -4   20.08    3.49
  -3 -14   4   15.59    3.93
  -2 -14   4   30.70    4.75
   2  14  -4   26.65    3.99
  -1 -14   4   54.67    5.71
   1  14  -4   42.45    4.99
   0 -14   4   19.83    4.19
   0  14  -4   24.07    3.87
   1 -14   4   51.66    5.88
  -1  14  -4   42.78    5.18
   2 -14   4   28.95    4.73
  -2  14  -4   21.38    3.91
  -3  14  -4   16.79    3.80
   3 -14   4   14.90    4.10
  -4  14  -4   31.20    4.76
   4 -14   4   45.17    5.93
   5 -14   4   33.06    5.44
   6 -14   4   10.64    4.15
   7 -14   4    8.23    4.35
   8 -14   4    8.48    4.34
   9 -14   4    9.85    4.82
  10 -14   4    3.22    4.25
  12 -14   4    0.00    4.51
  13 -14   4    2.88    5.11
   5  13  -4    9.60    2.72
  -5 -13   4    8.10    3.60
   4  13  -4   80.79    6.03
  -4 -13   4   76.03    4.14
  -4 -13   4   64.98    6.39
  -3 -13   4   16.44    3.80
   2  13  -4   48.37    4.71
  -2 -13   4   44.14    5.36
   1  13  -4   16.70    3.18
  -1 -13   4   26.77    4.28
   0 -13   4    1.98    2.81
   0  13  -4    1.52    2.18
   1 -13   4   23.53    4.15
  -1  13  -4   15.59    3.27
  -2  13  -4   36.64    4.66
   2 -13   4   47.71    5.53
   3 -13   4   10.02    3.31
  -3  13  -4    2.40    2.34
   4 -13   4   64.34    6.64
   5 -13   4    9.43    3.70
   6 -13   4   30.13    5.31
   7 -13   4   20.06    4.98
   8 -13   4    0.43    3.55
   9 -13   4    5.80    4.22
  10 -13   4    1.95    4.08
  11 -13   4    3.20    4.16
  12 -13   4    3.46    4.27
  13 -13   4    5.44    4.95
   6  12  -4   28.29    3.65
  -5 -12   4  111.49    5.99
   5  12  -4  106.38    7.32
   4  12  -4   31.86    3.90
  -4 -12   4   31.82    2.54
  -4 -12   4   45.45    4.75
  -3 -12   4   37.23    4.41
  -3 -12   4   22.07    1.86
   3  12  -4   24.62    3.43
  -2 -12   4   32.81    4.36
   2  12  -4   39.13    4.06
   1  12  -4    3.81    2.10
  -1 -12   4    6.36    2.93
   0  12  -4    1.14    1.83
   0 -12   4    3.49    2.53
  -1  12  -4    3.95    2.17
   1 -12   4    6.13    2.73
   2 -12   4   39.65    4.90
  -2  12  -4   33.26    4.19
   3 -12   4   24.00    4.14
  -3  12  -4   26.08    3.86
   4 -12   4   38.38    5.16
   5 -12   4  110.25    8.70
   6 -12   4   24.43    4.68
   7 -12   4   19.86    4.46
   8 -12   4    4.87    3.57
   9 -12   4   29.48    5.48
  10 -12   4   -3.18    3.20
  11 -12   4   26.37    5.70
  12 -12   4    0.48    3.99
  13 -12   4   10.75    5.28
  14 -12   4   -2.79    4.42
  -7 -11   4   51.36    4.00
  -6 -11   4   14.06    2.09
   6  11  -4   16.82    2.84
   5  11  -4   36.47    3.79
  -5 -11   4   35.50    2.91
   4  11  -4   19.92    3.08
  -4 -11   4   23.27    2.10
  -4 -11   4   20.30    3.72
   3  11  -4    9.70    2.32
  -3 -11   4   23.80    3.57
  -3 -11   4    8.31    1.25
  -2 -11   4   50.65    4.96
   2  11  -4   58.85    4.71
  -2 -11   4   51.74    2.92
   1  11  -4    1.96    1.77
  -1 -11   4    7.73    2.67
   0 -11   4    7.69    2.64
   0  11  -4    4.94    1.99
   1 -11   4    2.04    2.16
  -1  11  -4    4.46    2.06
   2 -11   4   49.07    5.06
  -2  11  -4   48.43    4.66
   3 -11   4   11.81    3.13
   4 -11   4   19.91    3.80
   5 -11   4   39.67    5.08
   6 -11   4    9.90    3.49
   7 -11   4   54.07    6.27
   8 -11   4   18.67    4.35
   9 -11   4    5.61    3.54
  10 -11   4    6.13    3.64
  11 -11   4    0.97    3.67
  12 -11   4    3.60    3.97
  13 -11   4    4.05    4.45
  14 -11   4   -0.47    4.52
  15 -11   4   -0.49    4.64
  -8 -10   4   10.06    2.11
  -7 -10   4   18.79    2.43
   7  10  -4   15.51    2.81
   6  10  -4   58.29    4.72
  -6 -10   4   58.69    4.10
   5  10  -4    7.42    2.15
  -5 -10   4    9.19    1.66
  -4 -10   4   29.25    2.48
   4  10  -4   31.22    3.45
   3  10  -4   11.35    2.35
  -3 -10   4    9.35    1.37
  -3 -10   4   26.85    3.54
  -2 -10   4   88.02    6.30
  -2 -10   4   85.88    4.27
   2  10  -4   72.50    5.67
  -1 -10   4   12.20    2.74
   1  10  -4   11.00    2.29
   1  10  -4   12.64    1.18
  -1 -10   4   11.05    1.14
   0 -10   4    0.67    0.58
   0  10  -4   -0.92    1.42
   0 -10   4    2.26    2.09
   1 -10   4   14.17    2.85
  -1  10  -4   10.74    2.37
   1 -10   4   12.16    1.19
  -2  10  -4   77.74    5.85
   2 -10   4   75.59    6.09
   3 -10   4   15.45    3.23
   4 -10   4   34.80    4.42
   5 -10   4   14.08    3.38
   6 -10   4   61.97    6.05
   7 -10   4   17.62    3.93
   8 -10   4    9.03    3.47
   9 -10   4    5.50    3.26
  10 -10   4    2.27    3.33
  11 -10   4   18.99    4.81
  12 -10   4    2.99    3.89
  13 -10   4    3.69    4.19
  14 -10   4    1.04    4.46
  15 -10   4   -0.53    4.45
  -9  -9   4   12.01    2.36
  -8  -9   4    5.87    1.85
   8   9  -4    2.94    1.99
  -7  -9   4   81.69    5.38
   7   9  -4   86.94    5.95
   6   9  -4   16.54    2.65
  -6  -9   4   18.53    2.27
  -5  -9   4   57.86    3.93
   5   9  -4   63.72    4.70
   4   9  -4   61.30    4.73
  -4  -9   4   63.26    3.90
  -4  -9   4   67.84    5.41
   3   9  -4   32.98    3.22
  -3  -9   4   26.03    2.22
  -3  -9   4   42.10    3.97
   2   9  -4  382.64   19.22
   2   9  -4  391.44   16.59
  -2  -9   4  359.88   16.32
  -2  -9   4  341.04   19.26
   1   9  -4   71.12    5.04
  -1  -9   4   64.54    3.52
   1   9  -4   70.34    3.44
   0  -9   4   43.61    4.39
   0   9  -4   49.69    4.27
   0  -9   4   53.48    2.82
   0   9  -4   52.86    2.65
   1  -9   4   68.23    3.45
  -1   9  -4   60.99    4.98
   2  -9   4  370.15   15.79
  -2   9  -4  350.39   18.94
   2  -9   4  349.68   19.06
   3  -9   4   39.02    4.23
   4  -9   4   54.73    5.22
   5  -9   4   64.11    5.72
   6  -9   4   15.01    3.37
   7  -9   4   99.40    7.80
   8  -9   4    2.37    2.74
   9  -9   4   11.04    3.63
  10  -9   4   19.72    4.55
  10  -9   4   24.66    1.43
  11  -9   4    0.67    0.86
  11  -9   4    2.88    3.30
  12  -9   4    0.85    1.03
  12  -9   4    0.65    3.39
  13  -9   4    6.98    4.23
  13  -9   4    7.68    1.43
  14  -9   4    2.09    4.20
  14  -9   4    0.09    1.27
  15  -9   4    2.35    4.38
  15  -9   4    1.85    1.45
  16  -9   4    3.15    4.89
  16  -9   4    3.11    1.63
 -10  -8   4   -0.02    1.59
  -9  -8   4   85.33    5.99
   9   8  -4   91.83    6.29
  -8  -8   4   12.99    2.29
   8   8  -4   15.51    2.67
  -7  -8   4  105.31    6.45
   7   8  -4  113.98    7.01
  -6  -8   4  112.24    6.65
   6   8  -4  128.76    7.46
  -5  -8   4  222.91   11.09
   5   8  -4  238.34   12.47
   4   8  -4  117.45    7.29
  -4  -8   4  135.23    7.93
  -4  -8   4  119.73    6.37
   3   8  -4   74.63    4.04
  -3  -8   4   78.73    4.26
   3   8  -4   72.64    5.08
   2   8  -4  147.17    8.18
   2   8  -4  141.34    6.61
  -2  -8   4  137.12    6.68
  -2  -8   4  129.44    8.30
   1   8  -4   12.18    2.06
  -1  -8   4   12.01    1.23
   1   8  -4   11.95    1.09
  -1  -8   4   20.73    2.86
   0  -8   4   41.72    2.41
   0  -8   4   32.79    3.74
   0   8  -4   42.64    2.20
   0   8  -4   39.63    3.58
   1  -8   4   21.53    2.86
  -1   8  -4   13.51    1.13
  -1   8  -4   16.50    2.41
   1  -8   4   12.83    1.27
   2  -8   4  132.06    8.41
   2  -8   4  138.56    6.51
   3  -8   4   72.39    4.13
   3  -8   4   88.37    6.02
   4  -8   4  116.75    7.82
   5  -8   4  240.02   13.76
   6  -8   4  126.83    8.69
   7  -8   4  108.02    7.93
   8  -8   4   13.11    3.49
   8  -8   4   11.98    1.08
   9  -8   4   91.74    7.55
   9  -8   4   92.33    3.92
  -9   8  -4   91.14    5.97
  10  -8   4   -0.82    2.62
  10  -8   4   -1.22    0.93
  11  -8   4   44.59    2.73
  11  -8   4   45.91    5.90
  12  -8   4    0.64    1.16
  12  -8   4    3.27    3.48
  13  -8   4   26.97    5.43
  13  -8   4   29.62    2.39
  14  -8   4   -1.59    1.35
  14  -8   4   -4.01    3.43
  15  -8   4   10.43    1.97
  15  -8   4   10.87    4.88
  16  -8   4    1.35    4.26
  16  -8   4    3.38    1.75
 -11  -7   4   17.54    3.13
 -10  -7   4    4.05    1.99
  10   7  -4    3.39    2.23
  -9  -7   4   59.40    4.84
   9   7  -4   62.60    4.91
  -8  -7   4   26.36    3.06
   8   7  -4   27.43    3.19
  -7  -7   4   62.85    4.49
   7   7  -4   64.66    4.75
   6   7  -4  301.42   15.25
  -6  -7   4  279.69   13.84
  -5  -7   4   31.17    2.76
   5   7  -4   38.46    3.21
  -4  -7   4   64.63    3.77
   4   7  -4   60.64    4.24
   4   7  -4   53.48    3.44
   3   7  -4   98.86    6.03
   3   7  -4   95.15    4.99
  -3  -7   4  101.31    5.20
  -2  -7   4  129.32    7.51
   2   7  -4  127.60    7.21
   2   7  -4  122.96    5.88
  -2  -7   4  115.09    5.97
  -1  -7   4   97.17    6.25
   1   7  -4   95.94    4.65
  -1  -7   4   98.47    4.81
   1   7  -4   98.67    6.03
   0  -7   4  145.97    8.15
   0   7  -4  132.14    7.85
   0  -7   4  132.33    6.32
   0   7  -4  134.25    6.21
   1  -7   4   89.26    6.24
   1  -7   4   95.87    4.76
  -1   7  -4   98.56    6.19
  -1   7  -4   99.83    4.63
   2  -7   4  123.57    5.99
   2  -7   4  125.22    7.73
   3  -7   4  106.26    6.69
   3  -7   4   93.39    5.01
   4  -7   4   58.31    4.84
   5  -7   4   45.05    4.39
   6  -7   4  274.70   16.06
   6  -7   4  299.80   10.33
   7  -7   4   73.08    5.92
   7  -7   4   61.85    2.86
   8  -7   4   26.06    1.86
   8  -7   4   21.91    3.79
   9  -7   4   54.88    5.67
   9  -7   4   56.73    2.97
  -9   7  -4   61.95    4.46
  10  -7   4    3.16    2.71
 -10   7  -4    9.20    2.25
  10  -7   4    4.91    1.28
  11  -7   4   21.91    4.31
  11  -7   4   17.70    1.92
  12  -7   4   -2.55    2.91
  12  -7   4   -0.54    1.24
  13  -7   4   16.28    2.12
  13  -7   4   20.90    4.82
  14  -7   4    7.02    4.19
  14  -7   4    9.74    1.93
  15  -7   4   10.13    4.64
  15  -7   4    7.33    1.96
  16  -7   4   -1.14    4.07
  16  -7   4   -0.54    1.74
 -13  -6   4   35.90    3.26
 -12  -6   4    2.20    1.63
 -12  -6   4   -0.82    2.10
  11   6  -4   45.01    4.34
 -11  -6   4   43.17    3.10
 -11  -6   4   40.08    4.35
 -10  -6   4    2.03    1.39
 -10  -6   4    4.16    2.09
  10   6  -4    6.02    2.23
  -9  -6   4  192.19    7.85
  -9  -6   4  189.60   10.49
   9   6  -4  198.12   11.02
   8   6  -4   32.89    3.34
  -8  -6   4   35.96    3.47
  -8  -6   4   32.76    2.32
   7   6  -4   92.75    6.05
  -7  -6   4  102.34    5.95
  -7  -6   4   93.87    4.19
  -6  -6   4   72.74    3.26
  -6  -6   4   67.63    4.60
   6   6  -4   79.69    5.01
   5   6  -4  179.00    9.06
  -5  -6   4  183.95    9.17
   5   6  -4  186.93   10.03
  -5  -6   4  181.28    6.83
  -5  -6   4  189.87    8.60
  -4  -6   4   36.46    1.96
  -4  -6   4   34.12    1.64
   4   6  -4   37.01    3.02
   4   6  -4   37.03    2.52
  -4  -6   4   38.76    2.77
  -3  -6   4    3.40    1.01
   3   6  -4    3.63    0.89
   3   6  -4    4.60    1.30
   2   6  -4  199.30   11.00
  -2  -6   4  213.10    9.64
  -2  -6   4  217.49   11.34
   2   6  -4  206.90    9.57
  -1  -6   4   37.75    2.34
   1   6  -4   37.98    3.03
   1   6  -4   37.04    2.13
   0  -6   4  780.71   32.84
   0   6  -4  776.76   37.42
   0   6  -4  780.81   33.52
   0  -6   4  730.78   37.46
  -1   6  -4   39.02    2.16
  -1   6  -4   37.35    3.20
   1  -6   4   38.02    2.33
  -2   6  -4  211.03    9.41
   2  -6   4  206.67    9.38
   2  -6   4  191.34   11.18
   3  -6   4    9.46    1.96
   3  -6   4    4.14    1.01
   4  -6   4   40.27    1.61
   4  -6   4   37.83    2.78
   4  -6   4   35.29    3.65
   5  -6   4  204.94   11.02
   5  -6   4  179.52    6.78
  -5   6  -4  186.29    9.21
   6  -6   4   71.44    3.06
   6  -6   4   64.82    5.41
   7  -6   4   83.52    3.78
   7  -6   4  100.99    6.82
   8  -6   4   36.79    2.26
   8  -6   4   36.31    4.37
   9  -6   4  184.67   11.78
   9  -6   4  184.75    7.61
  -9   6  -4  208.47   10.34
  10  -6   4    4.29    1.33
  10  -6   4    4.09    2.77
 -10   6  -4    1.57    1.83
  11  -6   4   42.72    2.86
 -11   6  -4   33.23    3.81
  11  -6   4   45.25    5.47
  12  -6   4    1.01    1.37
  12  -6   4    2.96    2.96
  13  -6   4   34.37    2.80
  13  -6   4   29.93    5.31
  14  -6   4    0.67    1.67
  14  -6   4    2.16    3.65
  15  -6   4    4.50    4.14
  15  -6   4    6.56    1.97
  16  -6   4    5.60    4.33
  16  -6   4    8.33    2.33
 -15  -5   4    4.90    2.27
 -14  -5   4    7.39    2.26
 -13  -5   4    9.76    2.22
 -12  -5   4   -2.37    1.43
  12   5  -4    2.16    2.22
 -12  -5   4   -0.28    2.01
  11   5  -4    3.45    2.17
 -11  -5   4    0.68    1.40
 -11  -5   4    2.23    2.02
  10   5  -4   19.92    2.89
 -10  -5   4   11.32    2.63
 -10  -5   4   14.09    1.93
   9   5  -4   66.48    4.83
  -9  -5   4   54.94    4.61
  -9  -5   4   59.04    3.42
  -8  -5   4   11.78    2.19
   8   5  -4   15.88    2.42
  -8  -5   4   14.93    1.65
  -7  -5   4   60.99    3.14
   7   5  -4   59.42    4.35
  -7  -5   4   62.75    4.35
  -6  -5   4   83.17    5.01
  -6  -5   4   81.64    3.64
  -6  -5   4   83.80    4.55
   6   5  -4   75.96    5.12
  -5  -5   4  159.55    7.78
  -5  -5   4  157.31    7.34
   5   5  -4  151.26    8.31
   5   5  -4  137.58    7.54
  -5  -5   4  147.59    5.79
   4   5  -4  203.65    9.74
  -4  -5   4  201.71    7.47
  -4  -5   4  211.46    9.45
   4   5  -4  198.99   10.75
  -4  -5   4  207.38    9.82
   3   5  -4   13.55    1.43
  -3  -5   4   19.71    1.25
  -3  -5   4   27.05    2.71
  -3  -5   4   19.56    1.79
  -3  -5   4   18.71    1.05
   3   5  -4   13.77    1.85
  -2  -5   4  106.10    5.61
  -2  -5   4  104.01    6.63
   2   5  -4  121.34    5.57
   2   5  -4  124.75    6.56
   0  -5   4   73.44    5.01
   0  -5   4   78.88    4.02
   0   5  -4   78.23    4.90
   0   5  -4   84.87    3.93
   1  -5   4    1.27    0.63
  -1   5  -4    2.12    1.01
  -1   5  -4    0.85    0.52
  -2   5  -4  102.13    5.44
   2  -5   4  121.92    6.88
   2  -5   4  124.93    5.63
   3  -5   4   15.47    2.18
   3  -5   4   12.89    0.84
   3  -5   4   13.28    0.85
   3  -5   4   11.90    1.42
  -3   5  -4   19.22    1.49
   4  -5   4  195.21   11.03
   4  -5   4  201.35    7.25
   4  -5   4  201.26    9.50
  -5   5  -4  165.95    7.79
   5  -5   4  138.92    5.67
   5  -5   4  154.80    8.97
   6  -5   4   70.08    3.16
   6  -5   4   68.07    5.29
   7  -5   4   59.45    2.90
   7  -5   4   56.41    4.90
   8  -5   4   13.66    1.48
   8  -5   4   10.52    2.74
  -8   5  -4   12.39    1.98
  -9   5  -4   60.39    4.53
   9  -5   4   71.66    5.77
   9  -5   4   64.09    3.46
 -10   5  -4   11.98    2.51
  10  -5   4   14.72    1.81
  10  -5   4   14.51    3.34
  11  -5   4    3.04    1.36
  11  -5   4    6.97    3.11
 -11   5  -4    1.86    1.85
 -12   5  -4    4.32    2.21
  12  -5   4    2.25    1.45
  12  -5   4    0.70    2.88
  13  -5   4    6.41    3.57
  13  -5   4   10.98    1.98
  14  -5   4    7.83    2.05
  14  -5   4    6.31    3.96
  15  -5   4    1.83    3.68
  15  -5   4    3.52    1.96
  16  -5   4    5.07    2.30
  17  -5   4   -0.53    2.18
 -16  -4   4    4.44    2.58
 -15  -4   4    5.39    2.40
 -14  -4   4    0.70    1.97
  13   4  -4   44.14    4.91
 -13  -4   4   38.99    3.48
 -12  -4   4    0.21    1.56
  12   4  -4    0.75    2.24
 -11  -4   4   23.02    2.44
  11   4  -4   16.94    3.03
 -11  -4   4   13.57    2.86
  10   4  -4    4.45    2.05
 -10  -4   4    4.24    2.00
 -10  -4   4    4.52    1.60
  -9  -4   4   51.51    4.38
  -9  -4   4   49.51    3.20
   9   4  -4   59.48    4.46
  -8  -4   4   11.62    1.58
  -8  -4   4   12.32    2.23
   8   4  -4   16.43    2.40
  -7  -4   4   41.22    2.50
   7   4  -4   37.17    3.33
  -7  -4   4   44.99    3.50
  -6  -4   4  130.71    6.96
   6   4  -4  129.32    6.85
  -6  -4   4  118.53    6.53
  -6  -4   4  132.00    5.30
   6   4  -4  129.90    7.33
   5   4  -4  214.20   11.47
   5   4  -4  229.89   10.64
  -5  -4   4  215.79   10.59
  -5  -4   4  219.35    8.24
  -4  -4   4  303.14   13.78
   4   4  -4  287.68   15.10
  -4  -4   4  316.22   13.68
   4   4  -4  281.26   13.78
  -4  -4   4  311.30   10.83
   3   4  -4   20.05    1.60
  -3  -4   4   15.75    1.33
  -3  -4   4   17.10    1.12
  -3  -4   4   18.28    1.72
   3   4  -4   23.07    2.00
  -2  -4   4  190.86    8.93
  -2  -4   4  192.83    7.08
   2   4  -4  217.48    9.20
  -2  -4   4  195.75    9.15
  -1  -4   4  122.39    5.62
  -1  -4   4  127.93    5.96
  -1  -4   4  124.16    4.48
   1   4  -4  126.35    5.87
   0   4  -4  138.60    6.42
   0  -4   4  140.57    4.90
   0  -4   4  134.34    6.44
  -1   4  -4  126.24    5.89
   1  -4   4  124.21    4.48
   1  -4   4  125.05    5.93
   2  -4   4  224.50    9.66
   2  -4   4  219.83    7.48
   2  -4   4  208.07   11.13
  -2   4  -4  191.08    9.62
   3  -4   4   26.43    2.47
   3  -4   4   19.70    1.17
  -3   4  -4   15.51    1.51
   3  -4   4   22.87    1.82
   4  -4   4  285.28   13.13
   4  -4   4  278.67   10.26
   4  -4   4  276.75   14.90
  -4   4  -4  306.40   13.33
   5  -4   4  241.91   12.15
   5  -4   4  212.59    8.17
  -5   4  -4  215.08   10.61
   6  -4   4  120.17    7.84
  -6   4  -4  134.60    7.00
  -6   4  -4  137.56    7.11
   6  -4   4  130.59    5.29
   7  -4   4   43.53    3.99
   7  -4   4   40.98    2.40
   8  -4   4   12.04    2.61
   8  -4   4   15.15    1.59
  -8   4  -4   14.69    2.07
   9  -4   4   54.19    4.92
   9  -4   4   61.10    3.25
  -9   4  -4   50.23    4.06
  10  -4   4    5.80    2.56
 -10   4  -4    4.15    1.87
  10  -4   4    4.43    1.40
  11  -4   4   15.98    3.46
  11  -4   4   14.36    1.95
 -11   4  -4   20.14    2.84
  12  -4   4    0.60    1.34
  12  -4   4    1.09    2.60
  13  -4   4   36.09    5.26
  13  -4   4   40.30    3.22
  14  -4   4    1.67    1.81
  14  -4   4    1.15    3.10
  15  -4   4    4.08    2.08
  16  -4   4    2.87    2.20
  17  -4   4   -0.19    2.17
 -17  -3   4    8.36    2.97
 -16  -3   4    6.08    2.74
 -15  -3   4    2.11    2.24
 -14  -3   4    8.53    2.42
  14   3  -4    4.56    3.02
 -13  -3   4   12.48    2.35
  13   3  -4    6.95    3.00
 -12  -3   4    0.98    1.66
  12   3  -4    2.47    2.24
 -11  -3   4    2.86    2.05
  11   3  -4    1.76    2.12
 -11  -3   4    2.06    1.60
  10   3  -4   12.16    2.57
 -10  -3   4   14.44    2.00
 -10  -3   4    9.09    2.43
  -9  -3   4   48.03    4.21
   9   3  -4   49.72    4.16
  -9  -3   4   52.83    3.23
   8   3  -4    8.40    1.93
  -8  -3   4    7.32    1.84
  -8  -3   4    8.38    1.36
  -7  -3   4   81.87    5.29
  -7  -3   4   84.04    4.06
   7   3  -4   90.74    5.19
   7   3  -4   84.65    5.47
  -7  -3   4   87.57    5.05
   6   3  -4  178.01    9.58
  -6  -3   4  176.74    6.98
  -6  -3   4  176.77    8.74
  -6  -3   4  186.30    9.06
   6   3  -4  167.97    8.86
   5   3  -4  163.95    7.65
  -5  -3   4  148.75    7.45
  -5  -3   4  142.25    7.61
   5   3  -4  157.55    8.25
  -5  -3   4  139.07    5.88
  -4  -3   4  236.82    8.92
  -4  -3   4  243.73   11.36
   4   3  -4  249.01   12.43
   4   3  -4  255.86   11.43
  -4  -3   4  232.95   11.25
   3   3  -4   50.56    2.79
  -3  -3   4   39.95    2.81
  -3  -3   4   45.76    2.12
  -2  -3   4 1120.14   46.47
  -2  -3   4 1079.51   47.44
   2   3  -4 1056.51   47.51
  -2  -3   4 1110.32   37.40
  -1  -3   4   52.43    2.17
   1   3  -4   51.01    2.89
  -1  -3   4   54.37    2.95
  -1  -3   4   52.45    2.71
   1   3  -4   53.68    2.82
   0  -3   4  535.51   23.59
   0  -3   4  550.11   18.61
   0   3  -4  544.56   23.19
   0   3  -4  534.00   23.67
   0  -3   4  533.25   23.20
   1  -3   4   52.84    2.73
  -1   3  -4   53.03    2.93
   1  -3   4   54.20    2.19
   1  -3   4   53.14    2.93
  -1   3  -4   54.60    2.86
   2  -3   4 1009.55   43.96
  -2   3  -4 1059.70   45.08
   2  -3   4 1029.97   35.41
   3  -3   4   50.83    2.91
   3  -3   4   46.98    2.10
  -3   3  -4   41.63    2.70
  -4   3  -4  234.09   11.30
   4  -3   4  246.64   11.26
   4  -3   4  234.71   12.59
   4  -3   4  249.70    8.83
   5  -3   4  175.41    9.04
   5  -3   4  161.99    6.17
  -5   3  -4  144.04    7.89
  -6   3  -4  179.23    8.83
  -6   3  -4  183.15    8.91
   6  -3   4  161.08    9.65
   6  -3   4  170.77    6.76
  -6   3  -4  174.89    6.96
  -7   3  -4   77.66    3.93
  -7   3  -4   77.53    4.97
  -7   3  -4   80.17    5.16
  -7   3  -4   83.83    4.92
   7  -3   4   82.11    3.82
   7  -3   4   87.62    5.73
   8  -3   4    7.80    2.12
   8  -3   4   10.19    1.36
  -8   3  -4    8.16    1.70
   9  -3   4   46.76    4.50
   9  -3   4   45.24    2.93
  -9   3  -4   50.70    3.88
 -10   3  -4   11.17    2.29
  10  -3   4    8.98    1.58
  10  -3   4    9.42    2.74
  11  -3   4    5.21    1.57
 -11   3  -4    0.25    1.70
  11  -3   4    2.94    2.48
  12  -3   4    1.25    2.59
  12  -3   4    0.04    1.52
  13  -3   4   13.68    2.23
  13  -3   4    7.61    3.44
  14  -3   4    3.60    1.97
  15  -3   4    0.99    1.96
  16  -3   4    0.33    2.16
  17  -3   4    3.21    2.44
 -17  -2   4    7.11    2.79
 -16  -2   4    0.78    2.31
 -15  -2   4    7.82    2.45
 -14  -2   4   -1.41    1.86
  14   2  -4   -0.40    2.53
  13   2  -4   47.42    5.13
 -13  -2   4   50.37    3.89
  12   2  -4   -0.65    2.25
 -12  -2   4    0.47    1.55
  11   2  -4  171.35    7.88
  11   2  -4  177.62   10.63
 -11  -2   4  185.20    8.01
  10   2  -4    1.11    1.44
 -10  -2   4    1.72    1.83
  10   2  -4    3.07    1.96
 -10  -2   4    4.60    1.51
  -9  -2   4  218.29   11.61
  -9  -2   4  220.09    9.06
   9   2  -4  226.43   12.26
  -8  -2   4   55.83    3.25
   8   2  -4   50.48    4.09
  -8  -2   4   55.01    4.23
  -8  -2   4   55.73    3.93
  -7  -2   4   29.94    2.59
  -7  -2   4   29.81    2.90
  -7  -2   4   31.53    2.18
   7   2  -4   37.01    3.05
  -6  -2   4   77.51    4.76
   6   2  -4   81.50    4.95
  -6  -2   4   74.81    3.63
   6   2  -4   75.76    4.53
  -6  -2   4   74.58    4.45
   5   2  -4  253.87   11.45
   5   2  -4  246.23   12.39
  -5  -2   4  232.75   11.30
  -5  -2   4  234.65    8.97
  -5  -2   4  231.20   11.36
   4   2  -4   37.99    3.09
  -4  -2   4   52.35    2.38
  -4  -2   4   54.39    2.99
   4   2  -4   42.93    2.89
  -4  -2   4   51.59    3.17
  -3  -2   4  363.80   16.09
   3   2  -4  357.52   16.26
  -3  -2   4  368.81   12.84
   3   2  -4  358.69   16.03
  -3  -2   4  356.03   16.22
  -2  -2   4  911.26   40.90
   2   2  -4  949.74   40.00
   2   2  -4  975.89   40.98
  -2  -2   4  932.64   32.25
  -2  -2   4  917.76   40.01
  -1  -2   4  326.91   11.60
   1   2  -4  325.77   14.72
  -1  -2   4  339.93   14.53
   1   2  -4  328.31   14.48
   0   2  -4 2997.57  124.06
   0  -2   4 2951.01  124.09
   0   2  -4 2912.37  127.51
  -1   2  -4  331.45   14.41
   1  -2   4  320.38   11.51
   1  -2   4  325.71   14.41
  -1   2  -4  335.86   14.68
   2  -2   4  934.88   40.89
  -2   2  -4  930.75   39.94
   2  -2   4  949.33   39.97
   2  -2   4  941.12   32.19
  -2   2  -4  928.62   40.94
  -3   2  -4  345.03   16.09
   3  -2   4  358.78   15.86
   3  -2   4  362.76   12.64
  -3   2  -4  360.71   15.86
   4  -2   4   39.53    2.75
   4  -2   4   38.56    2.02
   5  -2   4  270.34   12.91
  -5   2  -4  233.42   11.65
   5  -2   4  250.33    9.15
  -5   2  -4  232.15    9.19
  -6   2  -4   79.16    4.67
  -6   2  -4   76.05    4.73
   6  -2   4   78.75    3.55
   6  -2   4   71.92    4.97
  -6   2  -4   73.43    3.62
  -7   2  -4   29.50    2.61
   7  -2   4   31.50    2.14
  -7   2  -4   31.04    2.24
   7  -2   4   35.45    3.19
  -7   2  -4   30.50    2.91
  -7   2  -4   29.54    2.88
  -8   2  -4   50.77    3.86
   8  -2   4   52.10    4.39
  -8   2  -4   57.50    3.30
   8  -2   4   53.54    3.11
  -8   2  -4   60.08    4.49
   9  -2   4  237.01   12.66
  -9   2  -4  224.11    9.19
  -9   2  -4  215.62   11.40
   9  -2   4  222.42    8.95
  10  -2   4    3.66    2.18
 -10   2  -4    2.20    1.73
  10  -2   4    3.58    1.41
  11  -2   4  178.92   10.61
  11  -2   4  163.73    7.47
  12  -2   4    1.61    1.61
  12  -2   4    0.25    2.45
  13  -2   4   48.52    3.74
  14  -2   4   -1.25    1.81
  15  -2   4    7.23    2.35
  16  -2   4    5.10    2.45
  17  -2   4    2.20    2.49
 -17  -1   4    5.34    2.92
 -16  -1   4    2.97    2.57
  15   1  -4    9.37    3.77
 -15  -1   4   12.76    2.86
  14   1  -4    0.36    2.64
 -14  -1   4    1.73    2.13
  13   1  -4   45.20    5.17
  13   1  -4   41.80    3.58
 -13  -1   4   45.64    3.74
 -12  -1   4   19.05    2.69
  12   1  -4   30.18    4.01
  12   1  -4   17.25    2.54
 -11  -1   4   26.21    2.65
  11   1  -4   24.61    2.54
  11   1  -4   20.61    3.34
  10   1  -4    5.02    1.62
  10   1  -4    6.39    2.22
 -10  -1   4    2.65    1.54
   9   1  -4   44.49    3.97
  -9  -1   4   46.40    3.01
   9   1  -4   39.63    2.91
  -9  -1   4   43.91    3.97
  -9  -1   4   47.03    3.74
   8   1  -4    8.20    1.44
  -8  -1   4    5.41    1.74
  -8  -1   4   10.22    1.71
   8   1  -4    4.35    1.67
  -8  -1   4    7.97    1.38
  -7  -1   4  385.15   14.42
   7   1  -4  394.56   19.76
  -7  -1   4  396.84   18.19
  -7  -1   4  387.37   18.18
   6   1  -4  460.26   22.63
  -6  -1   4  461.72   20.67
  -6  -1   4  455.14   20.81
  -6  -1   4  447.27   16.45
  -5  -1   4   70.13    4.11
  -5  -1   4   73.37    3.91
   5   1  -4   57.67    3.76
   5   1  -4   57.63    4.10
  -5  -1   4   70.70    3.18
  -4  -1   4  690.86   30.57
  -4  -1   4  683.15   31.13
  -4  -1   4  688.74   24.57
   4   1  -4  716.09   31.19
   4   1  -4  747.41   30.63
   3   1  -4   93.68    4.72
  -3  -1   4   89.26    3.66
  -3  -1   4   89.31    4.71
   3   1  -4   87.72    4.59
  -3  -1   4   89.65    4.59
  -2  -1   4 1443.33   51.30
  -2  -1   4 1479.97   63.53
  -2  -1   4 1467.95   65.15
   2   1  -4 1532.44   65.17
   2   1  -4 1581.89   63.56
   1   1  -4  816.86   36.41
  -1  -1   4  850.71   35.60
  -1  -1   4  822.36   36.42
   1   1  -4  827.18   35.56
  -1  -1   4  855.13   28.71
   0  -1   4 1606.48   67.81
   0  -1   4 1574.93   54.81
   0  -1   4 1618.60   69.64
   0   1  -4 1632.51   67.81
   0   1  -4 1604.58   69.62
  -1   1  -4  850.71   35.77
   1  -1   4  833.36   35.77
  -1   1  -4  838.54   36.64
   1  -1   4  833.06   36.66
   1  -1   4  841.22   28.85
  -2   1  -4 1473.56   65.85
  -2   1  -4 1453.63   64.12
   2  -1   4 1592.84   51.86
   2  -1   4 1546.73   65.88
   2  -1   4 1514.57   64.18
   3  -1   4   89.10    4.65
   3  -1   4   95.12    3.71
   3  -1   4   90.87    4.74
  -3   1  -4   92.95    4.70
  -3   1  -4   88.28    4.71
  -4   1  -4  694.38   30.37
  -4   1  -4  666.80   31.00
   4  -1   4  704.31   30.42
   4  -1   4  736.94   24.44
   5  -1   4   59.09    3.97
  -5   1  -4   77.54    4.07
   5  -1   4   58.49    2.94
  -6   1  -4  461.85   20.96
  -6   1  -4  459.40   20.85
  -6   1  -4  465.45   20.69
   6  -1   4  430.81   22.58
   6  -1   4  447.77   16.39
  -6   1  -4  480.08   16.56
   7  -1   4  379.97   14.08
  -7   1  -4  383.65   17.86
   7  -1   4  400.52   19.49
  -7   1  -4  377.78   14.19
  -7   1  -4  377.08   17.89
   8  -1   4    6.15    1.83
  -8   1  -4    6.06    1.32
  -8   1  -4    6.46    1.81
   8  -1   4    6.10    1.24
  -8   1  -4    6.71    1.61
  -9   1  -4   41.57    3.06
   9  -1   4   43.55    2.95
  -9   1  -4   44.10    3.70
   9  -1   4   47.48    4.08
 -10   1  -4    3.20    1.79
 -10   1  -4    4.06    1.66
  10  -1   4    7.14    1.65
  10  -1   4    2.11    1.99
 -11   1  -4   23.86    2.51
  11  -1   4   21.48    3.44
  11  -1   4   19.58    2.26
  12  -1   4   13.74    2.30
  13  -1   4   38.90    3.34
  14  -1   4    1.29    1.90
  15  -1   4   10.81    2.57
  16  -1   4    4.20    2.32
  17  -1   4    7.43    2.66
  18   0  -4    3.71    2.92
  17   0  -4   -1.88    2.18
  16   0  -4   16.83    4.58
  16   0  -4   14.70    3.00
  15   0  -4   -0.42    3.00
  15   0  -4    1.76    2.09
  14   0  -4    4.40    3.12
  14   0  -4    1.93    1.97
  13   0  -4   66.54    6.09
  13   0  -4   69.90    4.41
 -13   0   4   64.06    4.63
 -12   0   4    2.19    1.86
  12   0  -4    2.79    2.29
  12   0  -4    0.32    1.80
  11   0  -4  120.61    7.96
  11   0  -4  110.12    5.69
 -11   0   4  119.44    5.95
  10   0  -4    3.63    1.56
 -10   0   4    3.26    1.46
  10   0  -4    3.58    2.03
   9   0  -4   45.73    3.94
  -9   0   4   38.37    2.88
   9   0  -4   39.35    2.76
  -9   0   4   39.88    3.41
  -9   0   4   33.00    3.58
   8   0  -4   80.69    5.51
  -8   0   4   77.82    4.10
  -8   0   4   78.57    5.03
   8   0  -4   87.23    4.16
  -8   0   4   78.94    5.33
   7   0  -4  288.71   14.73
  -7   0   4  287.89   13.56
  -7   0   4  271.63   13.53
  -7   0   4  277.54   10.74
  -6   0   4   60.12    4.12
  -6   0   4   62.19    3.91
  -6   0   4   58.78    3.15
   6   0  -4   65.69    4.17
   6   0  -4   67.29    4.30
  -5   0   4  398.00   17.98
   5   0  -4  397.92   18.12
  -5   0   4  386.20   18.13
  -5   0   4  400.81   14.38
   5   0  -4  405.01   19.78
   5   0  -4  400.21   17.97
  -4   0   4   31.40    2.44
   4   0  -4   32.82    2.31
  -4   0   4   33.86    2.32
   4   0  -4   34.55    2.54
  -4   0   4   37.89    1.97
  -3   0   4  227.28   10.41
  -3   0   4  225.19    8.24
   3   0  -4  221.49   10.38
  -3   0   4  226.45   10.35
   3   0  -4  223.74   10.32
   2   0  -4  996.95   44.29
  -2   0   4 1030.13   44.33
   2   0  -4 1019.33   43.26
  -2   0   4 1019.12   43.27
   1   0  -4  125.43    5.92
   1   0  -4  129.91    5.94
  -1   0   4  123.21    5.92
  -1   0   4  124.79    5.93
   0   0  -4  129.32    5.97
   0   0  -4  123.74    5.97
   0   0   4  130.12    5.98
   0   0   4  130.65    6.01
   1   0   4  124.21    5.95
   1   0   4  128.24    5.94
  -1   0  -4  128.09    5.94
  -1   0  -4  125.58    5.94
  -2   0  -4  977.24   43.18
   2   0   4  999.15   43.23
   2   0   4  980.06   42.15
  -2   0  -4 1005.11   42.15
  -3   0  -4  218.80   10.30
  -3   0  -4  226.72   10.23
   3   0   4  228.24    8.13
   3   0   4  221.59   10.33
   3   0   4  216.84   10.20
  -4   0  -4   34.73    2.41
   4   0   4   35.12    2.56
   4   0   4   35.29    1.90
  -4   0  -4   36.05    2.56
   4   0   4   36.75    2.45
  -5   0  -4  401.46   18.14
  -5   0  -4  397.44   18.40
   5   0   4  408.52   14.48
  -5   0  -4  403.40   18.34
  -6   0  -4   61.15    4.09
  -6   0  -4   59.70    3.82
   6   0   4   65.75    3.10
   7   0   4  300.13   14.57
  -7   0  -4  280.09   13.50
  -7   0  -4  271.63   13.53
   7   0   4  273.52   10.62
   8   0   4   83.91    4.01
  -8   0  -4   83.13    5.44
  -8   0  -4   80.88    5.05
   8   0   4   71.72    5.18
   9   0   4   36.58    2.64
  -9   0  -4   36.45    3.30
  -9   0  -4   36.86    3.68
   9   0   4   45.81    3.75
  10   0   4    3.41    1.46
  10   0   4    2.83    1.98
  11   0   4  115.30    5.64
  12   0   4    3.09    1.77
  13   0   4   64.75    4.28
  14   0   4    1.50    1.93
  15   0   4    5.10    2.28
  16   0   4   17.36    3.02
  17  -1  -4    0.54    3.92
  17  -1  -4    2.95    2.58
  16  -1  -4   -0.42    2.25
  16  -1  -4    1.66    3.53
  15  -1  -4    5.66    3.35
  15  -1  -4   10.28    2.53
  14  -1  -4   -0.56    1.81
  14  -1  -4    1.77    2.83
  13  -1  -4   41.72    5.15
  13  -1  -4   47.77    3.59
  12  -1  -4   15.76    2.48
  12  -1  -4   24.65    3.79
  11  -1  -4   27.69    2.52
 -11   1   4   13.38    2.25
  11  -1  -4   23.43    3.54
 -10   1   4    2.75    1.50
  10  -1  -4    1.35    1.48
  10  -1  -4    4.75    2.11
 -10   1   4    1.61    1.80
   9  -1  -4   43.50    4.05
  -9   1   4   39.55    2.93
   9  -1  -4   49.62    3.01
  -9   1   4   45.46    3.67
   8  -1  -4    7.40    1.32
  -8   1   4    6.67    1.36
   8  -1  -4    5.51    1.81
  -8   1   4    5.99    1.57
  -8   1   4    6.32    1.80
  -7   1   4  391.00   14.37
   7  -1  -4  385.67   17.99
   7  -1  -4  387.40   19.73
   7  -1  -4  386.77   14.20
  -7   1   4  390.04   18.11
  -7   1   4  385.91   18.02
  -6   1   4  455.01   20.74
   6  -1  -4  461.54   22.89
  -6   1   4  448.16   20.95
  -6   1   4  474.28   16.64
   6  -1  -4  458.18   20.74
   5  -1  -4   70.07    4.05
  -5   1   4   58.72    3.92
  -5   1   4   56.79    3.70
   5  -1  -4   75.35    4.29
  -5   1   4   60.89    3.04
   4  -1  -4  700.85   30.67
  -4   1   4  732.42   24.72
  -4   1   4  732.37   31.32
  -4   1   4  708.95   30.67
   4  -1  -4  683.10   31.18
   4  -1  -4  688.17   34.09
   3  -1  -4   91.14    4.72
  -3   1   4   88.98    4.62
   3  -1  -4   94.66    4.60
  -3   1   4   87.76    4.69
  -2   1   4 1557.00   66.19
   2  -1  -4 1465.47   66.11
   2  -1  -4 1481.42   64.47
  -2   1   4 1595.83   64.53
  -1   1   4  812.86   36.12
   1  -1  -4  838.47   35.27
  -1   1   4  828.45   35.26
   1  -1  -4  830.08   36.08
   0  -1  -4 1606.49   69.56
   0  -1  -4 1622.47   67.76
   0   1   4 1580.30   67.75
   0   1   4 1616.58   69.60
   1   1   4  818.02   35.42
  -1  -1  -4  842.22   36.29
  -1  -1  -4  841.48   35.44
   1   1   4  824.85   36.32
  -2  -1  -4 1535.03   65.04
   2   1   4 1439.66   63.37
  -2  -1  -4 1558.30   63.42
   2   1   4 1460.53   65.08
  -3  -1  -4   93.99    4.74
   3   1   4   89.14    4.71
  -3  -1  -4   88.30    4.61
   3   1   4   92.83    4.69
   4   1   4  679.29   30.44
  -4  -1  -4  713.87   30.46
   4   1   4  694.42   31.12
  -4  -1  -4  711.33   31.08
   4   1   4  692.44   24.46
  -4  -1  -4  720.65   31.04
   5   1   4   74.34    3.14
   5   1   4   71.37    3.98
  -5  -1  -4   60.27    3.92
  -5  -1  -4   57.62    3.70
  -6  -1  -4  458.85   20.53
  -6  -1  -4  441.82   20.63
   6   1   4  463.44   16.36
  -6  -1  -4  451.38   20.50
  -7  -1  -4  410.25   18.14
   7   1   4  380.21   14.27
  -7  -1  -4  381.61   18.01
  -7  -1  -4  385.48   18.04
  -8  -1  -4    6.84    1.58
  -8  -1  -4    7.47    1.82
   8   1   4    6.87    1.67
   8   1   4    7.46    1.36
  -9  -1  -4   41.06    3.90
   9   1   4   44.47    3.70
   9   1   4   42.39    2.89
 -10  -1  -4    5.47    2.17
  10   1   4    4.57    1.54
  11   1   4   28.12    2.63
  12   1   4   15.35    2.29
  17  -2  -4    2.76    2.46
  17  -2  -4    3.17    4.08
  16  -2  -4    7.14    3.91
  16  -2  -4    4.70    2.37
  15  -2  -4    4.98    3.35
  15  -2  -4    2.98    2.12
  14  -2  -4   -1.21    1.79
  14  -2  -4    3.88    3.11
  13  -2  -4   52.07    3.79
  13  -2  -4   49.49    5.66
  12  -2  -4   -1.19    1.55
  12  -2  -4   -0.86    2.10
  11  -2  -4  179.28    7.69
  11  -2  -4  172.76   10.83
  10  -2  -4    4.33    1.43
  10  -2  -4    2.73    2.05
 -10   2   4    5.47    1.94
  -9   2   4  222.26    8.93
   9  -2  -4  206.20    8.57
   9  -2  -4  218.12   12.22
  -9   2   4  216.05   11.11
  -8   2   4   53.19    3.28
  -8   2   4   48.48    4.08
   8  -2  -4   54.16    4.36
   8  -2  -4   55.09    3.08
  -8   2   4   55.21    3.92
  -7   2   4   33.96    2.71
   7  -2  -4   27.65    2.98
   7  -2  -4   27.87    2.05
  -7   2   4   34.67    2.28
   7  -2  -4   27.06    2.78
  -7   2   4   33.29    2.97
   6  -2  -4   73.86    5.03
   6  -2  -4   74.34    4.68
  -6   2   4   80.99    4.57
  -6   2   4   80.56    3.71
  -6   2   4   78.46    4.74
   6  -2  -4   76.35    3.53
  -5   2   4  237.54   11.23
   5  -2  -4  224.64    8.74
  -5   2   4  239.65   11.25
   5  -2  -4  235.02   12.36
   5  -2  -4  234.88   11.23
  -5   2   4  256.49    9.02
   4  -2  -4   58.03    3.22
  -4   2   4   43.07    2.85
  -4   2   4   39.69    2.92
   4  -2  -4   51.25    3.32
  -3   2   4  364.31   16.09
  -3   2   4  353.99   15.85
   3  -2  -4  360.19   15.86
   3  -2  -4  350.86   15.96
  -2   2   4  927.30   39.40
   2  -2  -4  900.56   40.24
  -2   2   4  945.94   40.36
  -1   2   4  325.04   14.76
  -1   2   4  323.91   14.51
   1  -2  -4  345.10   14.72
   0   2   4 3024.46  128.36
   0  -2  -4 2962.71  128.29
   0   2   4 2929.14  124.82
   1   2   4  340.87   14.98
   1   2   4  334.15   14.70
  -1  -2  -4  334.15   14.91
  -2  -2  -4  937.37   40.01
   2   2   4  900.35   39.11
   2   2   4  913.56   40.09
  -3  -2  -4  372.65   16.13
  -3  -2  -4  359.41   16.27
  -3  -2  -4  371.16   16.30
   3   2   4  351.92   16.38
   3   2   4  362.93   16.13
  -4  -2  -4   43.86    2.81
   4   2   4   55.69    3.10
  -4  -2  -4   43.31    3.01
   4   2   4   55.26    3.21
   5   2   4  224.32    8.87
  -5  -2  -4  236.77   11.27
   5   2   4  230.38   11.33
  -5  -2  -4  249.92   11.24
  -5  -2  -4  252.17   11.34
  -6  -2  -4   80.56    4.83
   6   2   4   75.78    3.65
  -6  -2  -4   74.02    4.73
  -6  -2  -4   84.17    4.57
  -7  -2  -4   32.98    3.00
  -7  -2  -4   35.99    3.08
  -7  -2  -4   33.69    2.79
   7   2   4   30.93    2.21
   8   2   4   52.81    3.83
  -8  -2  -4   54.64    4.31
  -8  -2  -4   55.63    3.88
   8   2   4   55.22    3.27
   9   2   4  217.69    8.90
  -9  -2  -4  220.73   11.52
 -10  -2  -4    4.05    2.08
  10   2   4    3.45    1.51
  17  -3  -4    0.17    3.68
  17  -3  -4    2.71    2.29
  16  -3  -4    2.73    2.18
  16  -3  -4    1.23    3.36
  15  -3  -4    3.76    2.13
  15  -3  -4   -0.65    3.14
  14  -3  -4    5.74    3.30
  14  -3  -4    4.35    1.97
  13  -3  -4   14.87    2.32
  13  -3  -4   19.52    3.98
  12  -3  -4    2.50    2.32
  12  -3  -4    0.58    1.48
 -11   3   4    1.32    1.84
  11  -3  -4    2.63    2.19
  11  -3  -4    2.06    1.35
 -10   3   4    8.99    2.20
  10  -3  -4   16.05    2.90
  10  -3  -4   10.29    1.69
   9  -3  -4   52.01    4.55
  -9   3   4   45.81    3.82
   9  -3  -4   50.73    2.97
   8  -3  -4    8.30    1.21
   8  -3  -4    5.73    1.91
  -8   3   4    8.70    1.80
  -7   3   4   89.88    5.26
  -7   3   4   86.47    4.08
  -7   3   4   83.46    4.91
   7  -3  -4   79.18    5.52
   7  -3  -4   77.33    5.06
   7  -3  -4   77.46    3.72
   6  -3  -4  172.19    6.67
  -6   3   4  171.16    8.71
   6  -3  -4  181.32    8.80
  -6   3   4  172.81    6.89
   6  -3  -4  170.47    9.61
  -6   3   4  166.34    8.56
  -5   3   4  163.85    7.47
  -5   3   4  155.11    7.52
   5  -3  -4  138.91    5.66
   5  -3  -4  141.29    7.43
   5  -3  -4  141.89    8.23
   4  -3  -4  234.66   12.40
   4  -3  -4  233.52    8.69
  -4   3   4  242.38   11.14
  -4   3   4  252.39   11.23
  -3   3   4   48.36    2.78
  -3   3   4   49.40    2.63
   3  -3  -4   35.47    2.62
   3  -3  -4   42.68    1.94
   2  -3  -4 1074.83   45.11
   2  -3  -4 1104.85   46.06
  -2   3   4 1008.09   45.04
  -2   3   4 1052.80   46.18
   1  -3  -4   52.79    2.57
   1  -3  -4   54.49    2.89
  -1   3   4   52.55    2.88
  -1   3   4   54.84    2.77
   0   3   4  541.37   23.51
   0   3   4  530.25   23.00
   0  -3  -4  538.73   23.39
   0  -3  -4  536.09   23.02
  -1  -3  -4   54.02    2.61
  -1  -3  -4   54.61    2.91
  -1  -3  -4   54.10    2.63
   1   3   4   52.47    2.77
   1   3   4   53.62    2.88
   2   3   4 1086.28   44.62
  -2  -3  -4 1019.85   44.57
  -2  -3  -4 1032.71   45.54
  -2  -3  -4 1050.68   45.57
   2   3   4 1058.15   45.71
   3   3   4   45.94    2.84
  -3  -3  -4   48.29    2.56
   3   3   4   42.19    2.69
   4   3   4  244.34   10.91
   4   3   4  237.85   10.94
  -4  -3  -4  215.55   10.73
  -5  -3  -4  160.74    7.58
  -5  -3  -4  160.32    7.80
   5   3   4  140.21    7.66
  -5  -3  -4  156.20    7.76
   6   3   4  189.91    7.04
   6   3   4  174.58    8.87
  -6  -3  -4  177.06    8.63
  -6  -3  -4  173.70    8.85
  -6  -3  -4  160.52    8.75
   7   3   4   83.54    4.05
  -7  -3  -4   84.89    4.92
  -7  -3  -4   86.27    5.34
  -7  -3  -4   88.11    5.33
   8   3   4    9.30    1.48
  -8  -3  -4   12.88    2.21
  -9  -3  -4   50.80    4.28
 -10  -3  -4   11.87    2.55
 -11  -3  -4    5.29    2.27
  17  -4  -4    1.54    2.33
  17  -4  -4   -1.86    3.76
  16  -4  -4    5.03    3.83
  16  -4  -4    2.84    2.03
  15  -4  -4    5.88    2.09
  15  -4  -4    3.97    3.56
  14  -4  -4    0.58    1.67
  14  -4  -4   -1.32    2.91
  13  -4  -4   41.77    5.37
  13  -4  -4   36.52    3.08
  12  -4  -4    0.41    2.36
 -12   4   4   -1.58    1.88
  12  -4  -4   -2.03    1.25
  11  -4  -4   19.67    2.10
 -11   4   4   17.14    2.89
  11  -4  -4   23.00    3.83
  10  -4  -4    1.76    1.19
 -10   4   4    1.73    1.87
  10  -4  -4    4.51    2.36
  -9   4   4   54.51    4.13
   9  -4  -4   48.12    4.59
   9  -4  -4   51.39    2.96
   8  -4  -4   13.15    1.47
  -8   4   4   17.86    2.23
   8  -4  -4   16.26    2.68
  -7   4   4   37.61    3.15
   7  -4  -4   44.01    2.39
   7  -4  -4   46.65    3.92
   6  -4  -4  125.09    7.62
  -6   4   4  129.29    6.70
   6  -4  -4  125.84    5.08
  -6   4   4  131.50    6.89
   5  -4  -4  228.94   11.75
  -5   4   4  214.20   10.36
  -5   4   4  212.99   10.38
   5  -4  -4  215.72    7.98
   4  -4  -4  307.60   13.50
  -4   4   4  289.89   13.42
  -4   4   4  287.43   13.52
   4  -4  -4  296.21   15.16
   4  -4  -4  299.03   10.49
  -3   4   4   24.23    1.61
  -3   4   4   21.90    1.75
   3  -4  -4   16.77    1.00
   3  -4  -4   17.89    1.66
   3  -4  -4   18.08    1.99
  -2   4   4  228.77    9.45
   2  -4  -4  195.63    9.36
   2  -4  -4  192.70    7.18
  -2   4   4  216.97    9.41
  -1   4   4  130.92    5.84
   1  -4  -4  122.63    5.90
  -1   4   4  124.47    5.89
   0   4   4  137.87    6.38
   0   4   4  140.33    6.43
   0  -4  -4  143.57    6.45
  -1  -4  -4  126.81    5.89
   1   4   4  123.58    5.88
   1   4   4  126.98    5.83
   2   4   4  190.00    9.56
  -2  -4  -4  222.74    9.58
  -2  -4  -4  215.80    9.31
   2   4   4  192.15    9.49
  -2  -4  -4  225.67    9.33
  -3  -4  -4   21.42    1.30
   3   4   4   14.67    1.39
   3   4   4   15.51    1.50
   3   4   4   16.87    1.62
  -3  -4  -4   19.20    1.69
  -4  -4  -4  279.65   13.22
  -4  -4  -4  291.06   13.12
   4   4   4  290.42   13.43
   4   4   4  300.67   13.38
  -5  -4  -4  222.59   10.24
  -5  -4  -4  214.77   10.46
   5   4   4  220.89   10.47
   5   4   4  216.59   10.55
  -6  -4  -4  122.41    6.71
  -6  -4  -4  128.46    6.76
   6   4   4  126.80    6.68
   6   4   4  120.72    6.58
  -7  -4  -4   26.49    2.69
  -8  -4  -4   13.37    2.24
  -9  -4  -4   56.67    4.53
 -10  -4  -4    2.66    1.84
 -11  -4  -4   14.26    2.90
 -12  -4  -4    0.66    2.06
  17  -5  -4    3.16    2.20
  17  -5  -4    1.13    4.02
  16  -5  -4    5.24    2.08
  16  -5  -4   -1.14    3.57
  15  -5  -4    5.57    3.63
  15  -5  -4    6.31    1.97
  14  -5  -4    4.68    1.76
  14  -5  -4   12.63    3.90
  13  -5  -4   12.52    2.07
  13  -5  -4    7.06    3.31
  12  -5  -4    1.08    1.37
 -12   5   4    0.92    2.00
  12  -5  -4   -0.87    2.45
  11  -5  -4    1.05    2.20
 -11   5   4    2.42    1.99
  11  -5  -4    0.44    1.16
  10  -5  -4   17.28    3.26
 -10   5   4   10.23    2.44
  10  -5  -4   12.71    1.62
   9  -5  -4   58.35    3.13
  -9   5   4   69.56    4.58
   9  -5  -4   51.53    5.00
  -8   5   4   11.02    1.90
   8  -5  -4   12.36    1.32
   8  -5  -4   12.62    2.64
   7  -5  -4   58.04    4.76
  -7   5   4   55.74    3.88
   7  -5  -4   64.88    2.92
   6  -5  -4   75.12    5.38
   6  -5  -4   84.59    4.80
  -6   5   4   69.61    4.42
   6  -5  -4   79.31    3.30
   5  -5  -4  157.94    8.73
   5  -5  -4  153.51    5.60
  -5   5   4  147.85    7.45
   5  -5  -4  155.47    7.60
  -5   5   4  134.75    7.44
  -4   5   4  204.87    9.57
   4  -5  -4  202.13   10.95
  -4   5   4  201.16    9.52
   4  -5  -4  209.38    9.59
   4  -5  -4  205.51    7.20
   4  -5  -4  196.99    7.21
   3  -5  -4   19.97    2.17
  -3   5   4   15.72    1.34
   3  -5  -4   20.47    1.68
  -3   5   4   13.43    1.45
  -2   5   4  125.20    5.53
   2  -5  -4  102.70    5.56
  -2   5   4  122.65    5.66
   1  -5  -4    0.99    0.54
  -1   5   4    1.13    0.54
  -1   5   4    1.37    0.41
   0  -5  -4   84.22    4.03
   0   5   4   82.04    3.82
   0   5   4   81.60    4.01
   1   5   4    0.77    0.42
   1   5   4    0.91    0.43
  -1  -5  -4    1.16    0.56
   1   5   4    0.43    0.56
   2   5   4  107.70    5.27
   2   5   4  104.27    5.12
   2   5   4  100.55    5.13
  -2  -5  -4  124.79    5.35
   3   5   4   18.51    1.55
   3   5   4   18.93    1.51
   3   5   4   20.50    1.78
  -4  -5  -4  204.08    9.06
   4   5   4  202.48    9.54
   4   5   4  198.38    9.45
  -4  -5  -4  194.47    9.44
  -4  -5  -4  198.13    9.46
   5   5   4  156.15    7.46
  -5  -5  -4  146.71    7.03
   5   5   4  151.27    7.52
  -5  -5  -4  143.73    7.46
  -5  -5  -4  139.70    7.42
   6   5   4   79.91    4.69
  -6  -5  -4   74.11    4.17
  -6  -5  -4   77.66    4.77
  -7  -5  -4   61.26    4.27
  -8  -5  -4   14.44    2.26
  -9  -5  -4   66.58    4.94
 -10  -5  -4   13.88    2.72
 -11  -5  -4    4.39    2.23
 -12  -5  -4    4.03    2.36
  17  -6  -4    1.08    3.95
  16  -6  -4    6.25    2.07
  16  -6  -4    4.58    3.96
  15  -6  -4    8.77    4.12
  15  -6  -4    5.78    1.96
  14  -6  -4    1.63    3.23
  14  -6  -4   -0.57    1.53
  13  -6  -4   32.41    5.16
  13  -6  -4   38.44    2.98
  12  -6  -4   -1.25    1.23
  12  -6  -4    0.13    2.58
  11  -6  -4   37.38    2.68
  11  -6  -4   43.32    5.18
 -11   6   4   44.87    4.32
  10  -6  -4    2.03    1.12
 -10   6   4    1.61    1.76
  10  -6  -4   -0.74    2.01
  -9   6   4  194.39   10.26
   9  -6  -4  192.18    7.58
   9  -6  -4  193.90   11.75
  -8   6   4   37.86    3.25
   8  -6  -4   34.89    3.98
   8  -6  -4   32.74    2.11
   7  -6  -4  105.49    6.89
  -7   6   4   90.01    5.53
   7  -6  -4  100.53    4.06
   6  -6  -4   73.21    2.95
   6  -6  -4   66.64    2.93
   6  -6  -4   63.94    5.12
  -6   6   4   75.48    4.29
   5  -6  -4  176.03    6.38
  -5   6   4  181.37    8.76
  -5   6   4  189.26    8.88
   5  -6  -4  178.01    8.80
   5  -6  -4  185.12   10.29
   5  -6  -4  178.18    6.38
  -4   6   4   38.43    2.48
  -4   6   4   39.11    2.73
   4  -6  -4   37.07    2.65
   4  -6  -4   36.20    3.29
  -3   6   4    3.35    0.90
   3  -6  -4    4.38    0.93
  -3   6   4    4.42    0.81
   3  -6  -4    5.02    1.49
  -2   6   4  205.87    9.22
  -2   6   4  192.45    9.17
   2  -6  -4  224.58    9.30
   2  -6  -4  196.00   10.82
   1  -6  -4   39.72    2.25
  -1   6   4   36.42    2.18
   0   6   4  776.87   33.34
   0  -6  -4  794.07   33.38
   1   6   4   39.05    2.26
  -1  -6  -4   38.89    2.24
   1   6   4   37.90    1.94
   1   6   4   38.48    1.96
   2   6   4  211.42    9.53
  -2  -6  -4  200.48    9.49
   2   6   4  218.05    9.57
   2   6   4  211.71    9.50
   3   6   4    3.10    0.81
  -3  -6  -4    4.07    0.93
   3   6   4    3.91    0.80
  -4  -6  -4   38.85    2.68
   4   6   4   37.46    2.49
  -4  -6  -4   38.72    2.68
   4   6   4   37.61    2.56
  -5  -6  -4  182.39    8.87
   5   6   4  175.79    8.86
   5   6   4  178.25    8.77
  -5  -6  -4  183.32    8.86
   6   6   4   62.91    4.18
  -6  -6  -4   72.84    4.45
   7   6   4   97.77    5.62
  -7  -6  -4   87.97    5.59
  -8  -6  -4   33.20    3.31
  -9  -6  -4  187.84   10.19
 -10  -6  -4    1.32    1.86
 -11  -6  -4   48.29    4.72
 -12  -6  -4    2.67    2.21
  17  -7  -4    4.60    4.84
  16  -7  -4   -0.97    3.78
  16  -7  -4    1.86    1.81
  15  -7  -4   13.65    2.16
  15  -7  -4    8.18    4.14
  14  -7  -4   11.98    4.13
  14  -7  -4    4.87    1.68
  13  -7  -4   17.43    4.33
  13  -7  -4   15.93    1.98
  12  -7  -4   -0.42    1.21
  12  -7  -4    2.70    2.79
  11  -7  -4   18.20    1.81
  11  -7  -4   19.87    3.95
 -10   7   4    4.20    1.99
  10  -7  -4    0.36    2.29
  10  -7  -4    9.00    1.30
   9  -7  -4   59.88    2.96
   9  -7  -4   66.50    5.76
  -9   7   4   56.95    4.40
   8  -7  -4   21.40    1.60
  -8   7   4   22.51    2.57
   8  -7  -4   25.29    3.64
  -7   7   4   63.01    4.13
   7  -7  -4   69.50    5.41
   7  -7  -4   58.65    2.59
  -6   7   4  282.43   13.34
   6  -7  -4  279.85   15.40
  -5   7   4   40.48    2.77
   5  -7  -4   36.06    2.79
   5  -7  -4   38.15    3.72
   4  -7  -4   63.20    4.68
  -4   7   4   57.38    3.63
   4  -7  -4   65.72    3.64
  -4   7   4   58.09    3.43
   3  -7  -4   98.69    4.90
  -3   7   4   92.82    4.89
  -3   7   4   96.40    4.75
   3  -7  -4  100.03    6.23
   2  -7  -4  111.09    6.99
   2  -7  -4  114.34    5.61
  -2   7   4  124.27    5.47
   1  -7  -4   92.44    5.87
   1  -7  -4  100.00    4.63
   0  -7  -4  132.51    6.04
  -1  -7  -4  100.85    4.79
  -2  -7  -4  123.44    5.43
   2   7   4  105.31    5.19
   2   7   4  109.64    5.22
  -3  -7  -4   95.62    4.87
   3   7   4   99.04    4.74
  -3  -7  -4   89.15    4.82
   3   7   4   94.48    4.75
   4   7   4   59.52    3.50
  -4  -7  -4   52.03    3.48
  -4  -7  -4   58.19    3.58
   4   7   4   65.72    3.49
  -5  -7  -4   37.35    2.93
   5   7   4   40.55    2.85
  -5  -7  -4   40.59    2.99
   6   7   4  283.71   13.81
  -6  -7  -4  294.49   13.69
   7   7   4   64.03    4.33
  -7  -7  -4   60.75    4.35
  -8  -7  -4   28.46    3.07
  -9  -7  -4   58.81    4.65
 -10  -7  -4    3.91    2.01
 -11  -7  -4   19.89    3.25
  16  -8  -4    2.01    1.62
  16  -8  -4    6.17    4.54
  15  -8  -4   12.75    4.46
  15  -8  -4    9.41    1.87
  14  -8  -4   -0.16    3.20
  14  -8  -4   -1.08    1.30
  13  -8  -4   28.03    5.14
  13  -8  -4   31.18    2.43
  12  -8  -4    0.36    2.79
  12  -8  -4   -1.71    1.07
  11  -8  -4   43.53    2.54
  11  -8  -4   43.72    5.54
  10  -8  -4   -1.35    0.79
  10  -8  -4    0.38    2.23
  -9   8   4   95.44    5.93
   9  -8  -4   94.49    7.30
   9  -8  -4   88.12    3.64
  -8   8   4   13.70    2.23
   8  -8  -4   10.54    2.93
  -7   8   4  107.69    6.09
   7  -8  -4  106.74    7.61
   6  -8  -4  109.51    7.90
  -6   8   4  129.26    6.58
  -5   8   4  240.57   11.10
   5  -8  -4  221.15   13.03
   4  -8  -4  113.55    5.76
   4  -8  -4  115.65    7.38
  -4   8   4  112.94    5.70
   3  -8  -4   80.00    4.14
   3  -8  -4   84.60    5.66
  -3   8   4   78.48    4.01
   2  -8  -4  127.01    7.88
   2  -8  -4  136.17    6.18
   1  -8  -4   15.99    2.29
   1  -8  -4   13.51    1.14
   0  -8  -4   42.17    2.13
   0  -8  -4   32.57    3.21
  -1  -8  -4   11.47    1.12
  -2  -8  -4  140.90    6.56
   2   8   4  137.84    6.45
   2   8   4  140.87    6.45
  -2  -8  -4  145.16    6.58
   3   8   4   78.67    3.98
  -3  -8  -4   74.51    4.08
  -3  -8  -4   76.16    4.11
   3   8   4   77.74    3.99
  -4  -8  -4  114.76    5.98
  -4  -8  -4  115.64    5.99
   4   8   4  120.65    6.00
  -5  -8  -4  218.35   10.60
   5   8   4  226.02   10.75
  -6  -8  -4  125.20    6.70
   6   8   4  120.37    6.70
   7   8   4  113.91    6.42
  -7  -8  -4  106.49    6.35
  -8  -8  -4   14.57    2.33
  -9  -8  -4   93.52    6.19
 -10  -8  -4   -0.89    1.68
  16  -9  -4    1.19    1.37
  16  -9  -4    1.40    3.97
  15  -9  -4    4.05    4.14
  15  -9  -4    2.91    1.33
  14  -9  -4   -1.92    3.30
  14  -9  -4    0.08    1.07
  13  -9  -4    6.90    1.20
  13  -9  -4    7.47    3.87
  12  -9  -4    2.31    3.09
  12  -9  -4    0.89    0.86
  11  -9  -4    3.83    3.01
  10  -9  -4   23.94    4.36
   9  -9  -4   15.55    3.60
  -8   9   4    3.89    1.59
   8  -9  -4    7.47    2.76
   7  -9  -4   89.50    7.03
  -7   9   4   93.77    5.53
  -6   9   4   15.06    1.95
   6  -9  -4   21.10    3.30
  -5   9   4   64.36    3.70
   5  -9  -4   51.50    4.96
   4  -9  -4   60.04    4.90
   4  -9  -4   52.93    3.36
  -4   9   4   59.37    3.30
   3  -9  -4   32.60    3.53
  -3   9   4   30.97    1.89
   3  -9  -4   25.46    1.97
   2  -9  -4  353.06   15.01
   2  -9  -4  335.31   18.11
   1  -9  -4   85.78    5.80
   0  -9  -4   46.33    3.80
  -1  -9  -4   94.51    5.95
  -2  -9  -4  386.73   16.20
   2   9   4  358.95   16.39
  -2  -9  -4  388.03   16.20
  -2  -9  -4  355.99   18.68
  -3  -9  -4   29.98    2.09
   3   9   4   29.07    1.95
   3   9   4   26.69    1.94
  -3  -9  -4   30.15    2.07
  -4  -9  -4   59.78    3.56
   4   9   4   63.70    3.59
  -4  -9  -4   57.57    3.58
  -5  -9  -4   60.81    3.67
   5   9   4   52.77    3.56
  -6  -9  -4   15.71    2.02
   6   9   4   18.56    2.15
   7   9   4   79.31    5.23
  -7  -9  -4   87.88    5.30
  -8  -9  -4    4.03    1.64
  -9  -9  -4    5.58    1.93
  15 -10  -4    4.22    4.22
  14 -10  -4    1.03    3.56
  13 -10  -4    3.95    3.65
  12 -10  -4    2.80    3.22
  11 -10  -4   12.46    4.02
  10 -10  -4    0.76    2.59
   9 -10  -4    4.51    2.83
   8 -10  -4    7.34    2.89
   7 -10  -4   22.48    3.81
  -7  10   4   16.56    2.31
   6 -10  -4   53.18    5.42
  -6  10   4   66.58    4.11
   5 -10  -4   12.82    2.95
  -5  10   4   10.55    1.58
  -4  10   4   28.92    2.17
   4 -10  -4   32.65    2.29
   4 -10  -4   28.30    3.78
   3 -10  -4    9.11    2.40
  -3  10   4   10.96    1.13
   3 -10  -4   10.78    1.12
   2 -10  -4   84.72    6.10
   1 -10  -4   10.89    2.38
   0 -10  -4    1.97    1.52
  -1 -10  -4   13.92    2.30
  -3 -10  -4   11.63    1.29
  -3 -10  -4   11.70    1.24
   3  10   4   10.16    1.22
   4  10   4   29.09    2.24
  -4 -10  -4   27.57    2.15
   5  10   4    8.60    1.52
  -5 -10  -4    8.72    1.46
   6  10   4   59.50    3.94
  -6 -10  -4   51.22    3.71
   7  10   4   19.49    2.49
  -7 -10  -4   16.90    2.27
  -8 -10  -4    8.34    1.95
  15 -11  -4    7.91    4.65
  14 -11  -4    0.72    3.58
  13 -11  -4   -1.76    3.17
  12 -11  -4    3.44    3.46
  11 -11  -4   -0.66    2.96
  10 -11  -4    6.51    3.53
   9 -11  -4    3.82    2.95
   8 -11  -4   17.09    3.82
   7 -11  -4   62.35    6.06
   6 -11  -4   13.33    3.22
   5 -11  -4   42.16    4.64
  -5  11   4   31.26    2.63
  -4  11   4   17.79    1.79
   4 -11  -4   23.76    3.54
  -3  11   4    6.85    1.00
   3 -11  -4    8.01    2.43
   2 -11  -4   49.54    4.77
   1 -11  -4    8.14    2.30
   0 -11  -4    6.32    2.03
  -1 -11  -4    5.26    1.99
  -3 -11  -4    6.06    0.92
  -3 -11  -4    7.56    0.99
   3  11   4    7.63    1.09
  -4 -11  -4   19.01    1.84
   4  11   4   26.16    2.11
   5  11   4   37.95    2.86
  -5 -11  -4   34.52    2.69
  -6 -11  -4   15.35    1.96
  -7 -11  -4   52.70    3.89
  14 -12  -4    1.32    3.95
  13 -12  -4    3.47    3.92
  12 -12  -4   -3.22    3.09
  11 -12  -4   24.09    5.07
  10 -12  -4    1.31    3.07
   9 -12  -4   25.60    4.81
   8 -12  -4    6.52    3.22
   7 -12  -4   20.03    4.06
   6 -12  -4   22.23    3.95
   5 -12  -4  103.72    7.94
  -4  12   4   30.90    2.36
   4 -12  -4   36.41    4.60
   3 -12  -4   18.70    3.52
  -3  12   4   21.24    1.61
   2 -12  -4   28.14    3.88
   1 -12  -4    3.93    2.32
   0 -12  -4    1.78    1.94
   3  12   4   23.49    1.85
  -4 -12  -4   29.44    2.16
   4  12   4   31.74    2.48
  -5 -12  -4  100.66    5.38
  13 -13  -4    3.58    4.03
  12 -13  -4    0.19    3.59
  11 -13  -4    2.76    3.71
  10 -13  -4   -0.18    3.20
   9 -13  -4    5.33    3.59
   8 -13  -4    4.41    3.14
   7 -13  -4   14.11    3.99
   6 -13  -4   29.78    4.79
   5 -13  -4    6.76    3.12
   4 -13  -4   72.63    6.65
  -3  13   4    4.07    0.96
   3 -13  -4    3.84    2.54
   2 -13  -4   38.77    4.76
   1 -13  -4   16.39    3.41
   3  13   4    2.49    1.00
  -5 -13  -4    7.66    1.33
  13 -14  -4    8.46    4.69
  12 -14  -4    0.23    3.72
  11 -14  -4    5.30    4.03
  10 -14  -4    3.71    3.78
   9 -14  -4   13.97    4.46
   8 -14  -4    4.00    3.27
   7 -14  -4   11.99    3.94
   6 -14  -4    7.98    3.40
   5 -14  -4   33.24    5.03
   4 -14  -4   38.07    5.23
   3 -14  -4   18.59    3.86
   2 -14  -4   13.81    3.49
   1 -14  -4   43.33    5.10
  12 -15  -4   -2.95    3.44
  11 -15  -4    0.34    3.78
  10 -15  -4    4.66    3.97
   9 -15  -4    9.79    4.18
   8 -15  -4    1.80    3.36
   7 -15  -4   13.55    4.21
   6 -15  -4    8.10    3.68
   5 -15  -4    1.94    2.98
   4 -15  -4   18.01    4.14
   3 -15  -4   19.37    4.19
   2 -15  -4   15.63    3.90
  11 -16  -4   -0.59    4.02
  10 -16  -4   -2.35    3.59
   9 -16  -4   -2.46    3.36
   8 -16  -4    2.83    3.72
   7 -16  -4    2.21    3.25
   6 -16  -4   13.28    4.23
   5 -16  -4    6.05    3.65
   4 -16  -4   13.34    4.12
   3 -16  -4    3.80    3.26
   9 -17  -4    0.02    3.84
   8 -17  -4   -0.60    3.53
   7 -17  -4    2.56    3.61
   6 -17  -4    7.32    4.06
   5 -17  -4    2.74    3.54
   4 -17  -4    6.73    3.82
   8 -18  -4    0.85    4.11
   7 -18  -4    8.76    4.77
   6 -18  -4    1.40    3.77
   5 -18  -4    4.57    3.99
   6 -19  -4   -0.49    4.18
  -1  20  -5   12.33    4.32
   1 -20   5   19.29    5.77
  -2  20  -5    2.60    3.56
   2 -20   5    2.16    4.78
   0  19  -5    0.01    2.90
   0 -19   5   -0.30    4.04
   1 -19   5   -0.86    4.02
  -1  19  -5   -1.05    2.90
  -2  19  -5   -1.03    2.91
   2 -19   5    0.92    4.26
   3 -19   5    1.25    4.48
  -3  19  -5    1.13    3.26
   4 -19   5   -1.38    4.48
  -4  19  -5   -1.15    3.31
   5 -19   5    1.91    4.77
  -5  19  -5    1.36    3.55
  -6  19  -5    3.49    4.07
   6 -19   5   -1.82    4.83
   1  18  -5    4.09    3.31
  -1 -18   5    5.59    4.11
   0 -18   5   -0.68    3.83
   0  18  -5    0.72    2.61
   1 -18   5    7.88    4.43
  -1  18  -5    3.45    3.10
   2 -18   5    2.82    4.17
  -2  18  -5   -0.41    2.93
   3 -18   5    3.78    4.46
  -3  18  -5    1.62    3.18
   4 -18   5    1.51    4.40
  -4  18  -5    0.41    3.45
   5 -18   5    3.53    4.59
  -5  18  -5    6.57    3.89
   6 -18   5   -1.50    4.45
  -6  18  -5   -0.66    3.18
  -7  18  -5    2.36    3.75
   7 -18   5   -5.69    4.32
   8 -18   5   -2.56    4.39
  -8  18  -5    0.86    3.78
  -2 -17   5    3.20    3.95
   2  17  -5    6.04    3.18
   1  17  -5    4.41    2.82
  -1 -17   5    4.48    3.85
   0  17  -5   -0.89    2.44
   0 -17   5    1.57    3.94
   1 -17   5    4.25    4.08
  -1  17  -5    1.69    2.85
   2 -17   5    3.03    3.90
  -2  17  -5    3.11    3.12
  -3  17  -5    1.88    3.12
   3 -17   5    3.12    4.08
  -4  17  -5   -0.35    2.90
   4 -17   5   -0.38    3.87
  -5  17  -5    0.90    3.23
   5 -17   5    1.80    4.06
   6 -17   5    1.31    4.21
  -6  17  -5    2.72    3.38
  -7  17  -5   -3.12    3.06
   7 -17   5   -2.94    4.22
  -8  17  -5    4.05    3.80
   8 -17   5    4.00    4.83
   9 -17   5   -1.03    4.72
   3  16  -5   37.95    5.01
  -3 -16   5   38.04    5.59
   2  16  -5    3.85    2.82
  -2 -16   5   14.87    4.34
   1  16  -5   23.98    4.25
  -1 -16   5   20.68    4.79
   0 -16   5   33.07    5.35
   0  16  -5   20.66    4.16
   1 -16   5   27.81    5.29
  -1  16  -5   21.83    4.23
   2 -16   5   10.95    4.27
  -2  16  -5    6.02    3.31
   3 -16   5   34.83    5.96
  -3  16  -5   31.77    5.17
   4 -16   5    0.53    3.80
  -4  16  -5    0.53    2.73
   5 -16   5   28.81    5.93
  -5  16  -5   34.47    5.53
   6 -16   5   -2.19    3.78
  -6  16  -5    3.22    3.13
   7 -16   5    7.01    4.62
  -7  16  -5   11.30    4.04
   8 -16   5    1.98    4.22
   9 -16   5    2.06    4.57
  10 -16   5    7.14    5.20
  11 -16   5   -2.12    4.85
   4  15  -5   22.27    3.87
  -4 -15   5   16.27    4.34
   3  15  -5    1.08    2.30
  -3 -15   5   10.23    3.85
  -2 -15   5   13.32    3.91
   2  15  -5   13.09    3.35
  -1 -15   5    2.40    3.07
   1  15  -5    4.20    2.77
   0 -15   5   -2.30    2.98
   0  15  -5   -1.23    2.28
   1 -15   5    0.54    3.29
  -1  15  -5    2.93    2.59
   2 -15   5    8.09    3.95
  -2  15  -5    9.54    3.24
  -3  15  -5    0.67    2.68
   3 -15   5    2.86    3.45
   4 -15   5   20.81    5.01
  -4  15  -5   23.93    4.55
   5 -15   5   11.67    4.41
  -5  15  -5   10.09    3.56
   6 -15   5   11.89    4.50
  -6  15  -5   14.44    3.97
   7 -15   5    0.00    3.81
   8 -15   5    8.36    4.59
   9 -15   5   -2.56    3.92
  10 -15   5    4.63    4.71
  11 -15   5   -1.86    4.60
  12 -15   5    7.89    5.51
   5  14  -5   30.52    4.17
  -4 -14   5   27.01    4.58
   4  14  -5   24.70    3.79
  -3 -14   5   39.13    5.33
   3  14  -5   45.13    4.77
   2  14  -5    8.98    2.89
  -2 -14   5   17.16    4.11
   1  14  -5   48.94    5.01
  -1 -14   5   49.23    5.75
   0  14  -5    0.25    2.17
   0 -14   5    1.97    3.02
  -1  14  -5   48.78    5.29
   1 -14   5   54.07    6.17
   2 -14   5   19.33    4.28
   3 -14   5   39.66    5.73
  -3  14  -5   44.86    5.49
  -4  14  -5   18.99    3.97
   4 -14   5   20.67    4.72
   5 -14   5   14.19    4.60
  -5  14  -5   26.88    4.59
   6 -14   5    6.86    4.04
   7 -14   5    1.51    3.86
   8 -14   5    3.71    4.09
   9 -14   5   -1.69    3.75
  10 -14   5    9.45    5.01
  11 -14   5    3.41    4.58
  12 -14   5    8.61    5.45
  13 -14   5    5.98    5.57
   5  13  -5   17.35    3.31
  -4 -13   5   50.46    5.37
  -4 -13   5   41.23    2.99
   4  13  -5   51.05    4.81
  -3 -13   5   17.00    1.66
   3  13  -5   16.76    3.23
  -2 -13   5   11.25    3.56
   2  13  -5    9.71    2.76
   1  13  -5   20.14    3.45
  -1 -13   5   20.06    4.02
   0  13  -5    4.19    2.34
   0 -13   5    5.81    3.13
  -1  13  -5   24.06    3.76
   1 -13   5   22.48    4.16
  -2  13  -5    6.90    2.69
   2 -13   5    7.70    3.18
   3 -13   5   31.60    4.81
  -3  13  -5   18.74    3.75
   4 -13   5   59.41    6.50
  -4  13  -5   48.48    5.62
   5 -13   5   23.94    4.73
   6 -13   5   23.99    4.86
   7 -13   5   -0.96    3.19
   8 -13   5   24.00    5.39
   9 -13   5   -0.55    3.62
  10 -13   5   29.57    6.07
  12 -13   5   19.82    5.99
  13 -13   5    3.93    5.17
   6  12  -5   14.91    3.06
   5  12  -5   84.89    6.43
  -5 -12   5   89.24    5.18
  -4 -12   5   29.20    4.43
   4  12  -5   31.26    3.93
  -4 -12   5   27.95    2.46
  -3 -12   5  117.00    8.60
   3  12  -5  130.35    8.37
  -3 -12   5  129.45    6.32
  -2 -12   5   46.16    4.98
   2  12  -5   33.54    4.03
  -2 -12   5   32.41    2.23
   1  12  -5    2.21    1.99
  -1 -12   5    2.79    2.59
   0 -12   5   -1.30    2.19
   0  12  -5    0.27    1.71
  -1  12  -5    3.97    2.17
   1 -12   5    5.10    2.78
  -2  12  -5   36.12    4.48
   2 -12   5   43.54    5.07
  -3  12  -5  137.63    9.04
   3 -12   5  118.55    9.07
   4 -12   5   22.55    4.35
  -4  12  -5   27.38    4.10
   5 -12   5   69.33    6.78
   6 -12   5   13.22    4.02
   7 -12   5   29.64    5.31
   8 -12   5    5.82    3.77
   9 -12   5    2.57    3.61
  10 -12   5   -1.06    3.47
  11 -12   5   13.58    5.13
  12 -12   5   -2.29    3.97
  13 -12   5    1.42    4.92
  14 -12   5    0.25    4.94
   7  11  -5    7.72    2.50
   6  11  -5   36.88    3.89
  -6 -11   5   30.22    3.03
   5  11  -5   24.41    3.33
  -5 -11   5   26.49    2.59
   4  11  -5   43.93    4.21
  -4 -11   5   41.92    3.07
   3  11  -5   36.15    3.95
  -3 -11   5   42.79    2.80
  -2 -11   5   20.87    3.49
   2  11  -5    0.10    1.61
  -1 -11   5   30.37    2.05
   1  11  -5   33.94    3.83
  -1 -11   5   27.52    3.98
   0 -11   5    6.18    2.52
   0  11  -5    0.56    1.69
   0 -11   5    1.22    0.71
   1 -11   5   21.00    3.76
   1 -11   5   29.56    1.96
  -1  11  -5   30.26    3.76
   2 -11   5   10.74    2.87
  -2  11  -5   -0.12    1.73
   3 -11   5   49.79    5.21
  -3  11  -5   44.55    4.64
   4 -11   5   53.69    5.57
   5 -11   5   26.40    4.36
   6 -11   5   31.12    4.90
   7 -11   5    3.70    3.20
   8 -11   5   28.89    5.15
   9 -11   5   -0.54    3.13
  10 -11   5    6.58    4.10
  11 -11   5    2.62    4.07
  12 -11   5   12.34    5.04
  13 -11   5    2.40    4.48
  14 -11   5    3.41    4.94
  15 -11   5    5.22    5.27
  -8 -10   5   23.35    2.90
   8  10  -5   16.39    3.09
  -7 -10   5   48.80    3.97
   7  10  -5   48.71    4.47
  -6 -10   5   15.53    2.14
   6  10  -5   11.68    2.63
   5  10  -5  234.85   13.17
  -5 -10   5  241.03   11.55
  -4 -10   5    9.45    1.55
  -4 -10   5    6.87    2.85
   4  10  -5   12.22    2.47
   3  10  -5  255.67   13.50
  -3 -10   5  251.33   11.30
  -3 -10   5  216.46   13.50
  -2 -10   5   14.33    1.48
   2  10  -5   13.23    2.49
  -1 -10   5   66.13    5.74
   1  10  -5   84.11    5.69
  -1 -10   5   74.38    3.94
   0 -10   5    4.57    0.90
   0  10  -5    4.48    1.92
   0 -10   5    6.21    2.28
  -1  10  -5   78.87    6.00
   1 -10   5   82.91    4.22
   1 -10   5   82.00    6.30
   2 -10   5   11.65    1.39
   2 -10   5   26.49    3.56
  -2  10  -5   11.74    2.53
  -3  10  -5  239.08   13.61
   3 -10   5  234.10   13.77
   4 -10   5   12.05    3.15
   5 -10   5  211.73   12.98
   6 -10   5   12.81    3.66
   7 -10   5   40.26    5.28
   8 -10   5   18.83    4.23
   9 -10   5   -2.50    2.61
  10 -10   5    2.18    3.50
  11 -10   5    5.75    3.99
  12 -10   5    1.51    4.04
  13 -10   5    4.50    4.46
  14 -10   5   -1.52    4.24
  15 -10   5    3.23    5.12
  -9  -9   5    5.61    2.02
   9   9  -5    5.83    2.37
  -8  -9   5   17.83    2.61
   8   9  -5   13.76    2.73
   7   9  -5   15.46    2.73
  -7  -9   5   14.12    2.26
   6   9  -5   49.11    4.18
  -6  -9   5   39.33    3.44
  -5  -9   5    5.99    1.54
   5   9  -5    8.08    2.08
  -4  -9   5  224.09   12.00
  -4  -9   5  194.29    9.87
   4   9  -5  200.22   11.41
   2   9  -5   12.26    2.31
  -2  -9   5   11.65    1.42
   1   9  -5   47.17    4.13
  -1  -9   5   52.87    4.72
  -1  -9   5   56.10    3.06
   1   9  -5   48.09    2.85
   0  -9   5    8.74    1.16
   0  -9   5    6.50    2.22
   0   9  -5    9.78    1.11
   0   9  -5    7.01    2.00
  -1   9  -5   57.51    2.92
   1  -9   5   42.84    2.88
   1  -9   5   45.67    4.60
  -1   9  -5   53.65    4.43
   2  -9   5   12.80    1.46
  -2   9  -5   11.46    2.43
   2  -9   5   21.28    3.25
   3  -9   5   25.05    3.49
   3  -9   5   11.49    1.50
   4  -9   5  203.75   12.20
   5  -9   5    7.95    2.81
   6  -9   5   57.12    5.65
   7  -9   5   13.26    3.52
   8  -9   5   16.31    3.87
   9  -9   5    7.75    3.47
  10  -9   5   11.05    3.92
  10  -9   5    8.22    0.99
  11  -9   5    0.14    0.88
  11  -9   5   -1.20    3.23
  12  -9   5   19.58    5.14
  12  -9   5   27.26    2.04
  13  -9   5    2.65    1.24
  13  -9   5    2.16    3.99
  14  -9   5   10.91    4.91
  14  -9   5   10.70    1.72
  15  -9   5   -0.69    1.39
  15  -9   5   -0.88    4.18
  16  -9   5    6.25    1.75
  16  -9   5    5.38    5.11
  10   8  -5    0.35    2.12
 -10  -8   5    0.09    1.75
  -9  -8   5   13.28    2.53
   9   8  -5   12.28    2.76
   8   8  -5   60.05    4.85
  -8  -8   5   58.95    4.62
   7   8  -5   91.41    6.01
  -7  -8   5   77.35    5.40
  -6  -8   5   17.54    2.32
   6   8  -5   21.36    2.81
   5   8  -5  116.36    7.31
  -5  -8   5  123.27    6.64
   4   8  -5   38.98    3.48
  -4  -8   5   34.56    2.84
  -3  -8   5  184.98   10.31
  -3  -8   5  175.75    8.50
   3   8  -5  165.81    9.82
   2   8  -5   61.91    3.36
  -2  -8   5   55.74    3.44
   2   8  -5   59.03    4.43
  -1  -8   5   95.70    5.20
   1   8  -5  123.23    6.85
   0  -8   5   53.01    4.51
   0  -8   5   49.20    2.96
   0   8  -5   54.00    2.88
   0   8  -5   47.14    4.04
  -1   8  -5   92.26    4.76
  -1   8  -5   94.31    6.33
   1  -8   5  109.96    6.77
  -2   8  -5   56.52    3.21
   2  -8   5   57.31    3.33
  -2   8  -5   56.31    4.57
  -3   8  -5  181.86    8.42
   3  -8   5  160.20   10.30
   3  -8   5  174.35    8.37
   4  -8   5   48.20    4.62
   4  -8   5   38.62    2.94
   5  -8   5  101.00    7.38
   6  -8   5   19.40    3.58
   7  -8   5   88.16    3.35
   7  -8   5   86.79    7.10
   8  -8   5   56.26    2.61
   8  -8   5   57.90    5.87
   9  -8   5   13.76    1.35
   9  -8   5   13.48    3.69
  10  -8   5    1.51    2.95
  10  -8   5    1.32    0.99
  11  -8   5    1.74    3.46
  11  -8   5    3.14    1.21
  12  -8   5    6.78    1.52
  12  -8   5    5.83    3.93
  13  -8   5    3.44    1.56
  13  -8   5    9.39    4.37
  14  -8   5    5.45    4.25
  14  -8   5    6.20    1.76
  15  -8   5    1.01    1.50
  15  -8   5    0.28    4.26
  16  -8   5    9.49    5.15
  16  -8   5    3.64    1.89
 -11  -7   5    2.80    2.18
  11   7  -5    3.69    2.37
 -11  -7   5    2.41    1.47
 -10  -7   5   52.83    4.77
  10   7  -5   58.85    4.96
 -10  -7   5   54.70    3.30
  -9  -7   5   23.26    1.94
   9   7  -5   15.40    2.84
  -9  -7   5   19.03    2.83
   8   7  -5  311.35   16.51
  -8  -7   5  309.42   11.59
  -8  -7   5  315.07   15.34
  -7  -7   5   17.22    1.50
   7   7  -5   20.74    2.79
  -7  -7   5   20.31    2.58
  -6  -7   5  227.01   11.44
  -6  -7   5  233.72    8.51
   6   7  -5  230.64   12.50
  -5  -7   5   13.68    1.91
   5   7  -5   12.12    2.17
  -4  -7   5  158.31    8.02
   4   7  -5  159.92    9.01
   3   7  -5  102.41    5.30
  -3  -7   5   96.83    5.41
   3   7  -5  108.09    6.38
  -2  -7   5   43.42    2.84
   2   7  -5   39.57    3.49
   2   7  -5   47.13    2.72
  -1  -7   5  271.12   11.96
   1   7  -5  260.41   11.99
  -1  -7   5  270.23   14.21
   1   7  -5  256.09   13.89
   0  -7   5   20.61    1.74
   0   7  -5   23.36    2.65
   0   7  -5   21.87    1.63
   1  -7   5  246.16   13.85
   1  -7   5  253.25   11.63
  -1   7  -5  263.35   11.74
  -1   7  -5  266.79   13.86
  -2   7  -5   44.24    3.73
   2  -7   5   40.61    2.67
  -2   7  -5   40.62    2.53
  -3   7  -5   97.58    5.13
   3  -7   5  100.67    5.24
   4  -7   5  158.65    8.19
   4  -7   5  181.98   10.23
   5  -7   5   11.12    0.77
   5  -7   5    9.64    2.50
   6  -7   5  261.86   13.95
   6  -7   5  230.79    8.61
   7  -7   5   18.34    1.39
   7  -7   5   15.86    3.45
   8  -7   5  316.56   17.29
   8  -7   5  297.83   11.15
   9  -7   5   16.29    3.71
   9  -7   5   18.64    1.69
  10  -7   5   56.70    3.14
 -10   7  -5   53.08    4.62
  10  -7   5   60.88    6.10
  11  -7   5    3.56    1.28
  11  -7   5    3.95    3.29
  12  -7   5   62.38    6.76
  12  -7   5   68.41    3.80
  13  -7   5    1.36    1.47
  13  -7   5    1.05    3.53
  14  -7   5   32.25    2.89
  14  -7   5   33.84    6.07
  15  -7   5    2.14    1.77
  15  -7   5    1.70    4.17
  16  -7   5    3.98    4.74
  16  -7   5    3.65    1.96
 -14  -6   5    5.44    2.10
 -13  -6   5    4.49    1.96
 -12  -6   5    1.08    1.71
 -12  -6   5    4.10    2.47
  12   6  -5    6.05    2.73
 -11  -6   5    2.60    2.16
  11   6  -5    4.60    2.29
 -11  -6   5    2.54    1.47
 -10  -6   5    8.68    2.44
  10   6  -5   11.28    2.62
 -10  -6   5   13.98    1.87
  -9  -6   5   18.68    1.93
  -9  -6   5   18.76    2.90
   9   6  -5   17.90    2.95
   8   6  -5   40.41    3.76
  -8  -6   5   38.65    2.58
  -8  -6   5   40.28    3.72
  -7  -6   5   87.80    3.96
  -7  -6   5   83.43    5.50
   7   6  -5   84.78    5.72
  -6  -6   5   29.92    2.88
   6   6  -5   34.85    3.14
  -6  -6   5   27.77    1.91
  -5  -6   5  450.08   20.83
  -5  -6   5  471.29   20.59
  -5  -6   5  461.45   16.27
   5   6  -5  458.08   23.07
   4   6  -5   30.72    2.39
  -4  -6   5   28.56    1.82
  -4  -6   5   26.45    1.52
  -4  -6   5   30.24    2.54
   4   6  -5   30.66    2.81
  -3  -6   5  590.45   24.85
  -3  -6   5  530.45   28.02
   3   6  -5  558.26   27.81
   3   6  -5  565.31   25.15
  -3  -6   5  573.02   19.43
  -2  -6   5   16.27    1.63
   2   6  -5   16.84    2.10
   2   6  -5   15.33    1.48
  -1  -6   5  524.54   23.24
  -1  -6   5  534.73   26.67
   1   6  -5  545.99   23.65
   1   6  -5  532.54   26.44
   0   6  -5   82.05    4.03
   0  -6   5   76.75    4.13
   0   6  -5   75.69    5.06
   1  -6   5  519.66   22.57
  -1   6  -5  513.02   25.86
  -1   6  -5  530.34   22.98
   1  -6   5  509.95   25.94
   2  -6   5   16.85    1.60
  -2   6  -5   14.50    2.14
  -2   6  -5   14.88    1.44
   3  -6   5  520.84   27.48
   3  -6   5  562.11   24.06
  -3   6  -5  558.91   24.50
   4  -6   5   27.46    1.40
   4  -6   5   30.46    3.46
   4  -6   5   27.82    2.36
  -4   6  -5   27.14    2.26
   4  -6   5   28.33    1.41
   5  -6   5  445.71   15.37
   5  -6   5  401.76   22.46
   5  -6   5  449.99   15.36
   6  -6   5   30.73    1.84
   6  -6   5   34.46    3.99
   7  -6   5   84.58    3.65
   7  -6   5   69.73    6.15
   8  -6   5   35.39    2.24
   8  -6   5   30.99    4.24
   9  -6   5   13.72    3.47
   9  -6   5   20.89    1.89
  -9   6  -5   17.38    2.65
 -10   6  -5    9.74    2.40
  10  -6   5    9.94    3.29
  10  -6   5    8.79    1.52
  11  -6   5   -0.74    2.73
  11  -6   5    4.03    1.41
 -11   6  -5    3.66    2.19
  12  -6   5    5.33    1.59
  12  -6   5    6.01    3.33
  13  -6   5   13.29    4.15
  13  -6   5   -0.61    1.48
  14  -6   5    7.44    1.95
  14  -6   5    4.43    3.84
  15  -6   5    8.67    2.20
  15  -6   5    4.94    4.19
  16  -6   5    2.14    2.05
 -16  -5   5    5.85    2.63
 -15  -5   5    5.05    2.35
 -14  -5   5   13.98    2.56
 -13  -5   5   -0.66    1.75
  13   5  -5    2.41    2.63
 -12  -5   5   49.34    3.62
 -12  -5   5   43.70    4.87
  12   5  -5   48.33    4.82
 -11  -5   5    3.94    1.63
 -11  -5   5    6.17    2.36
  11   5  -5    2.20    2.17
 -10  -5   5   46.18    4.50
  10   5  -5   45.70    4.32
 -10  -5   5   47.19    3.21
  -9  -5   5   18.13    1.95
  -9  -5   5   15.89    2.69
   9   5  -5   18.25    2.83
   8   5  -5   72.34    5.27
  -8  -5   5   72.97    5.17
  -8  -5   5   79.89    3.86
  -7  -5   5    5.02    1.58
  -7  -5   5    7.89    1.28
   7   5  -5    4.37    1.60
  -6  -5   5  177.39    9.04
   6   5  -5  159.88    9.53
  -6  -5   5  185.42    6.90
   5   5  -5  156.13    8.99
   5   5  -5  152.78    8.18
  -5  -5   5  167.25    6.35
  -5  -5   5  171.74    8.00
  -5  -5   5  170.66    8.44
  -4  -5   5  165.90    7.96
  -4  -5   5  172.46    8.41
   4   5  -5  167.58    9.17
  -4  -5   5  166.89    6.33
   4   5  -5  171.02    8.28
  -3  -5   5   78.72    4.24
  -3  -5   5   72.56    3.67
   3   5  -5   67.25    3.94
   3   5  -5   69.12    4.58
  -3  -5   5   74.10    2.96
   2   5  -5    3.08    0.78
   2   5  -5    2.69    1.07
   1   5  -5   74.05    3.58
   1   5  -5   70.61    4.36
  -1  -5   5   62.32    2.50
  -1  -5   5   66.13    3.67
   0  -5   5    0.05    0.57
   0  -5   5   -0.03    1.10
   0   5  -5    0.78    0.87
   0   5  -5   -0.01    0.50
   1  -5   5   72.13    3.81
  -1   5  -5   60.25    4.45
   1  -5   5   73.64    2.60
  -1   5  -5   63.79    3.65
   1  -5   5   82.21    4.92
   2  -5   5    8.79    1.77
  -2   5  -5    0.65    0.64
   2  -5   5    2.36    0.41
  -2   5  -5    0.83    0.97
   2  -5   5    3.80    0.90
   2  -5   5    2.20    0.42
  -3   5  -5   68.60    3.80
   3  -5   5   67.23    2.73
   3  -5   5   68.61    2.76
   3  -5   5   62.71    4.81
   3  -5   5   70.24    3.94
   4  -5   5  196.56    9.95
   4  -5   5  163.80    8.32
   4  -5   5  163.93    6.30
  -4   5  -5  165.92    8.32
   5  -5   5  155.49    5.96
   5  -5   5  148.21    7.90
   5  -5   5  146.93    9.14
  -5   5  -5  169.33    8.01
   6  -5   5  157.49    6.27
   6  -5   5  167.96    9.73
   7  -5   5    6.72    2.24
   7  -5   5    5.10    1.05
   8  -5   5   71.29    5.80
   8  -5   5   66.97    3.46
  -9   5  -5   18.10    2.57
   9  -5   5   16.82    1.77
   9  -5   5   15.70    3.28
  10  -5   5   42.39    2.94
  10  -5   5   36.90    4.82
 -10   5  -5   45.22    3.94
 -11   5  -5    5.77    2.08
  11  -5   5    2.34    2.89
  11  -5   5    5.19    1.49
  12  -5   5   39.26    5.48
 -12   5  -5   48.77    4.52
  12  -5   5   45.84    3.24
  13  -5   5    3.11    3.26
  13  -5   5    1.68    1.63
  14  -5   5   16.14    4.41
  14  -5   5    9.47    2.17
  15  -5   5    1.69    2.00
  16  -5   5    5.64    2.22
  17  -5   5    0.79    2.13
 -17  -4   5    2.49    2.61
 -16  -4   5    3.05    2.52
 -15  -4   5    6.94    2.51
 -14  -4   5    3.18    2.04
 -13  -4   5    2.45    1.95
  13   4  -5    4.76    2.73
 -12  -4   5    4.89    1.93
  12   4  -5    3.27    2.42
 -11  -4   5    4.60    2.23
  11   4  -5    7.34    2.48
 -11  -4   5    3.13    1.72
 -10  -4   5   10.70    2.58
 -10  -4   5   12.37    1.95
  10   4  -5   23.87    3.14
  -9  -4   5   22.67    2.20
   9   4  -5   26.72    3.19
  -9  -4   5   23.58    3.05
  -8  -4   5   21.67    2.03
  -8  -4   5   21.55    2.78
   8   4  -5   28.86    3.01
  -7  -4   5  155.70    8.65
  -7  -4   5  163.29    6.66
   7   4  -5  167.25    9.22
   6   4  -5   85.49    5.37
  -6  -4   5   83.34    5.14
  -6  -4   5   85.57    4.82
   6   4  -5   78.07    4.95
  -6  -4   5   86.19    3.87
  -5  -4   5  555.66   18.96
   5   4  -5  533.38   24.15
   5   4  -5  522.85   26.28
  -5  -4   5  522.74   23.84
   4   4  -5   33.04    2.76
  -4  -4   5   35.37    2.70
  -4  -4   5   33.82    1.91
  -4  -4   5   33.30    2.26
   4   4  -5   32.18    2.47
  -3  -4   5   86.16    3.56
   3   4  -5   90.84    4.66
  -3  -4   5   87.11    4.46
  -3  -4   5   87.92    4.80
   3   4  -5   86.61    5.21
  -2  -4   5   33.23    1.95
   2   4  -5   33.13    2.59
  -2  -4   5   32.16    2.29
  -2  -4   5   30.14    1.56
   2   4  -5   30.36    2.06
  -1  -4   5  292.05   10.25
   1   4  -5  280.10   14.65
  -1  -4   5  294.79   13.04
   1   4  -5  280.31   13.12
  -1  -4   5  289.41   12.95
  -1  -4   5  313.64   14.98
   0  -4   5   82.78    5.63
   0   4  -5   97.29    5.56
   0  -4   5  100.07    4.85
   0  -4   5   95.37    4.51
   0   4  -5   96.88    4.73
   0  -4   5   97.71    3.61
  -1   4  -5  302.86   12.91
   1  -4   5  282.99   10.00
   1  -4   5  277.50   12.70
   1  -4   5  272.66   14.54
  -1   4  -5  279.13   14.45
   2  -4   5   32.70    1.57
   2  -4   5   31.92    2.25
   2  -4   5   32.89    2.90
  -2   4  -5   31.46    2.66
  -2   4  -5   31.25    2.10
  -3   4  -5   89.42    4.66
   3  -4   5   78.96    5.47
   3  -4   5   91.68    3.54
   3  -4   5   88.41    4.74
   4  -4   5   27.61    2.47
   4  -4   5   39.14    3.28
   4  -4   5   30.92    1.76
  -4   4  -5   34.54    2.48
  -5   4  -5  540.72   23.50
   5  -4   5  512.22   18.25
   5  -4   5  521.63   23.07
   5  -4   5  492.36   25.86
   6  -4   5   79.75    5.71
  -6   4  -5   86.69    5.12
  -6   4  -5   83.17    3.89
  -6   4  -5   85.78    4.94
   6  -4   5   75.13    3.61
   7  -4   5  166.37   10.03
   7  -4   5  174.12    6.84
   8  -4   5   28.85    2.16
   8  -4   5   28.31    3.61
   9  -4   5   22.13    3.51
  -9   4  -5   21.50    2.66
   9  -4   5   23.80    2.04
 -10   4  -5   14.79    2.49
  10  -4   5   15.80    1.93
  10  -4   5   15.57    3.27
  11  -4   5    6.01    1.57
  11  -4   5    2.26    2.67
 -11   4  -5    4.71    2.14
  12  -4   5    6.21    1.65
  12  -4   5    8.74    3.33
  13  -4   5    3.30    3.23
  13  -4   5    2.05    1.76
  14  -4   5    1.74    1.80
  15  -4   5    3.97    2.07
  16  -4   5    0.56    2.23
  17  -4   5    1.05    2.28
 -17  -3   5    1.54    2.43
 -16  -3   5    3.10    2.55
 -15  -3   5    0.71    2.15
 -14  -3   5   41.43    3.73
  14   3  -5   34.79    4.90
 -13  -3   5    2.69    2.02
  13   3  -5    2.94    2.80
 -12  -3   5   62.35    4.24
  12   3  -5   61.40    5.53
  11   3  -5   -2.54    1.78
 -11  -3   5    1.23    1.60
 -10  -3   5   11.24    1.82
  10   3  -5    9.48    2.49
 -10  -3   5    7.07    2.22
  -9  -3   5    2.45    1.62
   9   3  -5    0.01    1.47
  -9  -3   5    1.35    1.14
   8   3  -5   88.24    5.56
  -8  -3   5   79.71    5.40
  -8  -3   5   71.35    3.92
   7   3  -5   49.58    3.50
  -7  -3   5   42.68    2.70
   7   3  -5   45.09    3.67
  -7  -3   5   47.51    3.72
  -7  -3   5   43.64    3.24
  -6  -3   5  134.02    5.54
   6   3  -5  123.82    6.98
  -6  -3   5  136.48    7.25
  -6  -3   5  138.88    6.96
   6   3  -5  130.93    7.58
   5   3  -5   30.88    2.68
   5   3  -5   33.67    2.62
  -5  -3   5   29.78    1.95
  -5  -3   5   27.61    2.57
  -5  -3   5   29.52    2.38
   4   3  -5  249.36   12.60
  -4  -3   5  242.89   11.51
   4   3  -5  248.62   11.53
  -4  -3   5  241.29   11.41
  -4  -3   5  240.74    9.04
  -3  -3   5   86.95    3.64
   3   3  -5   94.47    5.20
  -3  -3   5   81.16    4.50
   3   3  -5   92.65    4.67
  -3  -3   5   86.93    4.79
  -2  -3   5  158.34    7.24
  -2  -3   5  151.68    5.60
   2   3  -5  137.99    7.06
  -1  -3   5   10.10    1.15
  -1  -3   5   10.41    0.79
  -1  -3   5    6.76    0.83
   0  -3   5   37.50    1.77
   0  -3   5   40.48    2.44
   0   3  -5   36.95    2.27
   0  -3   5   39.16    2.19
   1  -3   5    5.15    0.60
   1  -3   5    3.90    0.86
   1  -3   5    3.90    0.70
  -2   3  -5  151.66    7.05
   2  -3   5  143.05    7.02
   2  -3   5  143.20    5.46
   3  -3   5   92.06    3.68
   3  -3   5   90.48    4.84
  -3   3  -5   89.73    4.75
   4  -3   5  240.35   11.54
   4  -3   5  241.88    9.06
   4  -3   5  267.95   13.05
  -4   3  -5  241.64   11.64
   5  -3   5   26.75    2.99
   5  -3   5   34.00    2.71
  -5   3  -5   27.10    2.38
   5  -3   5   34.29    1.94
   6  -3   5  130.20    5.59
  -6   3  -5  141.97    7.40
  -6   3  -5  143.12    5.87
   6  -3   5  141.95    8.23
   7  -3   5   41.42    3.93
   7  -3   5   42.69    2.63
  -7   3  -5   48.88    2.85
  -7   3  -5   50.58    3.79
  -7   3  -5   49.82    3.60
   8  -3   5   90.63    6.06
  -8   3  -5   69.21    4.97
   8  -3   5   91.05    4.08
   9  -3   5   -1.55    1.02
  -9   3  -5   -0.48    1.33
   9  -3   5    0.44    1.88
  10  -3   5   10.20    2.90
  10  -3   5    6.36    1.55
 -10   3  -5    9.88    2.19
 -11   3  -5    0.39    1.71
  11  -3   5   -1.71    2.16
  11  -3   5    1.63    1.37
  12  -3   5   57.97    5.70
  12  -3   5   56.04    3.79
  13  -3   5    3.95    1.85
  14  -3   5   41.05    3.53
  15  -3   5   -1.28    1.90
  16  -3   5    3.82    2.35
  17  -3   5    3.31    2.50
 -17  -2   5    5.29    2.88
 -16  -2   5    3.25    2.47
  15   2  -5    6.10    3.42
 -15  -2   5    3.98    2.37
 -14  -2   5    3.25    2.23
  14   2  -5    3.37    2.98
 -13  -2   5    7.85    2.22
  13   2  -5   11.17    3.23
  12   2  -5   11.08    3.01
 -12  -2   5   13.35    2.33
 -11  -2   5    1.76    1.60
  11   2  -5    2.02    2.19
 -10  -2   5   11.53    2.55
  10   2  -5   15.76    2.81
 -10  -2   5    7.85    1.75
  10   2  -5   15.86    2.11
   9   2  -5   61.45    4.73
  -9  -2   5   60.85    3.66
  -9  -2   5   57.14    4.73
   8   2  -5  102.92    6.53
  -8  -2   5  102.93    4.90
  -8  -2   5  100.87    6.38
  -8  -2   5  105.85    6.06
  -7  -2   5   18.34    2.06
  -7  -2   5   19.47    2.46
   7   2  -5   20.38    2.48
  -7  -2   5   20.40    1.78
   6   2  -5    7.34    1.43
  -6  -2   5    8.12    1.22
   6   2  -5    9.97    1.73
  -6  -2   5   12.87    1.67
  -6  -2   5    8.71    1.70
  -5  -2   5  321.14   14.74
  -5  -2   5  318.00   14.74
  -5  -2   5  323.53   11.70
   5   2  -5  315.19   16.07
   5   2  -5  308.65   14.77
   4   2  -5   39.84    2.97
   4   2  -5   37.93    2.68
  -4  -2   5   41.11    2.72
  -4  -2   5   38.15    2.16
  -4  -2   5   44.40    2.97
  -3  -2   5  973.80   42.11
  -3  -2   5  974.71   42.99
  -3  -2   5  975.81   33.90
   3   2  -5 1000.77   43.04
  -2  -2   5  344.27   12.41
   2   2  -5  362.27   15.78
  -2  -2   5  345.43   15.56
   2   2  -5  350.69   15.53
  -2  -2   5  343.52   15.71
  -1  -2   5  427.42   18.57
  -1  -2   5  421.87   14.86
  -1  -2   5  422.30   18.83
   0  -2   5  281.07   12.77
   0   2  -5  281.78   12.80
   0  -2   5  285.78   10.09
   0  -2   5  281.99   12.64
   0   2  -5  285.88   12.63
   1  -2   5  342.06   12.09
   1  -2   5  347.32   15.16
   1  -2   5  338.86   15.35
  -2   2  -5  350.79   16.04
   2  -2   5  355.98   16.01
   2  -2   5  353.45   15.80
   2  -2   5  361.54   12.61
  -2   2  -5  357.49   15.80
   3  -2   5 1023.08   34.64
  -3   2  -5  975.23   44.04
   3  -2   5 1000.21   43.03
   3  -2   5 1020.09   44.02
  -4   2  -5   40.51    2.75
   4  -2   5   38.89    2.06
   4  -2   5   38.83    2.80
   5  -2   5  316.48   11.28
   5  -2   5  290.62   15.65
  -5   2  -5  317.03   14.43
   5  -2   5  303.92   14.26
   6  -2   5    9.29    1.22
   6  -2   5    8.67    1.86
  -6   2  -5   12.45    1.75
   7  -2   5   22.26    1.82
   7  -2   5   18.38    2.58
  -7   2  -5   21.43    2.53
  -7   2  -5   20.24    2.22
   8  -2   5   92.66    4.55
  -8   2  -5  103.40    5.99
   8  -2   5  103.74    6.60
   9  -2   5   60.31    5.04
   9  -2   5   62.58    3.57
  -9   2  -5   61.93    4.47
  10  -2   5   11.81    1.86
  10  -2   5   16.33    3.09
 -10   2  -5   12.36    2.34
  11  -2   5   -0.86    1.39
  11  -2   5   -0.47    2.22
  12  -2   5   10.53    2.03
  13  -2   5    6.73    2.09
  14  -2   5    5.93    2.07
  15  -2   5    4.80    2.25
  16  -2   5    1.65    2.20
  17  -2   5    1.51    2.45
 -17  -1   5    2.68    2.67
 -16  -1   5    9.61    2.99
  16   1  -5    7.35    4.05
 -15  -1   5    0.84    2.19
  15   1  -5   -1.51    2.86
  14   1  -5   23.62    4.20
 -14  -1   5   18.29    2.98
  13   1  -5   -1.59    1.83
 -13  -1   5   -1.15    1.68
  13   1  -5    1.38    2.59
  12   1  -5  139.28    9.03
 -12  -1   5  130.53    6.66
  12   1  -5  127.34    6.53
  11   1  -5    6.36    1.97
  11   1  -5    8.26    2.65
 -11  -1   5    8.01    1.93
  10   1  -5  176.65    7.54
  10   1  -5  175.77   10.30
 -10  -1   5  163.51    7.59
   9   1  -5    8.62    2.19
  -9  -1   5    8.81    2.20
   9   1  -5    7.27    1.66
  -9  -1   5   10.51    1.65
  -8  -1   5  113.70    6.94
   8   1  -5  131.72    7.40
  -8  -1   5  110.77    6.60
  -8  -1   5  116.58    5.38
   7   1  -5  122.19    7.28
  -7  -1   5  125.13    6.72
  -7  -1   5  126.17    7.02
  -7  -1   5  117.83    5.36
  -6  -1   5  302.51   11.30
  -6  -1   5  303.56   14.24
  -6  -1   5  294.38   14.23
   6   1  -5  303.35   15.48
   5   1  -5   64.12    4.03
  -5  -1   5   67.99    4.04
  -5  -1   5   68.72    4.29
   5   1  -5   68.26    4.43
  -5  -1   5   72.14    3.31
   4   1  -5  740.38   33.01
  -4  -1   5  735.25   32.40
  -4  -1   5  735.85   32.99
   4   1  -5  763.67   32.40
   4   1  -5  753.10   35.98
  -3  -1   5  217.25   10.42
  -3  -1   5  218.66    8.25
  -3  -1   5  222.71   10.42
   3   1  -5  236.04   10.48
   3   1  -5  223.11   10.39
  -2  -1   5   35.09    2.32
  -2  -1   5   35.18    1.88
   2   1  -5   44.99    2.61
   2   1  -5   45.43    2.49
  -2  -1   5   35.89    2.50
   1   1  -5  904.16   36.36
  -1  -1   5  816.86   36.30
  -1  -1   5  825.11   29.27
   1   1  -5  881.88   37.18
  -1  -1   5  822.51   37.14
   0   1  -5  122.53    5.92
   0  -1   5  126.11    5.93
   0  -1   5  122.66    4.68
   0  -1   5  123.61    5.94
   0   1  -5  123.20    5.94
  -1   1  -5  820.10   37.60
   1  -1   5  870.08   36.78
   1  -1   5  880.57   29.65
   1  -1   5  874.00   37.65
  -1   1  -5  859.04   36.75
  -2   1  -5   39.26    2.58
   2  -1   5   43.43    1.95
  -2   1  -5   35.18    2.40
   2  -1   5   42.99    2.48
   2  -1   5   39.25    2.55
  -3   1  -5  226.28   10.51
  -3   1  -5  222.55   10.59
   3  -1   5  230.84   10.60
   3  -1   5  232.19    8.34
   3  -1   5  221.48   10.49
   4  -1   5  722.34   32.25
   4  -1   5  739.79   32.92
  -4   1  -5  737.23   32.25
   4  -1   5  766.46   25.93
  -4   1  -5  746.67   32.95
  -5   1  -5   73.84    4.12
   5  -1   5   60.36    3.07
   5  -1   5   66.16    4.16
   6  -1   5  275.72   10.94
   6  -1   5  315.75   15.21
   7  -1   5  114.32    7.02
   7  -1   5  115.39    5.17
  -7   1  -5  122.24    6.83
  -7   1  -5  123.03    6.57
   8  -1   5  127.89    5.47
  -8   1  -5  112.89    6.78
   8  -1   5  134.95    7.56
  -8   1  -5  114.25    7.08
  -9   1  -5   10.47    1.98
   9  -1   5    7.60    2.19
   9  -1   5    8.83    1.54
  10  -1   5  164.68    7.32
  10  -1   5  175.63   10.17
  11  -1   5    8.43    1.78
  12  -1   5  130.32    6.36
  13  -1   5    1.81    1.74
  14  -1   5   21.14    2.80
  15  -1   5   -0.04    1.95
  16  -1   5    6.25    2.58
  17  -1   5    2.47    2.59
  17   0  -5    5.81    4.28
  17   0  -5    2.79    2.67
  16   0  -5   12.53    4.30
  16   0  -5    8.25    2.71
  15   0  -5    5.91    3.40
  15   0  -5    4.91    2.31
  14   0  -5    1.51    2.01
  14   0  -5    2.11    2.95
  13   0  -5    1.69    2.54
  13   0  -5    3.01    2.01
 -13   0   5    5.16    2.10
 -12   0   5   43.76    3.57
  12   0  -5   45.27    3.61
  12   0  -5   46.83    4.90
  11   0  -5    1.46    2.15
 -11   0   5   -1.85    1.46
  11   0  -5   -0.27    1.54
  10   0  -5    0.88    1.73
 -10   0   5   -1.12    1.31
  10   0  -5   -0.20    1.32
  -9   0   5   61.08    3.70
   9   0  -5   57.34    3.49
  -9   0   5   61.02    4.79
  -9   0   5   66.20    4.49
   9   0  -5   58.44    4.76
  -8   0   5  170.58    9.41
   8   0  -5  175.61    7.27
   8   0  -5  184.84   10.10
  -8   0   5  182.14    9.30
  -8   0   5  167.98    7.33
  -7   0   5  124.95    7.20
  -7   0   5  132.06    5.67
   7   0  -5  132.08    7.65
  -7   0   5  128.23    7.04
  -6   0   5   83.23    4.94
  -6   0   5   74.52    4.55
   6   0  -5   75.37    4.80
  -6   0   5   76.93    3.71
   6   0  -5   76.38    4.99
  -5   0   5  870.73   37.99
  -5   0   5  782.73   29.83
   5   0  -5  908.96   37.33
  -5   0   5  860.61   37.27
   5   0  -5  872.56   41.39
   4   0  -5   19.56    2.01
   4   0  -5   22.05    2.08
  -4   0   5   21.23    1.54
   4   0  -5   18.17    1.79
  -4   0   5   20.59    1.84
  -4   0   5   20.05    1.97
  -3   0   5  628.31   26.95
   3   0  -5  627.65   27.43
  -3   0   5  607.21   21.64
   3   0  -5  626.36   26.93
  -3   0   5  607.42   27.43
   2   0  -5  146.31    7.11
  -2   0   5  147.78    7.17
   2   0  -5  155.94    7.18
  -2   0   5  155.08    7.18
  -2   0   5  144.69    5.66
   1   0  -5 4310.40  184.95
  -1   0   5 4264.45  184.98
  -1   0   5 4277.27  179.94
   1   0  -5 4293.29  179.91
   0   0   5   -0.77    0.49
   0   0  -5   -0.78    0.55
   0   0   5   -0.08    0.52
   0   0  -5   -0.24    0.50
  -1   0  -5 4370.60  184.48
   1   0   5 4243.87  184.50
   1   0   5 4219.27  179.45
  -1   0  -5 4266.08  179.43
   2   0   5  153.47    7.23
   2   0   5  154.52    5.68
  -2   0  -5  156.03    7.20
   2   0   5  146.70    7.17
  -2   0  -5  142.94    7.13
   3   0   5  607.99   21.54
   3   0   5  619.54   26.84
  -3   0  -5  620.72   26.83
   3   0   5  618.29   27.40
  -3   0  -5  620.80   27.37
  -4   0  -5   23.52    1.96
   4   0   5   20.63    2.06
   4   0   5   22.70    1.98
  -4   0  -5   21.39    2.03
   4   0   5   23.49    1.54
   5   0   5  869.05   38.26
   5   0   5  885.10   30.73
  -5   0  -5  886.27   38.25
   5   0   5  885.17   39.08
   6   0   5   80.69    3.75
  -6   0  -5   80.40    4.68
   7   0   5  136.09    5.59
  -7   0  -5  127.74    6.92
  -7   0  -5  133.55    7.25
   7   0   5  119.10    7.27
  -8   0  -5  179.62    9.69
   8   0   5  186.07   10.11
  -8   0  -5  182.54    9.50
   8   0   5  183.02    7.54
  -9   0  -5   60.51    4.27
   9   0   5   58.71    3.44
   9   0   5   57.57    4.53
  -9   0  -5   54.34    4.63
  10   0   5   -2.37    1.13
  11   0   5   -0.22    1.46
  12   0   5   36.52    3.12
  13   0   5   -0.27    1.83
  14   0   5   -2.68    1.88
  15   0   5    4.07    2.29
  16   0   5   10.05    2.84
  17  -1  -5    3.92    3.96
  17  -1  -5    2.40    2.46
  16  -1  -5    7.09    2.66
  16  -1  -5    7.03    3.92
  15  -1  -5    0.10    3.13
  15  -1  -5    0.40    2.04
  14  -1  -5   16.50    3.98
  14  -1  -5   21.59    2.76
  13  -1  -5   -0.22    2.50
  13  -1  -5    0.38    1.75
  12  -1  -5  126.96    8.95
  12  -1  -5  135.68    6.51
  11  -1  -5    9.58    1.98
 -11   1   5    4.33    1.78
  11  -1  -5   12.40    2.91
  10  -1  -5  163.21   10.14
  10  -1  -5  156.65    7.25
 -10   1   5  181.36    9.52
 -10   1   5  172.08    7.54
   9  -1  -5   10.85    2.41
   9  -1  -5   11.36    1.63
  -9   1   5    5.56    1.48
  -9   1   5   11.37    2.06
  -8   1   5  127.47    5.61
  -8   1   5  121.43    6.87
   8  -1  -5  113.10    7.41
   8  -1  -5  116.95    5.38
  -8   1   5  132.32    7.28
  -7   1   5  129.20    6.85
   7  -1  -5  122.10    6.98
  -7   1   5  126.01    5.49
  -7   1   5  127.14    7.05
   7  -1  -5  116.94    7.35
   7  -1  -5  123.16    5.34
  -6   1   5  285.80   13.95
   6  -1  -5  308.83   15.31
  -6   1   5  290.35   11.10
  -6   1   5  286.65   13.93
   6  -1  -5  305.08   14.01
  -5   1   5   59.14    4.07
  -5   1   5   65.36    3.24
   5  -1  -5   69.29    4.26
  -5   1   5   62.49    3.94
   5  -1  -5   79.13    4.53
   4  -1  -5  736.94   32.25
  -4   1   5  762.47   25.98
   4  -1  -5  722.77   35.82
  -4   1   5  757.35   32.29
  -4   1   5  736.14   32.88
  -3   1   5  234.64   10.63
   3  -1  -5  217.20   10.52
  -3   1   5  232.28   10.58
   3  -1  -5  228.72   10.57
  -2   1   5   47.37    2.54
   2  -1  -5   35.33    2.35
   2  -1  -5   37.63    2.54
  -2   1   5   44.93    2.66
   1  -1  -5  856.05   36.57
  -1   1   5  865.45   37.45
  -1   1   5  873.17   36.58
   1  -1  -5  831.21   37.37
   0  -1  -5  124.51    5.87
   0  -1  -5  119.92    5.80
   0   1   5  122.52    5.85
   0   1   5  121.88    5.85
   1   1   5  814.92   37.28
   1   1   5  840.55   36.42
  -1  -1  -5  879.90   37.28
  -1  -1  -5  877.12   36.44
   2   1   5   36.06    2.55
  -2  -1  -5   44.88    2.48
  -2  -1  -5   47.23    2.68
   2   1   5   38.59    2.48
  -3  -1  -5  226.60   10.51
  -3  -1  -5  235.56   10.52
   3   1   5  218.86   10.45
   3   1   5  224.57   10.58
   4   1   5  717.54   25.78
   4   1   5  731.69   32.12
  -4  -1  -5  771.03   32.16
   4   1   5  740.95   32.82
   5   1   5   74.84    4.36
   5   1   5   69.25    4.12
  -5  -1  -5   64.04    3.94
   5   1   5   69.25    3.23
  -5  -1  -5   67.92    4.22
   6   1   5  302.07   11.11
  -6  -1  -5  292.23   13.99
  -6  -1  -5  298.36   14.06
  -7  -1  -5  126.92    7.03
   7   1   5  120.62    5.35
  -7  -1  -5  125.14    6.72
  -8  -1  -5  135.84    6.99
   8   1   5  123.80    7.17
  -8  -1  -5  130.91    7.32
   8   1   5  108.32    5.39
   9   1   5    9.01    1.56
  -9  -1  -5    7.66    2.01
  10   1   5  158.72    7.21
 -10  -1  -5  176.74    9.75
  11   1   5    4.35    1.67
  12   1   5  130.31    6.51
  17  -2  -5    0.40    2.34
  17  -2  -5    5.96    4.28
  16  -2  -5    2.32    3.56
  16  -2  -5    7.04    2.50
  15  -2  -5    2.24    3.38
  15  -2  -5    2.36    2.00
  14  -2  -5    4.87    3.21
  14  -2  -5    6.56    2.10
  13  -2  -5    7.67    2.13
  13  -2  -5   11.59    3.43
  12  -2  -5    9.00    2.06
  12  -2  -5   12.86    3.23
  11  -2  -5   -0.97    1.37
  11  -2  -5    2.95    2.21
  10  -2  -5   11.95    2.72
  10  -2  -5   12.42    1.78
 -10   2   5   15.86    2.55
   9  -2  -5   64.00    5.07
   9  -2  -5   56.55    3.41
  -9   2   5   62.38    4.54
  -9   2   5   63.36    3.73
  -8   2   5   97.25    5.88
   8  -2  -5   98.71    4.55
  -8   2   5   95.84    4.75
   8  -2  -5  103.79    6.62
  -7   2   5   20.38    2.41
  -7   2   5   15.88    2.08
   7  -2  -5   20.99    2.59
   7  -2  -5   21.35    2.45
  -7   2   5   19.87    1.82
   7  -2  -5   19.65    1.67
  -6   2   5    7.39    1.24
   6  -2  -5   10.32    1.73
   6  -2  -5   12.07    1.25
   6  -2  -5   12.95    1.97
  -6   2   5    8.71    1.70
  -6   2   5    8.75    1.49
   5  -2  -5  331.66   14.58
  -5   2   5  303.34   14.55
  -5   2   5  309.42   11.57
  -5   2   5  309.63   14.48
   5  -2  -5  315.33   16.00
   4  -2  -5   45.78    3.03
  -4   2   5   43.81    2.82
   4  -2  -5   43.75    3.16
  -4   2   5   41.99    2.98
  -3   2   5  996.64   43.47
   3  -2  -5  983.22   42.49
  -3   2   5  996.37   42.49
  -2   2   5  347.53   15.66
   2  -2  -5  349.64   15.80
  -2   2   5  362.58   15.91
  -1   2   5  330.97   14.85
  -1   2   5  342.24   15.12
   0   2   5  280.71   12.63
   0  -2  -5  284.57   12.56
   0   2   5  273.61   12.43
   1   2   5  422.09   18.77
   1   2   5  422.17   18.42
  -2  -2  -5  342.33   15.57
   2   2   5  346.92   15.59
   2   2   5  356.61   15.87
  -2  -2  -5  359.88   15.77
   3   2   5  984.23   42.50
  -3  -2  -5 1005.54   42.51
   3   2   5  988.64   43.54
  -4  -2  -5   40.87    2.63
   4   2   5   38.80    2.88
  -4  -2  -5   39.18    2.82
   4   2   5   44.82    2.81
  -5  -2  -5  324.11   14.65
   5   2   5  308.14   14.77
   5   2   5  325.44   11.63
  -5  -2  -5  305.61   14.58
   5   2   5  321.53   14.68
  -6  -2  -5    9.78    1.48
  -6  -2  -5    8.75    1.63
  -6  -2  -5    7.55    1.54
   6   2   5   10.88    1.32
   6   2   5   10.62    1.61
  -7  -2  -5   21.91    2.18
   7   2   5   19.27    1.79
  -7  -2  -5   16.87    2.30
  -7  -2  -5   20.16    2.38
  -8  -2  -5   99.40    6.24
   8   2   5  102.96    4.81
   9   2   5   58.07    3.54
  -9  -2  -5   62.52    4.84
 -10  -2  -5    9.68    2.42
  17  -3  -5   -0.91    3.60
  17  -3  -5   -0.50    2.17
  16  -3  -5    4.63    2.30
  16  -3  -5    5.32    4.01
  15  -3  -5    1.64    1.93
  15  -3  -5   -0.04    3.09
  14  -3  -5   34.79    5.30
  14  -3  -5   40.64    3.44
  13  -3  -5    4.86    2.93
  13  -3  -5    0.50    1.66
  12  -3  -5   55.66    5.53
  12  -3  -5   53.98    3.58
 -11   3   5    0.92    1.77
  11  -3  -5    1.00    2.17
  11  -3  -5    0.74    1.32
  10  -3  -5   10.96    2.64
  10  -3  -5   10.81    1.63
 -10   3   5    5.78    2.04
   9  -3  -5    0.66    1.09
  -9   3   5    1.33    1.47
   9  -3  -5    1.28    1.61
  -8   3   5   86.67    5.19
   8  -3  -5   81.12    5.76
   8  -3  -5   74.33    3.81
   7  -3  -5   48.80    2.61
  -7   3   5   48.65    3.68
  -7   3   5   51.03    2.94
  -7   3   5   41.61    3.29
   7  -3  -5   40.85    3.78
  -6   3   5  128.90    7.19
   6  -3  -5  149.77    7.40
  -6   3   5  131.04    5.69
  -6   3   5  124.94    7.01
   6  -3  -5  148.68    8.06
   6  -3  -5  134.66    5.48
  -5   3   5   35.80    2.52
   5  -3  -5   29.75    2.78
  -5   3   5   35.70    2.73
   5  -3  -5   29.64    2.56
   5  -3  -5   22.67    1.70
   4  -3  -5  233.98    8.82
  -4   3   5  251.51   11.39
  -4   3   5  243.20   11.38
   4  -3  -5  246.67   12.62
  -3   3   5   95.85    4.88
  -3   3   5   95.77    4.76
   3  -3  -5   83.10    5.24
  -2   3   5  139.15    6.85
   2  -3  -5  150.57    6.92
  -2   3   5  141.47    6.83
  -1   3   5    5.65    0.92
   1  -3  -5    9.30    1.07
   1  -3  -5    8.46    0.84
   0  -3  -5   40.37    2.44
   0  -3  -5   40.60    2.16
   0   3   5   40.72    2.32
   0   3   5   40.48    2.43
  -1  -3  -5    5.24    0.70
  -1  -3  -5    3.60    0.81
   1   3   5    7.44    0.99
   1   3   5    8.10    0.88
   2   3   5  145.66    6.79
  -2  -3  -5  121.44    6.67
  -2  -3  -5  146.53    6.62
   2   3   5  151.20    6.84
   3   3   5   87.05    4.38
  -3  -3  -5   67.91    3.93
   3   3   5   87.46    4.28
   4   3   5  247.63   11.26
   4   3   5  232.85   11.28
  -4  -3  -5  238.52   11.19
   5   3   5   27.88    2.60
   5   3   5   26.75    2.40
  -5  -3  -5   33.09    2.30
  -5  -3  -5   31.77    2.62
   6   3   5  142.15    5.54
  -6  -3  -5  123.50    6.96
  -6  -3  -5  124.78    6.70
  -6  -3  -5  127.48    7.00
   6   3   5  133.33    7.00
  -7  -3  -5   43.50    3.64
  -7  -3  -5   53.47    3.48
   7   3   5   47.67    2.88
  -8  -3  -5   83.85    5.54
  -9  -3  -5   -1.00    1.41
 -10  -3  -5    9.87    2.43
 -11  -3  -5    4.09    2.13
  17  -4  -5   -0.13    2.12
  17  -4  -5   -0.22    3.82
  16  -4  -5    1.20    2.02
  16  -4  -5    2.32    3.71
  15  -4  -5    3.85    2.08
  15  -4  -5    3.47    3.59
  14  -4  -5    2.11    2.98
  14  -4  -5   -0.32    1.62
  13  -4  -5    1.28    1.58
  13  -4  -5    3.71    3.01
  12  -4  -5   10.10    1.89
  12  -4  -5    9.42    3.07
 -11   4   5    3.12    2.01
  11  -4  -5    5.22    2.48
  11  -4  -5    4.22    1.47
 -10   4   5   21.03    2.79
  10  -4  -5   12.97    3.02
  10  -4  -5   13.89    1.79
   9  -4  -5   17.72    3.07
   9  -4  -5   18.06    1.79
  -9   4   5   20.30    2.59
  -8   4   5   26.98    2.73
   8  -4  -5   26.55    3.27
   8  -4  -5   21.37    1.78
  -7   4   5  156.86    8.30
   7  -4  -5  156.32    9.30
   7  -4  -5  160.38    6.33
  -6   4   5   74.33    4.80
   6  -4  -5   85.33    4.92
  -6   4   5   67.10    4.51
   6  -4  -5   85.16    3.50
   6  -4  -5   80.05    5.37
  -5   4   5  505.09   22.92
   5  -4  -5  528.52   18.16
   5  -4  -5  521.07   25.71
  -5   4   5  507.68   23.27
  -4   4   5   29.23    2.28
   4  -4  -5   35.05    2.90
   4  -4  -5   35.88    2.64
   4  -4  -5   33.44    1.70
  -4   4   5   32.11    2.55
  -3   4   5   92.94    4.57
   3  -4  -5   83.98    5.21
  -3   4   5   90.25    4.69
   3  -4  -5   83.59    3.37
   3  -4  -5   88.99    4.70
   2  -4  -5   32.12    2.23
  -2   4   5   35.48    2.10
  -2   4   5   30.87    2.20
   2  -4  -5   32.65    1.44
  -1   4   5  275.31   12.57
  -1   4   5  281.80   12.74
   1  -4  -5  293.05   12.65
   1  -4  -5  284.52    9.82
   0   4   5   97.25    4.82
   0  -4  -5  100.28    4.85
   0   4   5   97.63    4.74
   1   4   5  291.46   12.75
  -1  -4  -5  288.45   12.76
  -1  -4  -5  283.16   12.59
   1   4   5  290.32   12.90
  -1  -4  -5  283.50    9.94
   2   4   5   32.18    2.07
   2   4   5   32.05    2.26
  -2  -4  -5   36.30    2.29
  -2  -4  -5   32.75    1.82
  -3  -4  -5   89.56    4.37
   3   4   5   88.31    4.64
   3   4   5   86.75    4.72
  -3  -4  -5   89.78    4.73
   4   4   5   33.05    2.35
  -4  -4  -5   23.21    2.18
   4   4   5   32.97    2.51
  -4  -4  -5   31.72    2.04
  -5  -4  -5  523.37   23.57
   5   4   5  534.76   23.95
  -6  -4  -5   78.60    4.88
  -6  -4  -5   77.81    4.86
   6   4   5   83.04    4.84
  -7  -4  -5  174.08    8.76
   7   4   5  155.50    8.59
  -8  -4  -5   24.87    2.87
  -9  -4  -5   24.41    3.10
 -10  -4  -5   19.28    3.03
 -11  -4  -5    7.67    2.47
  17  -5  -5   -1.87    3.81
  17  -5  -5    2.59    2.16
  16  -5  -5    5.71    2.12
  16  -5  -5    3.65    3.84
  15  -5  -5    5.37    3.77
  15  -5  -5    5.67    2.05
  14  -5  -5   16.01    2.33
  14  -5  -5   16.37    4.36
  13  -5  -5   -1.20    1.52
  13  -5  -5   -1.09    2.56
  12  -5  -5   48.73    3.36
  12  -5  -5   45.05    5.53
 -12   5   5   49.22    4.69
 -11   5   5    5.12    2.22
  11  -5  -5    0.99    1.24
  11  -5  -5    4.63    2.69
  10  -5  -5   45.88    2.87
  10  -5  -5   43.33    4.83
 -10   5   5   37.42    3.77
  -9   5   5   13.04    2.31
   9  -5  -5   16.89    1.68
   9  -5  -5   16.97    3.14
   8  -5  -5   76.46    3.51
  -8   5   5   66.93    4.65
   8  -5  -5   70.17    5.56
   7  -5  -5    6.30    0.99
  -7   5   5    4.54    1.40
   7  -5  -5    6.58    1.98
  -6   5   5  161.19    8.65
   6  -5  -5  174.41    6.58
   6  -5  -5  188.99   10.12
  -5   5   5  152.60    7.93
   5  -5  -5  173.87    8.18
  -5   5   5  151.46    8.03
   5  -5  -5  165.47    6.01
   5  -5  -5  157.67    9.16
   4  -5  -5  165.53    9.39
  -4   5   5  169.75    8.18
   4  -5  -5  169.10    6.15
  -4   5   5  170.93    8.29
   4  -5  -5  166.95    6.16
   4  -5  -5  177.17    8.33
   3  -5  -5   69.41    2.64
   3  -5  -5   75.89    4.03
   3  -5  -5   72.00    4.63
  -3   5   5   65.64    3.77
   3  -5  -5   75.07    2.65
  -3   5   5   66.64    3.93
   2  -5  -5    0.70    0.64
   2  -5  -5    0.53    0.85
  -2   5   5    2.60    0.81
  -2   5   5    2.08    0.67
  -1   5   5   72.54    3.56
   1  -5  -5   63.94    3.66
  -1   5   5   74.95    3.72
   0  -5  -5    0.14    0.54
   0   5   5   -0.36    0.43
   0   5   5   -0.41    0.54
  -1  -5  -5   74.60    3.61
   1   5   5   63.49    3.53
   1   5   5   63.03    3.37
   2   5   5    1.27    0.64
   2   5   5    1.67    0.78
  -2  -5  -5    3.38    0.84
   3   5   5   69.49    3.96
  -3  -5  -5   69.33    3.30
   3   5   5   70.91    3.80
  -3  -5  -5   70.09    3.94
   4   5   5  171.30    8.35
   4   5   5  171.03    8.36
  -4  -5  -5  168.23    7.85
  -4  -5  -5  172.74    8.34
   5   5   5  169.09    8.01
  -5  -5  -5  146.09    7.84
  -5  -5  -5  156.70    7.46
  -5  -5  -5  152.30    7.89
   6   5   5  171.28    8.69
  -6  -5  -5  165.31    8.61
  -7  -5  -5    5.68    1.65
   7   5   5    7.16    1.69
  -8  -5  -5   73.88    5.13
  -9  -5  -5   18.01    2.71
 -10  -5  -5   41.12    4.13
 -11  -5  -5    4.91    2.28
 -12  -5  -5   43.42    4.74
  17  -6  -5    0.43    4.10
  16  -6  -5    3.35    1.91
  16  -6  -5    2.93    4.05
  15  -6  -5    4.45    1.85
  15  -6  -5    8.98    4.12
  14  -6  -5    7.84    3.84
  14  -6  -5    7.86    1.89
  13  -6  -5    5.29    3.09
  13  -6  -5    0.58    1.49
  12  -6  -5    3.36    1.43
  12  -6  -5    3.44    2.81
  11  -6  -5    2.03    1.25
  11  -6  -5   -0.22    2.20
  10  -6  -5   13.28    3.18
  10  -6  -5   11.31    1.50
 -10   6   5   10.50    2.34
   9  -6  -5   17.45    3.31
   9  -6  -5   14.63    1.63
  -9   6   5   19.63    2.63
   8  -6  -5   38.40    4.09
   8  -6  -5   35.56    2.20
  -8   6   5   33.68    3.25
   7  -6  -5   86.93    3.58
   7  -6  -5   80.37    6.02
  -7   6   5   73.87    4.94
  -6   6   5   30.13    2.54
   6  -6  -5   30.68    3.33
   6  -6  -5   27.15    1.61
   5  -6  -5  451.12   15.46
   5  -6  -5  434.26   15.45
   5  -6  -5  466.28   20.07
   5  -6  -5  428.50   22.66
  -5   6   5  451.04   20.26
   4  -6  -5   28.23    2.89
  -4   6   5   28.79    2.18
  -4   6   5   29.13    2.43
   4  -6  -5   28.77    2.41
  -3   6   5  549.29   24.81
   3  -6  -5  562.54   28.22
  -3   6   5  572.51   25.27
   3  -6  -5  601.46   24.94
   2  -6  -5   16.78    2.06
   2  -6  -5   13.93    1.43
  -2   6   5   16.90    1.61
  -2   6   5   15.58    1.32
  -1   6   5  537.61   23.12
   1  -6  -5  527.36   23.14
  -1   6   5  543.53   23.53
   0  -6  -5   84.46    4.13
   0   6   5   76.66    4.06
   0   6   5   81.56    3.91
  -1  -6  -5  541.04   23.24
   1   6   5  529.59   23.23
   1   6   5  544.61   23.66
   2   6   5   13.65    1.32
   2   6   5   17.73    1.65
  -2  -6  -5   17.71    1.59
  -3  -6  -5  561.22   24.63
   3   6   5  577.57   24.69
   3   6   5  560.91   25.10
   3   6   5  564.02   25.07
   4   6   5   29.12    2.31
   4   6   5   30.72    2.24
  -4  -6  -5   31.61    2.46
   5   6   5  449.96   20.45
  -5  -6  -5  441.85   20.07
  -5  -6  -5  447.21   20.08
  -5  -6  -5  447.54   19.71
  -6  -6  -5   31.40    2.83
   6   6   5   31.52    2.73
  -7  -6  -5   70.75    4.94
   7   6   5   81.52    5.06
  -8  -6  -5   34.40    3.39
  -9  -6  -5   13.93    2.53
 -10  -6  -5    6.58    2.27
 -11  -6  -5    4.64    2.31
 -12  -6  -5    4.27    2.39
  16  -7  -5    3.77    1.89
  16  -7  -5    5.54    4.51
  15  -7  -5    3.04    3.81
  15  -7  -5    4.64    1.71
  14  -7  -5   29.37    5.41
  14  -7  -5   29.92    2.65
  13  -7  -5    0.16    2.86
  13  -7  -5   -1.36    1.20
  12  -7  -5   69.80    3.75
  12  -7  -5   62.30    6.59
  11  -7  -5    0.69    2.46
  11  -7  -5    3.02    1.24
  10  -7  -5   49.04    5.57
  10  -7  -5   53.83    2.89
  -9   7   5   16.98    2.55
   9  -7  -5   22.47    1.73
   9  -7  -5   18.42    3.44
  -8   7   5  301.69   14.72
   8  -7  -5  308.54   10.94
   8  -7  -5  288.66   16.71
   7  -7  -5   15.25    2.90
  -7   7   5   16.04    2.17
   7  -7  -5   17.91    1.27
   6  -7  -5  223.22   12.82
  -6   7   5  229.45   11.08
   5  -7  -5    9.36    2.13
  -5   7   5   10.23    1.45
   4  -7  -5  154.63    9.35
   4  -7  -5  164.67    7.93
  -4   7   5  164.18    7.86
   3  -7  -5   91.82    6.19
  -3   7   5  101.26    4.95
   3  -7  -5   99.55    5.11
  -3   7   5   98.39    5.13
   2  -7  -5   43.06    2.63
   2  -7  -5   46.09    3.55
  -2   7   5   43.01    2.62
  -2   7   5   40.29    2.36
   1  -7  -5  259.93   13.61
   1  -7  -5  269.41   11.69
  -1   7   5  258.13   11.66
   0  -7  -5   21.66    1.66
   0   7   5   23.31    1.40
  -1  -7  -5  263.72   11.89
   1   7   5  270.60   11.95
   2   7   5   44.11    2.73
  -2  -7  -5   44.28    2.66
   2   7   5   40.18    2.42
   2   7   5   41.91    2.42
   3   7   5   94.77    5.14
   3   7   5   97.83    4.97
  -3  -7  -5   99.39    5.09
   3   7   5   96.69    4.94
   4   7   5  163.00    7.79
   4   7   5  154.27    7.81
  -4  -7  -5  163.85    7.85
  -4  -7  -5  153.61    7.80
  -5  -7  -5   10.67    1.63
   5   7   5    9.56    1.51
  -6  -7  -5  245.02   11.55
   6   7   5  224.91   11.52
  -7  -7  -5   15.44    2.26
   7   7   5   18.05    2.33
  -8  -7  -5  296.29   14.56
  -9  -7  -5   19.56    2.79
 -10  -7  -5   68.63    5.39
 -11  -7  -5    0.41    1.85
  16  -8  -5    5.49    1.85
  16  -8  -5    6.02    4.45
  15  -8  -5    1.96    1.57
  15  -8  -5    2.09    3.74
  14  -8  -5    6.31    3.80
  14  -8  -5    4.24    1.59
  13  -8  -5    3.66    1.43
  13  -8  -5    8.29    3.85
  12  -8  -5    9.66    1.53
  12  -8  -5    9.91    3.59
  11  -8  -5    0.84    1.05
  11  -8  -5    1.50    2.66
  10  -8  -5    0.17    0.91
  10  -8  -5    1.68    2.35
   9  -8  -5   13.56    1.14
   9  -8  -5    6.75    2.83
  -8   8   5   54.04    4.12
   8  -8  -5   55.61    5.31
  -7   8   5   88.48    5.19
   7  -8  -5   76.09    6.35
  -6   8   5   16.63    2.00
   6  -8  -5   20.45    3.10
  -5   8   5  111.33    5.83
   5  -8  -5  106.47    7.29
   4  -8  -5   33.94    2.58
  -4   8   5   35.84    2.49
   4  -8  -5   36.36    3.61
   3  -8  -5  180.24    8.17
   3  -8  -5  163.08    9.89
  -3   8   5  172.25    8.10
  -2   8   5   58.37    2.99
   2  -8  -5   58.44    4.39
   2  -8  -5   55.17    3.18
   1  -8  -5   93.92    6.11
   1  -8  -5  102.10    4.83
   0  -8  -5   51.05    3.77
   0  -8  -5   50.61    2.77
   1   8   5   96.78    4.62
   1   8   5  100.43    4.65
   2   8   5   54.49    2.96
  -2  -8  -5   57.16    3.16
   2   8   5   55.03    2.96
   3   8   5  177.49    8.36
   3   8   5  177.20    8.31
  -3  -8  -5  177.24    8.34
  -3  -8  -5  172.21    8.32
   4   8   5   39.26    2.74
  -4  -8  -5   42.82    2.89
  -4  -8  -5   36.55    2.76
   5   8   5  119.05    6.39
  -5  -8  -5  120.09    6.45
   6   8   5   21.53    2.37
  -6  -8  -5   18.21    2.27
   7   8   5   81.38    5.38
  -7  -8  -5   93.82    5.58
  -8  -8  -5   54.63    4.28
   8   8   5   53.88    4.24
  -9  -8  -5   13.79    2.53
 -10  -8  -5    0.00    1.72
  16  -9  -5    3.60    4.37
  16  -9  -5    4.43    1.49
  15  -9  -5    0.31    1.22
  15  -9  -5   -3.07    3.29
  14  -9  -5    8.03    4.14
  14  -9  -5    8.10    1.40
  13  -9  -5    4.53    3.67
  13  -9  -5    1.03    1.02
  12  -9  -5   24.68    1.67
  12  -9  -5   21.61    4.68
  11  -9  -5    2.21    2.90
  10  -9  -5    4.68    2.95
   9  -9  -5    5.55    2.77
   8  -9  -5   21.03    3.73
   7  -9  -5   11.49    2.91
  -7   9   5   14.47    2.11
  -6   9   5   43.91    3.25
   6  -9  -5   45.62    4.62
   5  -9  -5    5.36    2.21
  -5   9   5    6.38    1.36
   4  -9  -5  194.84   11.48
  -4   9   5  200.57    9.38
   4  -9  -5  194.90    9.28
   3  -9  -5   12.55    1.40
  -3   9   5   13.02    1.32
   3  -9  -5   16.26    2.62
   2  -9  -5   17.02    2.57
  -2   9   5   13.22    1.18
   2  -9  -5   11.08    1.20
   1  -9  -5   56.38    4.41
   1  -9  -5   57.77    3.00
   0  -9  -5    8.52    0.93
   0  -9  -5    7.63    1.82
   1   9   5   54.52    2.63
  -1  -9  -5   50.71    2.81
  -1  -9  -5   46.02    3.86
  -2  -9  -5   12.77    1.32
  -2  -9  -5   12.28    1.30
   2   9   5   11.87    1.22
   2   9   5   12.16    1.18
   3   9   5   11.02    1.34
  -3  -9  -5   12.42    1.44
  -3  -9  -5   14.52    1.49
   4   9   5  195.50    9.41
  -4  -9  -5  194.25    9.32
  -5  -9  -5    4.64    1.29
   5   9   5    3.45    1.26
   6   9   5   46.67    3.54
  -6  -9  -5   47.34    3.54
   7   9   5    9.36    1.93
  -7  -9  -5   14.00    2.11
  -8  -9  -5   13.98    2.32
  -9  -9  -5    5.76    1.95
  15 -10  -5    0.62    3.82
  14 -10  -5    0.07    3.44
  13 -10  -5    2.11    3.37
  12 -10  -5    5.38    3.55
  11 -10  -5    3.56    3.08
  10 -10  -5   -0.08    2.62
   9 -10  -5    0.72    2.27
   8 -10  -5   16.55    3.62
   7 -10  -5   48.64    5.18
  -6  10   5   11.56    1.85
   6 -10  -5   13.14    3.07
  -5  10   5  233.70   11.09
   5 -10  -5  227.76   13.48
   4 -10  -5   11.53    2.67
  -4  10   5    9.38    1.39
   3 -10  -5  248.12   14.26
   3 -10  -5  255.96   11.48
  -3  10   5  261.63   11.73
   2 -10  -5   19.06    2.82
   2 -10  -5   13.14    1.19
  -2  10   5   12.76    1.18
   1 -10  -5   70.98    5.30
   0 -10  -5    5.19    1.76
  -1 -10  -5   77.00    5.30
  -2 -10  -5   10.40    1.18
   2  10   5   13.03    1.19
  -2 -10  -5   11.67    1.23
  -3 -10  -5  260.39   11.45
   3  10   5  251.50   11.62
  -3 -10  -5  245.31   11.39
   4  10   5    9.64    1.46
  -4 -10  -5   10.30    1.42
   5  10   5  236.42   11.23
  -5 -10  -5  224.94   10.95
  -6 -10  -5   13.72    1.95
   6  10   5   12.31    1.99
  -7 -10  -5   47.11    3.70
  -8 -10  -5   17.99    2.54
  15 -11  -5   -3.13    3.80
  14 -11  -5    9.98    4.54
  13 -11  -5   -1.63    3.35
  12 -11  -5   15.46    4.58
  11 -11  -5    3.86    3.20
  10 -11  -5    9.21    3.60
   9 -11  -5   -0.68    2.63
   8 -11  -5   26.87    4.58
   7 -11  -5    7.05    2.92
   6 -11  -5   30.89    4.36
   5 -11  -5   26.39    3.88
  -5  11   5   21.42    2.18
  -4  11   5   50.90    3.18
   4 -11  -5   46.68    4.88
   3 -11  -5   39.15    4.30
  -3  11   5   36.11    2.48
   3 -11  -5   43.55    2.39
   2 -11  -5    3.59    2.05
   1 -11  -5   29.85    3.59
   0 -11  -5    1.46    1.71
   2  11   5    1.89    0.73
   3  11   5   39.41    2.57
  -3 -11  -5   40.15    2.44
  -4 -11  -5   46.42    2.90
   4  11   5   41.89    2.99
   5  11   5   25.80    2.43
  -5 -11  -5   20.94    2.12
  -6 -11  -5   29.03    2.68
  14 -12  -5    1.50    4.00
  13 -12  -5    4.55    4.13
  12 -12  -5    0.66    3.31
  11 -12  -5    3.90    3.49
  10 -12  -5   -0.77    2.94
   9 -12  -5    2.14    3.08
   8 -12  -5    2.23    2.93
   7 -12  -5   25.55    4.40
   6 -12  -5   16.44    3.72
   5 -12  -5   78.60    6.79
   4 -12  -5   30.31    4.29
  -4  12   5   31.33    2.48
   3 -12  -5  119.58    8.68
  -3  12   5  131.49    6.28
   2 -12  -5   35.61    4.30
   1 -12  -5    3.14    2.08
   2  12   5   29.64    1.92
   3  12   5  131.74    6.51
   4  12   5   28.02    2.47
  -4 -12  -5   29.82    2.23
  -5 -12  -5   73.68    4.30
  13 -13  -5    1.93    4.08
  12 -13  -5   16.92    4.96
  11 -13  -5    9.19    4.27
  10 -13  -5   28.47    5.47
   9 -13  -5   -0.32    2.89
   8 -13  -5   19.21    4.25
   7 -13  -5    2.60    2.98
   6 -13  -5   30.05    4.81
   5 -13  -5    9.64    3.29
   4 -13  -5   48.48    5.56
   3 -13  -5   17.06    3.59
  -3  13   5   18.60    1.81
   2 -13  -5   12.54    3.26
   1 -13  -5   23.57    3.81
   2  13   5    7.61    1.07
   3  13   5   17.14    1.72
  13 -14  -5    5.11    4.52
  12 -14  -5    0.78    3.63
  11 -14  -5   -1.68    3.35
  10 -14  -5    7.11    3.89
   9 -14  -5   -0.77    3.12
   8 -14  -5    0.08    2.99
   7 -14  -5    3.47    3.17
   6 -14  -5    6.17    3.37
   5 -14  -5   25.25    4.51
   4 -14  -5   23.51    4.31
   3 -14  -5   41.30    5.18
   2 -14  -5   11.60    3.26
  12 -15  -5    4.76    4.54
  11 -15  -5    4.36    4.19
  10 -15  -5    3.06    3.77
   9 -15  -5    2.55    3.64
   8 -15  -5    9.42    4.19
   7 -15  -5    0.17    2.93
   6 -15  -5   14.01    4.22
   5 -15  -5    8.64    3.56
   4 -15  -5   20.99    4.33
   3 -15  -5    7.78    3.25
  11 -16  -5   -1.74    3.80
  10 -16  -5    2.79    4.13
   9 -16  -5    0.68    3.56
   8 -16  -5   -0.18    3.36
   7 -16  -5   11.45    4.22
   6 -16  -5    1.60    3.36
   5 -16  -5   29.96    5.30
   4 -16  -5    1.15    3.06
   9 -17  -5   -0.98    3.36
   8 -17  -5    1.27    3.72
   7 -17  -5    1.00    3.50
   6 -17  -5    1.21    3.56
   5 -17  -5    2.75    3.39
   8 -18  -5    1.91    3.97
   7 -18  -5    1.63    3.57
   6 -18  -5    2.43    3.92
   0 -20   6    3.43    4.60
   0  20  -6   -1.01    3.12
  -1  20  -6   -0.75    3.08
  -1 -19   6    0.76    4.26
   1  19  -6   -1.13    3.10
   0 -19   6    1.31    4.36
   0  19  -6    2.61    3.39
  -1  19  -6    1.99    3.16
   1 -19   6    1.86    4.29
   2 -19   6    2.73    4.61
  -2  19  -6    1.60    3.26
   3 -19   6    1.69    4.43
  -3  19  -6   -3.04    3.16
  -4  19  -6    3.91    3.65
   4 -19   6    9.57    5.40
  -5  19  -6    4.42    3.98
   5 -19   6    0.10    4.74
  -2 -18   6   -1.66    3.56
   2  18  -6    2.01    3.09
  -1 -18   6    1.67    3.89
   1  18  -6    2.27    3.05
   0 -18   6   -0.63    3.72
   0  18  -6    0.72    3.01
   1 -18   6    0.40    3.95
  -1  18  -6    1.89    2.95
   2 -18   6    1.68    4.33
  -2  18  -6    0.10    3.10
   3 -18   6    4.25    4.63
  -3  18  -6    3.69    3.37
   4 -18   6    1.50    4.64
  -4  18  -6    1.15    3.33
  -5  18  -6   -1.03    3.24
   5 -18   6   -3.13    4.30
  -6  18  -6   -0.49    3.33
   6 -18   6    1.49    4.87
  -7  18  -6    1.57    3.66
   7 -18   6    4.36    5.25
   3  17  -6    0.94    2.75
  -3 -17   6   -1.70    3.62
  -2 -17   6    3.79    3.82
   2  17  -6    7.19    3.29
   1  17  -6    0.72    2.74
  -1 -17   6    3.19    3.87
   0  17  -6    6.71    3.26
   0 -17   6   10.84    4.47
  -1  17  -6    1.16    2.77
   1 -17   6    3.94    3.83
  -2  17  -6    8.41    3.59
   2 -17   6    4.25    4.15
   3 -17   6    3.06    4.23
  -3  17  -6    0.03    2.89
  -4  17  -6   19.17    4.61
   4 -17   6   12.11    5.05
   5 -17   6    0.13    4.33
  -5  17  -6    4.65    3.71
  -6  17  -6   18.33    4.77
   6 -17   6   13.78    5.47
   7 -17   6   -0.36    4.23
  -7  17  -6   -2.76    2.92
   8 -17   6   -0.35    4.39
  -8  17  -6    2.91    3.52
  -9  17  -6   -4.14    3.03
   9 -17   6   -0.93    4.61
  -4 -16   6    0.75    3.53
  -3 -16   6    7.25    3.94
   3  16  -6    5.40    3.02
   2  16  -6    2.52    2.75
  -2 -16   6    2.80    3.51
   1  16  -6    2.97    2.79
  -1 -16   6    4.40    3.76
   0  16  -6    6.40    3.18
   0 -16   6    6.18    3.84
  -1  16  -6   -3.84    2.21
   1 -16   6    2.09    3.69
   2 -16   6   -0.91    3.44
  -2  16  -6    2.78    2.97
  -3  16  -6    8.55    3.63
   3 -16   6   10.42    4.53
  -4  16  -6   -0.81    2.89
   4 -16   6   -1.26    3.70
   5 -16   6    2.93    4.20
  -5  16  -6    2.93    3.12
   6 -16   6    3.19    4.31
  -6  16  -6   -1.81    2.97
  -7  16  -6    9.30    4.03
   7 -16   6    2.96    4.53
  -8  16  -6   -3.01    2.98
   8 -16   6   -3.78    4.11
   9 -16   6    1.42    4.46
  10 -16   6   -1.03    4.56
  -4 -15   6   21.43    4.77
   4  15  -6   39.16    4.78
  -3 -15   6    6.67    3.75
   3  15  -6    8.13    3.15
   2  15  -6   38.43    4.85
  -2 -15   6   31.72    5.23
   1  15  -6    1.44    2.51
  -1 -15   6    3.81    3.34
   0  15  -6   16.39    3.62
   0 -15   6   17.23    4.41
   1 -15   6    3.55    3.64
  -1  15  -6    1.49    2.59
  -2  15  -6   48.47    5.73
   2 -15   6   37.59    5.81
  -3  15  -6    4.65    3.18
   3 -15   6    9.56    4.18
  -4  15  -6   31.45    4.96
   4 -15   6   24.41    5.27
   5 -15   6   -1.18    3.76
  -5  15  -6   -2.13    2.50
  -6  15  -6    1.28    3.06
   6 -15   6    4.48    4.22
  -7  15  -6    0.31    2.70
   7 -15   6   -4.85    3.53
   8 -15   6    1.75    4.09
   9 -15   6    7.00    4.64
  10 -15   6    4.45    4.56
  11 -15   6    5.70    5.24
   5  14  -6   22.09    3.89
  -4 -14   6   27.16    4.65
   4  14  -6    5.43    2.63
   3  14  -6   47.40    5.01
  -3 -14   6   52.37    5.95
   2  14  -6    1.34    2.15
  -2 -14   6    4.30    3.33
   1  14  -6    9.45    2.87
  -1 -14   6    6.86    3.60
   0 -14   6    1.97    3.15
   0  14  -6    1.63    2.34
  -1  14  -6    9.25    3.18
   1 -14   6   13.11    3.93
   2 -14   6    2.24    3.24
  -2  14  -6    1.62    2.46
  -3  14  -6   52.46    5.92
   3 -14   6   43.22    5.99
  -4  14  -6    6.38    3.22
   4 -14   6   16.03    4.46
  -5  14  -6   21.23    4.38
   5 -14   6   22.18    5.03
   6 -14   6    0.31    3.65
  -6  14  -6    0.86    2.76
   7 -14   6   21.70    5.13
   8 -14   6    5.67    4.44
   9 -14   6    7.12    4.65
  10 -14   6    0.21    4.29
  11 -14   6    5.52    4.94
  12 -14   6   12.15    5.84
   6  13  -6   70.44    5.97
   5  13  -6    0.54    2.24
  -4 -13   6   89.25    7.68
   4  13  -6  108.93    7.49
  -3 -13   6    7.30    1.32
   3  13  -6    6.84    2.75
  -3 -13   6   15.76    3.98
  -2 -13   6   50.81    3.03
   2  13  -6   53.25    5.11
  -2 -13   6   51.71    5.69
  -1 -13   6    9.69    3.50
   1  13  -6   22.31    3.56
   0 -13   6   15.44    3.81
   0  13  -6   22.15    3.65
   1 -13   6   18.64    3.97
  -1  13  -6   19.55    3.55
   2 -13   6   56.98    5.98
  -2  13  -6   52.27    5.39
   3 -13   6   15.78    3.91
  -3  13  -6    6.29    2.85
  -4  13  -6  108.41    8.22
   4 -13   6   97.16    8.45
   5 -13   6    2.66    3.48
  -5  13  -6    1.27    2.50
   6 -13   6   52.11    6.57
   7 -13   6    0.90    3.61
   8 -13   6    4.94    4.25
   9 -13   6   10.57    4.74
  10 -13   6    1.83    4.35
  11 -13   6    5.22    4.71
  12 -13   6    2.61    5.17
  13 -13   6    5.27    5.77
   7  12  -6   29.75    4.11
   6  12  -6    8.42    2.71
  -5 -12   6   84.88    5.17
   5  12  -6   84.66    6.46
  -3 -12   6   68.94    5.95
   3  12  -6   50.72    4.96
  -3 -12   6   52.54    3.42
  -2 -12   6    8.73    1.33
  -2 -12   6   13.18    3.36
   2  12  -6    5.70    2.36
  -1 -12   6   -0.20    2.35
  -1 -12   6    1.88    0.86
   1  12  -6    1.88    1.95
   0 -12   6   13.47    3.42
   0  12  -6    9.25    2.60
   0 -12   6    8.47    1.18
   1 -12   6    3.20    2.71
   1 -12   6    1.66    0.87
  -1  12  -6    2.07    2.10
   2 -12   6   11.72    3.39
  -2  12  -6    8.74    2.83
   3 -12   6   70.57    6.47
  -3  12  -6   57.63    5.67
   4 -12   6   16.15    3.86
  -4  12  -6    1.74    2.36
   5 -12   6   93.71    7.89
  -5  12  -6   78.96    6.96
   6 -12   6    7.54    3.81
   7 -12   6   29.27    5.45
   8 -12   6    0.52    3.52
   9 -12   6   16.74    4.97
  10 -12   6   17.17    5.25
  11 -12   6   33.39    6.51
  12 -12   6   -0.07    4.59
  13 -12   6   21.31    6.25
  14 -12   6   -0.64    5.40
   8  11  -6    7.44    2.75
   7  11  -6   54.10    4.95
  -6 -11   6   10.94    2.09
   6  11  -6   16.43    3.02
   5  11  -6   54.93    4.87
  -5 -11   6   53.27    3.84
  -4 -11   6  104.62    7.77
   4  11  -6   98.80    7.14
  -4 -11   6  110.98    5.89
  -3 -11   6    3.88    1.17
  -3 -11   6   19.49    3.74
   3  11  -6    4.74    2.14
   2  11  -6   91.40    6.72
  -2 -11   6  103.91    7.34
  -2 -11   6   95.53    5.08
   1  11  -6    2.61    1.91
  -1 -11   6    2.07    0.90
  -1 -11   6    5.65    2.66
   0 -11   6   53.20    3.20
   0 -11   6   55.86    5.42
   0  11  -6   60.96    5.03
  -1  11  -6    4.88    2.14
   1 -11   6    1.93    0.92
   1 -11   6    4.49    2.52
   2 -11   6   96.60    7.49
  -2  11  -6  101.56    7.30
   2 -11   6  100.24    5.18
   3 -11   6    5.67    2.65
  -3  11  -6    2.76    2.14
   4 -11   6   90.24    7.64
  -4  11  -6  100.73    7.39
   5 -11   6   48.61    5.81
   6 -11   6    8.23    3.57
   7 -11   6   38.46    5.51
   8 -11   6    8.71    3.92
   9 -11   6    7.67    4.08
  10 -11   6    1.47    3.77
  11 -11   6   -1.03    3.88
  12 -11   6   -0.24    4.08
  13 -11   6   -3.63    4.38
  14 -11   6    7.20    5.44
   9  10  -6    3.81    2.54
   8  10  -6    5.16    2.46
  -7 -10   6   31.11    3.21
   7  10  -6   27.09    3.64
  -6 -10   6    0.05    1.27
   6  10  -6    0.02    1.81
  -5 -10   6   21.29    2.51
   5  10  -6   30.25    3.49
  -4 -10   6    3.71    1.33
   4  10  -6    2.61    1.89
  -4 -10   6   18.79    3.53
  -3 -10   6   25.72    2.34
   3  10  -6   31.90    3.62
  -2 -10   6    3.23    1.00
  -2 -10   6    3.57    2.43
   2  10  -6    3.62    1.93
   1  10  -6   -0.11    1.52
  -1 -10   6    1.48    0.83
  -1 -10   6    0.52    2.21
   0  10  -6   25.20    3.23
   0 -10   6   21.85    3.46
   0 -10   6   18.37    1.76
   1 -10   6    3.52    2.25
  -1  10  -6   -0.58    1.45
   1 -10   6   -0.46    0.74
   2 -10   6    4.03    2.39
  -2  10  -6    6.86    2.22
   2 -10   6    4.43    1.09
  -3  10  -6   30.39    3.86
   3 -10   6   27.40    2.38
   3 -10   6   39.63    4.55
  -4  10  -6    5.98    2.32
   4 -10   6    7.30    2.84
   5 -10   6   28.15    4.44
   6 -10   6   -2.37    2.53
   7 -10   6   22.26    4.53
   9 -10   6    2.40    3.34
  10 -10   6    3.94    3.60
  11 -10   6    7.14    4.35
  12 -10   6    7.06    4.50
  13 -10   6    1.79    4.44
  14 -10   6    4.92    4.86
  15 -10   6    1.45    5.22
  10   9  -6    2.97    2.42
   9   9  -6    3.23    2.30
  -9  -9   6    1.48    1.73
  -8  -9   6    9.94    2.20
   8   9  -6    8.90    2.57
   7   9  -6   50.07    4.48
  -7  -9   6   47.57    4.03
  -6  -9   6   12.48    2.10
   6   9  -6   17.84    2.84
  -5  -9   6  146.73    7.97
   5   9  -6  155.30    9.09
  -4  -9   6  151.46    9.19
   4   9  -6  138.92    8.58
  -4  -9   6  136.16    7.35
  -3  -9   6    4.13    1.22
   3   9  -6    7.19    2.08
  -3  -9   6   15.16    3.05
   2   9  -6  283.83   13.95
  -2  -9   6  244.28   11.59
  -2  -9   6  228.52   13.84
  -1  -9   6   25.05    2.12
  -1  -9   6   42.21    4.05
   1   9  -6   25.81    3.22
   0  -9   6  136.16    6.54
   0   9  -6  130.86    8.21
   0  -9   6  126.07    8.44
   1  -9   6   23.19    2.03
  -1   9  -6   29.03    3.39
  -2   9  -6  250.27   14.30
   2  -9   6  258.06   14.49
   2  -9   6  262.19   11.87
  -3   9  -6    6.64    2.13
   3  -9   6    9.91    2.72
   3  -9   6    8.24    1.45
   4  -9   6  131.88    6.79
   4  -9   6  124.04    8.71
   5  -9   6  147.91    9.82
   6  -9   6   10.10    3.31
   7  -9   6   49.31    5.68
   8  -9   6    4.78    3.09
   9  -9   6    3.52    3.33
  10  -9   6    2.19    0.87
  10  -9   6    0.34    3.22
  11  -9   6   -1.11    3.46
  11  -9   6    2.87    1.04
  12  -9   6    1.96    1.18
  12  -9   6    1.81    3.88
  13  -9   6   -3.29    3.97
  13  -9   6   -0.08    1.17
  14  -9   6    5.71    4.84
  14  -9   6    0.87    1.38
  15  -9   6    1.40    1.51
  15  -9   6    3.39    4.77
  16  -9   6    1.00    5.01
  11   8  -6   79.15    6.36
  10   8  -6    9.62    2.78
 -10  -8   6    5.51    2.41
  -9  -8   6   26.65    3.43
   9   8  -6   33.41    3.85
  -8  -8   6    2.22    1.61
   8   8  -6    3.75    2.09
   7   8  -6  121.40    7.76
  -7  -8   6  123.52    7.23
  -6  -8   6   13.05    2.14
   6   8  -6   18.61    2.75
  -5  -8   6  202.33   10.39
   5   8  -6  215.38   11.68
   4   8  -6   31.80    3.18
  -4  -8   6   27.29    2.64
   3   8  -6  150.85    8.63
  -3  -8   6  139.42    7.32
  -2  -8   6   60.00    3.66
   2   8  -6   62.45    4.65
   1   8  -6    2.39    0.88
  -1  -8   6    0.88    0.79
   1   8  -6    0.76    1.31
  -1  -8   6   12.37    2.58
   0   8  -6   82.40    4.42
   0  -8   6   85.56    4.55
   0   8  -6   75.68    5.65
   0  -8   6  101.98    6.35
  -1   8  -6    1.31    0.85
   1  -8   6    0.81    0.81
  -1   8  -6    2.09    1.43
   1  -8   6    8.11    2.26
  -2   8  -6   55.35    3.47
  -2   8  -6   53.34    4.65
   2  -8   6   63.89    3.65
   2  -8   6   77.58    5.41
  -3   8  -6  136.05    8.91
   3  -8   6  143.22    7.36
   3  -8   6  170.73    9.58
   4  -8   6   31.91    4.02
   4  -8   6   24.59    2.39
   5  -8   6  227.31   13.37
   6  -8   6   15.58    3.43
   7  -8   6  115.08    4.45
   7  -8   6  121.42    8.55
   8  -8   6    4.95    2.94
   8  -8   6    3.85    0.90
   9  -8   6   26.38    1.95
   9  -8   6   36.15    5.01
  10  -8   6   10.79    3.90
  10  -8   6   10.52    1.48
  11  -8   6   73.91    7.54
  11  -8   6   78.31    3.90
  12  -8   6    1.47    3.63
  12  -8   6    2.85    1.40
  13  -8   6   59.21    3.62
  13  -8   6   60.15    7.41
  14  -8   6    0.08    1.49
  14  -8   6   -0.96    4.05
  15  -8   6   11.54    5.38
  15  -8   6   15.32    2.25
  16  -8   6   -0.36    1.75
  16  -8   6    4.39    5.10
 -13  -7   6   -2.43    1.58
 -12  -7   6    5.00    1.91
 -11  -7   6    1.19    1.49
  11   7  -6    1.08    2.24
 -11  -7   6    2.94    2.25
 -10  -7   6   -0.10    1.19
 -10  -7   6    3.07    2.05
  10   7  -6   -1.36    1.91
   9   7  -6    3.02    2.10
  -9  -7   6    4.44    1.99
  -9  -7   6    2.05    1.19
  -8  -7   6   55.73    2.98
   8   7  -6   46.96    4.39
  -8  -7   6   47.63    4.28
  -7  -7   6    1.97    0.95
  -7  -7   6    5.60    1.72
   7   7  -6    5.34    1.93
  -6  -7   6  237.46    9.05
   6   7  -6  257.38   13.39
  -6  -7   6  247.16   12.20
  -5  -7   6   12.83    1.09
  -5  -7   6   13.93    2.03
   5   7  -6   14.68    2.33
  -4  -7   6  565.78   24.65
   4   7  -6  538.27   27.49
  -4  -7   6  553.46   19.06
  -3  -7   6   34.38    2.67
   3   7  -6   34.60    3.21
   3   7  -6   31.19    2.46
  -2  -7   6  435.59   23.29
   2   7  -6  459.13   23.12
   2   7  -6  475.55   20.61
  -2  -7   6  456.41   20.32
   1   7  -6    1.18    0.79
  -1  -7   6   12.51    2.39
   1   7  -6   -0.92    1.10
  -1  -7   6    2.29    0.88
   0  -7   6  204.70    9.80
   0   7  -6  196.40   11.46
   0   7  -6  207.44    9.81
   0  -7   6  247.33   12.06
  -1   7  -6    2.03    1.31
   1  -7   6    9.40    2.14
   1  -7   6    1.99    0.91
  -1   7  -6    0.82    0.78
   2  -7   6  458.16   19.82
  -2   7  -6  458.35   20.15
   2  -7   6  431.68   22.91
  -2   7  -6  434.10   22.80
   3  -7   6   27.36    2.44
   3  -7   6   45.33    4.08
  -3   7  -6   29.91    3.31
  -3   7  -6   33.60    2.45
   4  -7   6  514.08   22.23
   4  -7   6  477.32   25.50
   5  -7   6   14.40    2.01
   5  -7   6   13.56    1.05
   5  -7   6   16.29    3.14
   5  -7   6   14.31    1.06
   6  -7   6  258.55    9.06
   6  -7   6  226.56   14.09
   7  -7   6    3.10    2.50
   7  -7   6    4.15    0.93
   8  -7   6   46.62    2.61
   8  -7   6   40.33    5.11
   9  -7   6    1.11    1.03
   9  -7   6    3.41    2.86
  10  -7   6   -0.36    1.06
  10  -7   6    0.52    2.92
  11  -7   6    2.14    3.22
  11  -7   6    1.88    1.29
  12  -7   6    1.93    1.46
  12  -7   6    3.60    3.77
  13  -7   6    1.06    1.44
  13  -7   6    0.33    3.64
  14  -7   6    4.68    1.83
  14  -7   6    8.77    4.52
  15  -7   6    5.44    4.53
  15  -7   6    1.16    1.69
  16  -7   6    2.45    1.88
 -15  -6   6   14.54    2.67
 -14  -6   6    0.46    1.99
 -13  -6   6   53.74    3.90
 -12  -6   6    0.13    2.15
 -12  -6   6   -0.13    1.52
  12   6  -6   -0.09    2.30
 -11  -6   6   33.63    4.08
 -11  -6   6   32.83    2.91
  11   6  -6   42.68    4.37
 -10  -6   6   22.06    3.24
 -10  -6   6   24.95    2.36
  10   6  -6   20.18    3.34
   9   6  -6  148.36    9.18
  -9  -6   6  147.70    8.84
  -9  -6   6  156.70    6.61
  -8  -6   6    0.82    1.61
  -8  -6   6    2.24    1.19
   8   6  -6    4.41    1.94
   7   6  -6  475.05   24.48
  -7  -6   6  484.93   17.48
  -7  -6   6  496.89   22.46
  -6  -6   6   35.58    2.15
  -6  -6   6   32.91    3.14
   6   6  -6   35.74    3.36
   5   6  -6  268.16   13.92
  -5  -6   6  262.94    9.65
  -5  -6   6  255.47   12.62
  -4  -6   6   12.31    1.85
  -4  -6   6   11.41    1.09
   4   6  -6   13.44    1.70
  -4  -6   6   11.67    1.32
   4   6  -6   16.38    2.19
   3   6  -6  152.84    8.53
  -3  -6   6  149.07    7.58
   3   6  -6  152.40    7.47
  -3  -6   6  147.13    5.52
  -3  -6   6  149.28    6.89
  -2  -6   6   87.77    5.67
   2   6  -6   75.48    4.29
   2   6  -6   80.17    5.21
  -2  -6   6   79.45    3.01
  -2  -6   6   82.27    4.51
   1   6  -6   35.00    3.05
  -1  -6   6   35.47    2.50
   1   6  -6   33.01    2.29
   0   6  -6  433.63   19.16
   0  -6   6  408.78   21.71
   0   6  -6  432.22   21.59
   0  -6   6  432.98   18.91
   1  -6   6   50.38    3.86
  -1   6  -6   32.68    3.14
  -1   6  -6   37.45    2.43
   1  -6   6   32.68    2.47
   2  -6   6   75.00    4.28
  -2   6  -6   78.97    4.22
   2  -6   6   74.04    2.80
  -2   6  -6   78.67    5.26
   2  -6   6   81.35    5.51
   3  -6   6  149.34    5.35
  -3   6  -6  143.23    7.29
   3  -6   6  150.56    7.37
   3  -6   6  145.79    5.32
  -3   6  -6  140.50    8.57
   4  -6   6   14.27    1.83
  -4   6  -6   16.18    1.75
   4  -6   6   13.63    1.03
   4  -6   6   13.95    1.12
   4  -6   6   19.32    2.98
   5  -6   6  255.37   12.49
   5  -6   6  257.17    9.53
   5  -6   6  281.35   14.64
   6  -6   6   33.63    2.01
   6  -6   6   34.76    4.13
   7  -6   6  473.42   17.17
   7  -6   6  491.07   25.11
   8  -6   6   -0.21    2.35
   8  -6   6    2.94    1.09
   9  -6   6  134.25    5.83
   9  -6   6  137.99    9.41
  10  -6   6   21.06    2.04
 -10   6  -6   23.32    3.14
  10  -6   6   19.36    4.10
  11  -6   6   38.39    2.82
 -11   6  -6   36.95    3.95
  11  -6   6   45.03    5.58
  12  -6   6   -0.24    3.28
  12  -6   6    1.25    1.50
  13  -6   6   44.92    6.29
  13  -6   6   52.50    3.61
  14  -6   6   -0.39    1.54
  14  -6   6   -3.94    3.48
  15  -6   6   16.84    2.59
  16  -6   6   -0.04    2.01
 -17  -5   6   -1.91    2.37
 -16  -5   6    9.35    2.79
 -15  -5   6    1.74    2.25
 -14  -5   6    7.52    2.30
  13   5  -6    0.58    2.58
 -13  -5   6   -0.68    1.71
 -12  -5   6   12.27    2.27
  12   5  -6    8.04    2.87
 -11  -5   6    0.82    1.57
  11   5  -6    0.57    2.15
 -11  -5   6    0.55    1.96
 -10  -5   6   23.47    2.43
  10   5  -6   37.67    3.92
 -10  -5   6   28.46    3.58
  -9  -5   6   -0.88    1.17
  -9  -5   6   -0.27    1.49
   9   5  -6   -0.71    1.65
  -8  -5   6   26.59    2.24
   8   5  -6   32.14    3.46
  -8  -5   6   31.59    3.32
   7   5  -6   21.75    2.68
  -7  -5   6   15.59    2.38
  -7  -5   6   15.18    1.62
  -6  -5   6   43.96    3.62
   6   5  -6   49.93    3.89
  -6  -5   6   49.09    2.65
  -5  -5   6   22.80    1.70
  -5  -5   6   26.38    2.57
   5   5  -6   26.31    2.68
   5   5  -6   26.58    2.42
  -5  -5   6   21.77    2.05
   4   5  -6  337.44   16.40
  -4  -5   6  362.30   12.80
  -4  -5   6  367.30   16.43
  -4  -5   6  364.30   16.19
   4   5  -6  351.40   18.07
   3   5  -6   54.12    3.78
   3   5  -6   52.62    3.22
  -3  -5   6   52.32    2.35
  -3  -5   6   48.60    3.36
  -3  -5   6   48.84    2.88
  -2  -5   6  211.24   10.32
  -2  -5   6  219.73   12.25
  -2  -5   6  220.10    8.20
  -2  -5   6  228.21   10.70
   2   5  -6  251.19   10.76
   2   5  -6  252.11   12.14
   1   5  -6   87.25    4.55
  -1  -5   6   91.55    3.41
  -1  -5   6   87.27    4.21
  -1  -5   6   91.76    4.73
  -1  -5   6   80.85    5.60
   1   5  -6   83.14    5.34
   0   5  -6   30.28    2.68
   0  -5   6   34.05    3.09
   0  -5   6   29.05    1.72
   0  -5   6   30.59    1.45
   0   5  -6   31.30    2.10
   0  -5   6   31.46    2.25
   1  -5   6   77.10    5.49
  -1   5  -6   86.43    4.50
  -1   5  -6   89.16    5.47
   1  -5   6   87.51    3.34
   1  -5   6   90.64    4.66
   1  -5   6   85.95    3.31
   2  -5   6  234.77   12.65
  -2   5  -6  227.30   10.98
  -2   5  -6  213.10   12.40
   2  -5   6  251.85   11.01
   2  -5   6  246.67    8.46
  -3   5  -6   47.58    3.18
   3  -5   6   49.18    2.30
   3  -5   6   55.10    3.38
   3  -5   6   57.34    4.28
   4  -5   6  329.34   18.00
   4  -5   6  344.84   15.83
   4  -5   6  343.18   12.36
  -4   5  -6  364.23   16.07
   5  -5   6   24.57    3.21
  -5   5  -6   25.96    2.41
   5  -5   6   26.98    2.55
   5  -5   6   23.41    1.65
   6  -5   6   47.25    3.64
   6  -5   6   46.75    2.51
   6  -5   6   41.69    4.26
   7  -5   6   16.65    3.04
   7  -5   6   14.89    1.46
   8  -5   6   35.92    2.39
   8  -5   6   31.62    4.22
   9  -5   6   -1.18    2.13
   9  -5   6   -0.19    1.06
  10  -5   6   35.46    4.60
 -10   5  -6   27.46    3.23
  10  -5   6   27.16    2.40
 -11   5  -6    0.77    1.93
  11  -5   6    2.64    1.38
  11  -5   6    0.32    2.81
  12  -5   6    8.03    1.86
  12  -5   6   16.10    4.13
  13  -5   6    0.86    1.53
  13  -5   6    1.26    3.22
  14  -5   6    5.42    1.93
  15  -5   6    2.37    2.07
  16  -5   6    3.32    2.30
 -17  -4   6   -0.02    2.59
 -16  -4   6   -1.09    2.35
 -15  -4   6   10.03    2.65
  14   4  -6    1.27    2.75
 -14  -4   6   -0.72    1.89
 -13  -4   6   74.64    4.85
  13   4  -6   78.40    6.54
  12   4  -6    3.40    2.57
 -12  -4   6    5.33    1.90
  11   4  -6   39.34    4.36
 -11  -4   6   46.66    3.49
 -11  -4   6   45.50    4.64
  10   4  -6   26.49    3.49
 -10  -4   6   25.21    2.55
 -10  -4   6   25.31    3.44
  -9  -4   6   18.09    2.07
  -9  -4   6   18.33    2.83
  -8  -4   6    1.30    1.43
   8   4  -6    1.65    1.60
  -8  -4   6    3.79    1.24
  -7  -4   6   31.55    3.18
  -7  -4   6   30.89    2.28
   7   4  -6   31.29    3.13
   6   4  -6    9.56    1.62
  -6  -4   6    8.82    1.80
  -6  -4   6    9.61    1.49
   6   4  -6    7.06    1.66
  -6  -4   6    6.62    1.15
  -5  -4   6   49.48    3.63
   5   4  -6   52.26    3.76
   5   4  -6   50.65    3.41
  -5  -4   6   53.42    2.66
  -5  -4   6   42.75    3.10
  -4  -4   6  110.02    5.99
   4   4  -6  107.25    5.75
  -4  -4   6  104.43    4.46
   4   4  -6  110.93    6.39
   3   4  -6  447.87   21.34
  -3  -4   6  418.63   15.18
   3   4  -6  438.38   19.41
  -3  -4   6  416.88   19.20
  -3  -4   6  423.97   19.19
  -2  -4   6   14.06    1.28
  -2  -4   6   10.53    0.92
  -2  -4   6   14.21    1.54
   2   4  -6   13.22    1.34
   2   4  -6   12.34    1.72
  -1  -4   6   56.98    2.93
  -1  -4   6   53.48    2.35
  -1  -4   6   56.98    3.99
   1   4  -6   46.91    3.53
   1   4  -6   50.77    3.05
  -1  -4   6   55.81    3.26
   0  -4   6   63.81    3.62
   0  -4   6   62.06    2.65
   0   4  -6   59.87    4.06
   0   4  -6   65.13    3.49
   0  -4   6   64.95    3.31
   0  -4   6   63.85    4.39
   1  -4   6   46.36    2.68
  -1   4  -6   52.62    3.53
   1  -4   6   45.47    2.97
   1  -4   6   51.24    3.73
  -1   4  -6   50.52    2.90
   1  -4   6   47.77    2.16
  -2   4  -6   12.50    1.79
   2  -4   6   12.00    1.22
  -2   4  -6   13.99    1.44
   2  -4   6   13.30    1.05
   2  -4   6   16.83    1.62
   3  -4   6  448.09   19.55
  -3   4  -6  416.39   19.79
   3  -4   6  451.78   22.10
   3  -4   6  441.59   15.48
   4  -4   6  105.39    6.87
   4  -4   6  114.42    5.99
   4  -4   6  111.76    4.49
  -4   4  -6  109.83    5.89
   5  -4   6   53.87    3.66
  -5   4  -6   52.03    3.49
   5  -4   6   46.77    2.58
   5  -4   6   54.29    4.28
   6  -4   6    8.00    1.10
   6  -4   6    5.41    1.58
   6  -4   6    5.20    1.95
  -6   4  -6    6.34    1.49
   7  -4   6   36.79    3.90
   7  -4   6   33.00    2.25
   8  -4   6    2.63    2.04
   8  -4   6    3.67    1.15
  -9   4  -6   17.30    2.47
   9  -4   6    8.54    2.76
   9  -4   6    6.34    1.44
  10  -4   6   29.31    4.20
  10  -4   6   28.01    2.40
 -10   4  -6   21.31    2.95
 -11   4  -6   50.10    4.18
  11  -4   6   35.19    4.73
  11  -4   6   33.00    2.85
  12  -4   6    8.99    3.49
  12  -4   6    7.40    1.89
  13  -4   6   73.81    4.52
  13  -4   6   73.05    6.90
  14  -4   6    0.90    1.82
  15  -4   6    8.72    2.34
  16  -4   6   -0.81    2.07
  17  -4   6    2.16    2.36
 -17  -3   6    1.57    2.56
 -16  -3   6    3.83    2.66
 -15  -3   6   -1.05    2.11
  15   3  -6   -1.56    2.91
 -14  -3   6    2.61    2.19
  14   3  -6   -1.89    2.62
  13   3  -6    5.44    2.88
 -13  -3   6    7.49    2.23
 -12  -3   6    4.92    2.08
  12   3  -6    5.29    2.63
 -11  -3   6    1.89    1.67
  11   3  -6    6.09    2.41
  10   3  -6    4.82    2.13
 -10  -3   6    3.13    2.02
 -10  -3   6    1.44    1.52
  -9  -3   6   54.94    3.44
   9   3  -6   60.58    4.80
  -9  -3   6   59.23    4.77
   8   3  -6   54.38    4.46
  -8  -3   6   56.35    4.48
  -8  -3   6   62.22    3.41
  -7  -3   6    2.97    1.24
  -7  -3   6    1.45    1.34
   7   3  -6    2.63    1.39
  -7  -3   6    2.48    1.02
   6   3  -6  166.49    9.02
  -6  -3   6  152.24    6.47
  -6  -3   6  156.59    8.17
  -6  -3   6  155.18    8.43
   6   3  -6  168.77    8.37
   5   3  -6   26.57    2.37
  -5  -3   6   23.98    1.84
  -5  -3   6   25.52    2.24
   5   3  -6   24.91    2.52
  -5  -3   6   23.24    2.42
  -4  -3   6  666.67   29.32
  -4  -3   6  639.29   23.12
   4   3  -6  665.57   29.41
  -4  -3   6  645.71   28.93
   4   3  -6  675.19   32.11
   3   3  -6  195.03    9.46
  -3  -3   6  198.06    9.54
   3   3  -6  193.45   10.38
  -3  -3   6  201.00    7.48
  -3  -3   6  202.99    9.40
  -2  -3   6  447.44   18.79
   2   3  -6  410.32   20.74
  -2  -3   6  401.56   18.82
   2   3  -6  410.87   18.92
  -2  -3   6  440.55   14.93
  -1  -3   6   18.14    1.22
   1   3  -6   18.10    1.53
  -1  -3   6   17.09    1.69
   1   3  -6   19.69    1.90
   0  -3   6  116.65    5.79
   0  -3   6  114.46    4.48
   0   3  -6  113.20    5.69
  -1   3  -6   17.71    1.58
   1  -3   6   17.57    1.68
   1  -3   6   19.83    1.23
   2  -3   6  387.99   18.44
   2  -3   6  409.28   14.73
  -2   3  -6  454.29   18.88
   3  -3   6  192.99   10.50
  -3   3  -6  196.90    9.42
   3  -3   6  193.61    9.26
   3  -3   6  194.54    9.36
   3  -3   6  200.66    7.33
   4  -3   6  646.12   27.75
   4  -3   6  632.07   22.12
  -4   3  -6  649.49   28.28
   4  -3   6  596.65   30.92
   5  -3   6   26.54    2.93
   5  -3   6   28.79    2.57
  -5   3  -6   25.72    2.36
   5  -3   6   27.45    1.86
  -6   3  -6  156.13    8.19
   6  -3   6  171.37    8.42
   6  -3   6  159.35    6.35
   6  -3   6  143.18    8.99
   7  -3   6    3.19    0.99
  -7   3  -6    2.03    1.31
   7  -3   6    4.70    1.90
   8  -3   6   54.60    3.11
   8  -3   6   48.59    4.57
   9  -3   6   65.33    5.30
  -9   3  -6   59.44    4.47
   9  -3   6   55.33    3.35
  10  -3   6    1.62    2.27
  10  -3   6    2.94    1.48
 -10   3  -6    3.83    1.77
  11  -3   6    3.12    1.44
  11  -3   6    4.63    2.70
  12  -3   6    5.90    3.07
  12  -3   6    0.79    1.60
  13  -3   6    5.00    1.87
  14  -3   6    0.77    1.92
  15  -3   6    2.13    2.12
  16  -3   6    2.45    2.33
  17  -3   6   -0.39    2.29
 -17  -2   6   12.00    3.29
  16   2  -6   -1.10    3.25
 -16  -2   6   -1.21    2.24
  15   2  -6   20.13    4.46
 -15  -2   6   24.60    3.36
 -14  -2   6   -0.72    1.92
  14   2  -6    0.99    2.77
 -13  -2   6   81.25    5.11
  13   2  -6   82.45    6.83
  12   2  -6    3.44    2.51
 -12  -2   6    7.62    2.06
 -11  -2   6  101.56    5.40
  11   2  -6  101.63    7.26
 -10  -2   6   36.99    4.00
 -10  -2   6   35.19    2.95
  10   2  -6   34.86    3.97
  -9  -2   6   80.88    5.82
  -9  -2   6   82.71    4.39
   9   2  -6   85.36    5.92
   8   2  -6    6.47    1.85
  -8  -2   6    3.08    1.60
  -8  -2   6    4.40    1.27
   7   2  -6  134.04    8.06
  -7  -2   6  143.40    7.44
  -7  -2   6  139.48    7.73
  -7  -2   6  134.74    5.91
  -6  -2   6   26.08    2.72
  -6  -2   6   28.66    2.07
   6   2  -6   29.99    2.84
  -6  -2   6   28.01    2.58
  -5  -2   6  343.12   16.05
   5   2  -6  349.76   16.13
  -5  -2   6  338.97   16.05
  -5  -2   6  333.68   12.69
   5   2  -6  365.13   17.60
   4   2  -6   32.27    2.48
  -4  -2   6   33.98    2.76
   4   2  -6   34.72    2.78
  -4  -2   6   28.59    1.96
  -4  -2   6   29.54    2.37
   3   2  -6  172.39    8.91
  -3  -2   6  164.33    6.41
   3   2  -6  172.56    8.14
  -3  -2   6  163.92    8.07
  -3  -2   6  160.63    8.17
  -2  -2   6  643.48   28.85
  -2  -2   6  651.42   28.39
  -2  -2   6  654.56   22.78
   2   2  -6  661.22   28.91
   1   2  -6   19.52    1.62
  -1  -2   6   20.71    1.81
  -1  -2   6   23.23    1.69
   1   2  -6   18.38    1.77
  -1  -2   6   22.07    1.35
   0  -2   6  823.16   28.75
   0   2  -6  851.85   35.72
   0  -2   6  823.44   36.48
   0   2  -6  850.32   36.53
   0  -2   6  811.42   35.71
  -1   2  -6   21.54    1.80
   1  -2   6   20.02    1.77
   1  -2   6   19.43    1.58
  -1   2  -6   21.97    1.67
   1  -2   6   19.11    1.26
   2  -2   6  665.63   28.85
  -2   2  -6  651.44   28.86
   2  -2   6  644.46   28.27
   2  -2   6  644.27   22.69
  -3   2  -6  159.54    8.22
   3  -2   6  173.06    8.23
   3  -2   6  171.25    8.29
   3  -2   6  175.65    6.47
   4  -2   6   35.92    2.01
   4  -2   6   30.79    2.44
  -4   2  -6   30.74    2.48
   4  -2   6   34.63    2.67
   5  -2   6  354.01   16.29
  -5   2  -6  339.82   16.40
   5  -2   6  356.40   12.87
   5  -2   6  360.65   17.93
   6  -2   6   25.24    2.00
   6  -2   6   31.65    2.86
  -6   2  -6   30.24    2.68
   6  -2   6   26.83    2.92
  -7   2  -6  134.50    7.78
   7  -2   6  151.58    8.42
   7  -2   6  136.87    5.92
  -8   2  -6    3.84    1.60
   8  -2   6    4.99    1.21
   8  -2   6    4.19    1.89
   9  -2   6   87.56    6.19
   9  -2   6   82.88    4.33
  -9   2  -6   86.44    5.58
 -10   2  -6   34.59    3.54
  10  -2   6   39.78    4.33
  10  -2   6   36.78    2.82
  11  -2   6   95.72    7.19
  11  -2   6  102.46    5.20
  12  -2   6    8.34    2.03
  13  -2   6   80.15    4.79
  14  -2   6    1.63    1.95
  15  -2   6   24.51    3.16
  16  -2   6   -1.49    2.16
  17  -2   6    8.72    2.87
 -16  -1   6    3.42    2.70
  16   1  -6    1.64    3.45
  15   1  -6    1.59    3.23
 -15  -1   6    4.79    2.40
  14   1  -6    5.48    3.15
 -14  -1   6    4.59    2.23
  13   1  -6    1.21    1.85
  13   1  -6    0.37    2.39
 -13  -1   6    1.25    1.88
 -12  -1   6   18.55    2.64
  12   1  -6   19.96    2.78
  12   1  -6   26.21    3.93
 -11  -1   6   63.10    4.15
  11   1  -6   50.84    5.08
  11   1  -6   60.33    4.02
  10   1  -6   26.68    3.52
 -10  -1   6   22.03    2.56
  10   1  -6   25.88    2.54
  -9  -1   6   16.37    2.03
  -9  -1   6   14.35    2.58
   9   1  -6   21.91    3.00
  -8  -1   6   27.82    2.79
  -8  -1   6   27.56    2.31
  -8  -1   6   28.20    3.12
   8   1  -6   29.58    3.16
   7   1  -6   70.01    4.82
  -7  -1   6   64.86    3.54
  -7  -1   6   67.78    4.69
  -7  -1   6   66.55    4.35
  -6  -1   6  496.93   21.97
   6   1  -6  458.97   23.96
  -6  -1   6  476.58   17.46
  -6  -1   6  498.00   22.10
   5   1  -6  109.19    6.45
   5   1  -6  114.89    5.97
  -5  -1   6  104.46    6.08
  -5  -1   6  102.52    4.65
  -5  -1   6  115.00    5.95
   4   1  -6 1811.08   84.97
   4   1  -6 1777.57   77.97
  -4  -1   6 1845.06   78.02
  -4  -1   6 1768.85   76.13
   4   1  -6 1767.22   76.07
  -4  -1   6 1765.36   61.44
   3   1  -6  134.55    6.73
  -3  -1   6  133.05    6.74
   3   1  -6  137.50    7.39
  -3  -1   6  131.84    6.84
  -3  -1   6  139.34    5.39
   3   1  -6  135.78    6.83
  -2  -1   6  168.75    8.23
   2   1  -6  183.17    8.31
   2   1  -6  181.03    8.30
  -2  -1   6  170.00    6.55
  -2  -1   6  162.17    8.25
  -1  -1   6  359.05   16.28
  -1  -1   6  360.12   12.86
  -1  -1   6  356.60   16.07
   1   1  -6  375.59   16.09
   1   1  -6  355.33   16.26
   0   1  -6  415.65   18.71
   0  -1   6  420.61   14.76
   0   1  -6  428.67   18.43
   0  -1   6  412.36   18.41
   0  -1   6  412.38   18.71
   1  -1   6  369.82   13.08
   1  -1   6  367.51   16.60
  -1   1  -6  354.13   16.57
  -1   1  -6  382.91   16.38
   1  -1   6  369.05   16.37
  -2   1  -6  173.83    8.47
  -2   1  -6  166.64    8.44
   2  -1   6  186.04    6.72
   2  -1   6  177.78    8.49
   2  -1   6  188.40    8.56
   3  -1   6  132.62    5.34
  -3   1  -6  148.95    6.95
  -3   1  -6  134.89    6.81
   3  -1   6  130.72    6.78
   3  -1   6  138.75    6.89
  -4   1  -6 1789.86   76.72
   4  -1   6 1739.32   60.34
   4  -1   6 1762.96   74.81
   4  -1   6 1743.93   76.68
   5  -1   6  113.90    4.78
   5  -1   6  108.08    6.05
  -5   1  -6  117.77    6.15
   5  -1   6  112.17    6.22
   6  -1   6  457.03   20.37
   6  -1   6  453.68   16.13
   6  -1   6  425.50   22.08
   7  -1   6   71.28    3.65
  -7   1  -6   69.52    4.83
   7  -1   6   79.06    5.02
  -7   1  -6   66.55    4.47
  -8   1  -6   30.29    2.85
   8  -1   6   28.36    3.12
  -8   1  -6   30.15    3.18
   8  -1   6   28.09    2.23
   9  -1   6   18.46    2.90
   9  -1   6   11.89    1.72
  -9   1  -6   15.71    2.37
  10  -1   6   30.13    3.73
  10  -1   6   22.43    2.32
  11  -1   6   62.21    3.96
  12  -1   6   15.19    2.31
  13  -1   6    1.60    1.76
  14  -1   6    5.45    2.24
  15  -1   6    5.14    2.34
  16  -1   6    0.59    2.32
  17  -1   6   -2.10    2.29
  17   0  -6    2.71    2.69
  17   0  -6    5.50    4.19
  16   0  -6    0.55    2.34
  16   0  -6    0.07    3.36
  15   0  -6   10.26    3.75
  15   0  -6    9.83    2.72
  14   0  -6   -0.69    1.95
  14   0  -6    0.18    2.74
  13   0  -6   74.13    6.65
 -13   0   6   80.56    5.15
  13   0  -6   76.55    4.79
  12   0  -6   -0.65    2.19
  12   0  -6    0.27    1.73
 -12   0   6   -0.78    1.55
 -11   0   6  117.23    6.03
  11   0  -6  120.97    8.17
  11   0  -6  115.75    5.87
 -10   0   6   13.32    2.17
  10   0  -6   16.75    2.13
  10   0  -6   14.65    2.86
   9   0  -6   57.92    3.48
  -9   0   6   56.79    3.57
  -9   0   6   56.54    4.30
   9   0  -6   59.18    4.79
  -8   0   6    0.27    1.29
  -8   0   6    0.90    1.38
  -8   0   6   -0.11    1.09
   8   0  -6    0.12    1.37
  -7   0   6  111.81    6.61
  -7   0   6  108.57    5.09
  -7   0   6  117.14    6.39
   7   0  -6  113.18    6.92
  -6   0   6   -1.66    0.80
   6   0  -6    0.10    0.98
  -6   0   6   -0.91    0.97
  -6   0   6   -0.39    0.80
   5   0  -6 1341.65   58.20
  -5   0   6 1367.34   46.96
   5   0  -6 1392.38   64.87
  -5   0   6 1344.57   59.50
  -5   0   6 1334.97   58.22
  -4   0   6  163.31    6.53
  -4   0   6  162.53    8.30
   4   0  -6  171.28    8.98
  -4   0   6  168.84    8.23
   4   0  -6  162.68    8.27
   4   0  -6  166.49    8.19
   3   0  -6 1242.37   52.69
  -3   0   6 1261.68   42.54
  -3   0   6 1228.04   52.71
   3   0  -6 1182.87   53.86
  -3   0   6 1231.03   53.95
   3   0  -6 1254.46   58.77
  -2   0   6  319.50   11.53
   2   0  -6  317.98   14.41
  -2   0   6  328.46   14.62
   2   0  -6  315.68   14.55
  -2   0   6  319.63   14.45
  -1   0   6   22.35    1.81
  -1   0   6   23.44    1.48
   1   0  -6   25.88    2.00
  -1   0   6   25.32    2.00
   1   0  -6   24.66    1.84
   0   0  -6  168.30    7.84
   0   0   6  163.76    7.84
   0   0   6  164.36    7.82
   0   0  -6  160.76    7.80
   0   0   6  164.62    6.19
  -1   0  -6   25.02    1.87
   1   0   6   23.79    1.99
  -1   0  -6   26.18    2.02
   1   0   6   23.91    1.86
   1   0   6   26.28    1.52
  -2   0  -6  311.66   14.40
   2   0   6  317.78   14.25
   2   0   6  310.23   11.35
  -2   0  -6  317.49   14.25
   2   0   6  326.17   14.48
   3   0   6 1248.67   54.33
   3   0   6 1229.87   53.01
  -3   0  -6 1258.68   53.01
   3   0   6 1250.53   42.74
  -3   0  -6 1218.73   54.24
   4   0   6  166.23    8.44
   4   0   6  171.59    8.49
  -4   0  -6  171.35    8.43
  -4   0  -6  172.14    8.48
   4   0   6  175.72    6.68
   5   0   6 1297.96   59.20
  -5   0  -6 1373.23   57.89
   5   0   6 1373.68   46.63
   5   0   6 1353.28   57.91
   6   0   6   -1.74    1.03
   6   0   6   -1.30    0.71
   7   0   6  135.78    7.13
  -7   0  -6  113.57    6.58
   7   0   6  113.85    5.25
  -7   0  -6  117.24    6.90
  -8   0  -6   -0.36    1.26
  -8   0  -6    0.06    1.20
   8   0   6    0.24    1.37
   8   0   6    0.77    1.03
  -9   0  -6   54.76    4.31
   9   0   6   59.30    3.56
  -9   0  -6   60.76    4.79
  10   0   6   15.33    2.04
  11   0   6  121.51    5.96
  12   0   6   -1.74    1.48
  13   0   6   72.14    4.73
  14   0   6   -0.50    1.82
  15   0   6   10.45    2.59
  17  -1  -6   -0.42    3.66
  17  -1  -6   -0.82    2.35
  16  -1  -6    4.14    3.75
  16  -1  -6    5.66    2.43
  15  -1  -6    7.37    2.40
  15  -1  -6    2.83    3.30
  14  -1  -6    1.13    2.02
  14  -1  -6    1.27    2.85
  13  -1  -6    0.47    1.72
  13  -1  -6    1.90    2.78
  12  -1  -6   23.68    2.73
  12  -1  -6   25.09    3.98
  11  -1  -6   60.89    5.49
  11  -1  -6   59.03    3.96
 -10   1   6   15.55    2.35
 -10   1   6   24.22    3.06
  10  -1  -6   24.03    2.39
  10  -1  -6   33.29    3.84
  -9   1   6   19.13    2.08
   9  -1  -6   12.83    2.58
   9  -1  -6   16.99    1.99
  -9   1   6   12.84    2.23
  -8   1   6   28.12    2.32
  -8   1   6   30.30    2.89
   8  -1  -6   26.64    3.17
  -8   1   6   30.88    3.21
   8  -1  -6   29.10    2.29
  -7   1   6   72.80    4.90
  -7   1   6   65.90    4.48
   7  -1  -6   72.29    4.83
   7  -1  -6   72.97    5.03
  -7   1   6   73.40    3.76
  -6   1   6  447.68   21.37
   6  -1  -6  511.25   21.58
   6  -1  -6  477.17   23.62
  -6   1   6  455.80   21.61
   5  -1  -6  114.17    6.22
  -5   1   6  110.48    5.97
  -5   1   6  111.62    4.82
  -5   1   6  106.68    6.13
   5  -1  -6  113.31    6.55
  -4   1   6 1761.18   77.30
   4  -1  -6 1784.13   75.44
   4  -1  -6 1775.62   84.23
  -4   1   6 1763.17   60.92
  -4   1   6 1786.35   75.46
  -3   1   6  139.59    6.70
   3  -1  -6  130.34    6.71
   3  -1  -6  131.25    6.58
  -3   1   6  133.57    6.74
   3  -1  -6  134.55    7.27
  -3   1   6  130.00    5.29
   2  -1  -6  162.72    8.26
  -2   1   6  182.09    8.38
  -2   1   6  192.98    8.42
   2  -1  -6  163.54    8.23
   1  -1  -6  366.92   16.01
  -1   1   6  364.19   16.25
   1  -1  -6  355.29   16.17
  -1   1   6  353.71   15.98
   0  -1  -6  422.59   18.58
   0  -1  -6  426.37   18.33
   0   1   6  403.85   18.27
   0   1   6  409.80   18.62
   1   1   6  366.43   16.69
   1   1   6  371.71   16.42
  -1  -1  -6  368.33   16.41
  -1  -1  -6  374.71   16.64
  -2  -1  -6  178.72    8.27
  -2  -1  -6  184.36    8.34
   2   1   6  166.92    8.25
   2   1   6  166.82    8.29
  -3  -1  -6  138.24    6.77
  -3  -1  -6  134.82    6.63
   3   1   6  130.33    5.27
   3   1   6  132.53    6.72
   3   1   6  133.72    6.76
   4   1   6 1840.12   61.12
   4   1   6 1735.91   75.67
  -4  -1  -6 1769.06   75.68
   4   1   6 1774.58   77.65
  -5  -1  -6  118.31    6.28
   5   1   6  110.10    6.23
   5   1   6  109.66    6.10
   5   1   6  116.46    4.83
   6   1   6  490.43   17.17
   6   1   6  475.62   21.82
   6   1   6  491.77   21.63
  -6  -1  -6  461.05   21.47
  -6  -1  -6  453.53   21.60
   7   1   6   69.09    3.58
  -7  -1  -6   65.64    4.34
  -7  -1  -6   77.29    4.90
  -8  -1  -6   28.88    2.90
  -8  -1  -6   27.58    3.10
   8   1   6   34.83    2.47
  -9  -1  -6   14.11    2.55
   9   1   6   15.55    1.89
  10   1   6   24.94    2.43
  11   1   6   66.01    4.20
  12   1   6   22.06    2.65
  17  -2  -6    9.45    2.66
  17  -2  -6    4.51    4.05
  16  -2  -6   -2.15    3.19
  16  -2  -6   -3.69    1.96
  15  -2  -6   29.84    3.33
  15  -2  -6   22.61    4.78
  14  -2  -6    0.19    1.92
  14  -2  -6    1.34    3.01
  13  -2  -6   78.18    6.79
  13  -2  -6   67.86    4.40
  12  -2  -6    4.98    1.86
  12  -2  -6    2.94    2.51
  11  -2  -6   98.10    5.15
  11  -2  -6   99.03    7.34
 -10   2   6   32.89    3.52
  10  -2  -6   37.59    2.86
  10  -2  -6   38.02    4.13
   9  -2  -6   84.41    6.08
   9  -2  -6   77.10    4.13
  -9   2   6   85.80    5.52
  -8   2   6    4.58    1.36
  -8   2   6    3.18    1.46
   8  -2  -6    3.72    1.12
   8  -2  -6    4.36    1.77
  -7   2   6  147.59    7.57
   7  -2  -6  138.87    8.23
   7  -2  -6  124.98    5.68
  -7   2   6  140.05    6.06
  -7   2   6  140.72    7.69
   6  -2  -6   30.72    2.87
  -6   2   6   26.08    2.08
  -6   2   6   30.51    2.55
  -6   2   6   25.78    2.67
   6  -2  -6   24.81    2.73
   5  -2  -6  333.55   16.04
   5  -2  -6  346.13   17.69
  -5   2   6  353.31   12.85
  -5   2   6  360.07   16.12
  -5   2   6  349.00   16.18
   4  -2  -6   32.72    2.70
   4  -2  -6   29.92    2.62
  -4   2   6   33.04    2.43
  -4   2   6   32.99    2.72
  -3   2   6  170.99    8.08
   3  -2  -6  160.71    8.72
   3  -2  -6  159.32    8.01
  -3   2   6  168.60    8.01
  -2   2   6  650.53   28.49
  -2   2   6  639.32   27.91
   2  -2  -6  639.45   27.90
  -1   2   6   19.95    1.64
   1  -2  -6   21.05    1.56
   1  -2  -6   21.50    1.74
  -1   2   6   17.15    1.68
   0   2   6  810.74   35.03
   0   2   6  800.49   35.84
   0  -2  -6  841.34   35.76
   0  -2  -6  813.65   35.03
   1   2   6   20.56    1.76
  -1  -2  -6   20.00    1.72
  -1  -2  -6   18.36    1.52
   1   2   6   23.47    1.70
   2   2   6  624.59   28.44
   2   2   6  649.58   27.89
  -2  -2  -6  656.29   27.90
   3   2   6  160.75    7.97
   3   2   6  155.98    7.98
  -3  -2  -6  177.14    8.07
   4   2   6   32.17    2.49
   4   2   6   28.01    1.89
  -4  -2  -6   34.16    2.62
   4   2   6   34.86    2.67
   5   2   6  328.11   15.67
  -5  -2  -6  346.74   15.71
  -5  -2  -6  358.56   15.75
   5   2   6  337.16   12.47
   5   2   6  325.79   15.83
   6   2   6   24.52    2.68
   6   2   6   28.31    2.03
   6   2   6   28.20    2.56
  -6  -2  -6   28.85    2.39
  -6  -2  -6   25.96    2.63
   7   2   6  138.03    5.95
  -7  -2  -6  137.92    7.69
  -7  -2  -6  141.85    7.42
   8   2   6    2.91    1.24
  -8  -2  -6    4.29    1.69
  -9  -2  -6   83.26    5.84
   9   2   6   83.56    4.38
 -10  -2  -6   34.68    3.94
  17  -3  -6   -1.02    3.80
  17  -3  -6   -1.45    2.29
  16  -3  -6    4.12    3.76
  16  -3  -6    4.67    2.35
  15  -3  -6    4.61    2.12
  15  -3  -6    0.14    3.29
  14  -3  -6    4.90    2.05
  14  -3  -6    2.84    3.09
  13  -3  -6    6.24    1.95
  13  -3  -6    3.74    2.96
  12  -3  -6    3.16    1.63
  12  -3  -6    4.97    2.72
 -11   3   6    4.17    2.07
  11  -3  -6    2.97    2.26
  11  -3  -6    4.53    1.63
  10  -3  -6    1.35    1.28
  10  -3  -6    3.34    2.16
 -10   3   6    0.16    1.82
   9  -3  -6   58.16    5.01
   9  -3  -6   57.91    3.35
  -9   3   6   59.87    4.53
   8  -3  -6   56.98    3.04
   8  -3  -6   57.35    4.63
  -8   3   6   50.90    3.97
   7  -3  -6    2.79    0.95
  -7   3   6    3.42    1.31
   7  -3  -6    2.06    1.45
   6  -3  -6  152.68    8.29
   6  -3  -6  144.12    8.98
   6  -3  -6  151.74    6.29
  -6   3   6  168.90    8.27
  -6   3   6  172.72    6.66
  -6   3   6  169.36    8.43
  -5   3   6   24.75    2.25
   5  -3  -6   24.12    2.64
   5  -3  -6   25.67    2.50
  -5   3   6   25.66    2.44
   4  -3  -6  659.18   28.80
   4  -3  -6  643.97   32.04
  -4   3   6  659.55   28.77
  -4   3   6  666.28   29.31
   3  -3  -6  198.20   10.37
  -3   3   6  203.04    9.43
  -3   3   6  192.80    9.40
  -2   3   6  409.41   18.10
  -2   3   6  394.26   17.80
  -1   3   6   16.32    1.58
   1  -3  -6   16.51    1.60
  -1   3   6   19.00    1.51
   0   3   6  115.06    5.57
   0  -3  -6  106.20    5.56
   0   3   6  115.84    5.63
   1   3   6   16.51    1.43
   1   3   6   17.93    1.63
  -1  -3  -6   14.67    1.48
   2   3   6  447.50   19.79
   2   3   6  433.60   19.43
   3   3   6  196.41    9.35
   3   3   6  193.82    9.29
  -4  -3  -6  631.53   28.39
   4   3   6  636.71   28.65
  -4  -3  -6  664.96   28.12
   4   3   6  631.05   28.08
  -5  -3  -6   24.32    2.42
   5   3   6   23.46    2.38
  -5  -3  -6   26.86    2.15
   5   3   6   25.85    2.29
   5   3   6   26.66    1.83
   6   3   6  143.57    8.23
  -6  -3  -6  170.01    8.48
  -6  -3  -6  168.61    8.12
   6   3   6  161.09    6.56
  -7  -3  -6    4.28    1.49
   7   3   6    3.34    1.17
   7   3   6    0.41    1.20
  -8  -3  -6   52.21    4.14
  -9  -3  -6   57.44    4.71
 -10  -3  -6   -0.82    1.60
 -11  -3  -6    3.32    2.11
  17  -4  -6   -2.01    3.56
  17  -4  -6    1.95    2.28
  16  -4  -6   -2.91    3.22
  16  -4  -6   -0.24    2.09
  15  -4  -6    3.86    2.10
  15  -4  -6    5.97    3.79
  14  -4  -6   -0.82    3.02
  14  -4  -6   -1.20    1.68
  13  -4  -6   66.40    6.56
  13  -4  -6   71.86    4.32
  12  -4  -6    3.13    2.64
  12  -4  -6    3.56    1.65
 -11   4   6   30.65    3.73
  11  -4  -6   40.68    4.81
  11  -4  -6   41.86    2.97
  10  -4  -6   25.47    2.21
 -10   4   6   19.33    2.91
  10  -4  -6   23.75    3.60
   9  -4  -6   20.18    1.88
   9  -4  -6   17.73    3.10
  -8   4   6    1.80    1.43
   8  -4  -6    3.09    1.72
   8  -4  -6    2.19    0.98
  -7   4   6   32.77    2.86
   7  -4  -6   30.31    2.09
   7  -4  -6   33.17    3.43
  -6   4   6    7.04    1.48
   6  -4  -6    9.17    1.09
   6  -4  -6    7.20    1.81
  -5   4   6   50.40    3.34
  -5   4   6   44.95    3.47
   5  -4  -6   52.02    2.50
   5  -4  -6   54.67    3.98
   4  -4  -6  107.42    4.25
   4  -4  -6   91.96    5.65
  -4   4   6  112.23    5.67
   4  -4  -6  110.51    6.43
  -4   4   6  113.98    5.86
   3  -4  -6  413.28   21.32
  -3   4   6  455.88   19.44
   3  -4  -6  415.59   19.11
  -3   4   6  435.18   19.13
  -2   4   6   12.85    1.27
   2  -4  -6   10.55    1.33
  -2   4   6   12.43    1.40
  -1   4   6   49.12    2.95
  -1   4   6   48.16    2.81
   1  -4  -6   51.43    3.00
   0   4   6   64.62    3.40
   0  -4  -6   61.14    3.50
   0   4   6   63.38    3.51
  -1  -4  -6   47.37    2.90
   1   4   6   51.12    2.82
   1   4   6   48.02    2.90
  -1  -4  -6   47.26    2.49
   2   4   6   10.74    1.23
  -2  -4  -6   12.80    1.42
  -2  -4  -6   12.35    1.10
   2   4   6   11.87    1.41
   3   4   6  404.50   18.89
  -3  -4  -6  431.22   18.62
  -3  -4  -6  428.79   18.64
   3   4   6  407.15   18.60
   4   4   6  109.05    5.86
  -4  -4  -6  112.02    5.49
   4   4   6  105.17    5.76
   5   4   6   47.56    3.34
  -5  -4  -6   48.55    3.51
  -5  -4  -6   49.55    3.09
   5   4   6   53.37    3.67
   6   4   6    7.78    1.52
  -7  -4  -6   32.85    3.09
   7   4   6   31.86    2.94
  -8  -4  -6    4.58    1.75
  -9  -4  -6    4.48    1.86
 -10  -4  -6   23.45    3.27
 -11  -4  -6   37.91    4.23
  17  -5  -6   -2.29    3.85
  16  -5  -6    0.18    3.45
  16  -5  -6    4.33    2.14
  15  -5  -6    3.27    3.53
  15  -5  -6    0.62    1.79
  14  -5  -6    3.79    1.80
  14  -5  -6    4.36    3.31
  13  -5  -6    1.54    2.69
  13  -5  -6    0.26    1.44
  12  -5  -6    8.88    1.87
  12  -5  -6   11.05    3.35
  11  -5  -6    0.14    1.31
 -11   5   6    0.89    1.98
  11  -5  -6   -0.36    2.28
  10  -5  -6   27.91    4.00
 -10   5   6   23.38    3.07
  10  -5  -6   25.61    2.20
   9  -5  -6   -0.16    1.86
  -9   5   6   -0.02    1.57
   9  -5  -6   -0.41    0.97
   8  -5  -6   29.13    3.65
   8  -5  -6   29.66    2.16
  -8   5   6   38.01    3.30
   7  -5  -6   16.28    1.44
   7  -5  -6   20.93    2.91
  -7   5   6   15.03    2.08
   6  -5  -6   42.69    2.27
   6  -5  -6   45.91    3.92
  -6   5   6   44.51    3.25
   5  -5  -6   22.92    1.46
  -5   5   6   23.35    2.18
  -5   5   6   22.54    2.32
   5  -5  -6   25.71    2.86
   5  -5  -6   23.05    2.33
   4  -5  -6  362.05   12.45
  -4   5   6  341.67   16.16
   4  -5  -6  380.39   16.18
   4  -5  -6  343.95   12.44
   4  -5  -6  346.10   18.02
  -4   5   6  348.32   16.02
   3  -5  -6   53.56    3.26
   3  -5  -6   52.67    3.68
  -3   5   6   52.93    3.23
  -3   5   6   51.30    2.99
   3  -5  -6   44.56    2.01
   3  -5  -6   47.24    2.03
   2  -5  -6  221.02    8.09
  -2   5   6  256.40   10.80
  -2   5   6  251.62   10.82
   2  -5  -6  225.60   10.72
   2  -5  -6  220.50   12.01
  -1   5   6   86.09    4.40
  -1   5   6   84.38    4.49
   1  -5  -6   91.74    4.58
   0  -5  -6   30.15    2.16
   0   5   6   30.96    1.98
   0   5   6   29.83    2.15
   1   5   6   90.61    4.57
  -1  -5  -6   82.98    4.50
   1   5   6   87.94    4.44
   2   5   6  222.93   10.63
  -2  -5  -6  257.06   10.76
   2   5   6  219.04   10.68
  -3  -5  -6   52.55    2.66
   3   5   6   50.15    3.29
  -3  -5  -6   53.10    3.29
   3   5   6   47.87    3.08
   4   5   6  383.60   16.27
   4   5   6  359.26   16.38
  -4  -5  -6  341.38   16.07
  -4  -5  -6  342.74   15.84
  -5  -5  -6   24.08    2.38
  -5  -5  -6   24.70    1.94
   5   5   6   28.48    2.65
   5   5   6   25.74    2.35
   6   5   6   46.16    3.53
  -6  -5  -6   51.71    3.71
   7   5   6   18.45    2.27
  -7  -5  -6   17.26    2.32
  -8  -5  -6   31.45    3.29
   8   5   6   28.75    3.09
  -9  -5  -6    0.18    1.62
 -10  -5  -6   29.87    3.63
 -11  -5  -6    2.97    2.16
 -12  -5  -6    7.39    2.64
  17  -6  -6    1.78    4.14
  16  -6  -6   -1.21    1.73
  16  -6  -6    1.71    3.92
  15  -6  -6   15.80    2.36
  15  -6  -6    8.02    4.10
  14  -6  -6    2.06    3.40
  14  -6  -6    0.07    1.47
  13  -6  -6   50.13    6.13
  13  -6  -6   50.99    3.43
  12  -6  -6    0.96    1.34
  12  -6  -6   -1.92    2.43
  11  -6  -6   29.98    2.42
  11  -6  -6   28.69    4.40
  10  -6  -6   21.80    3.73
 -10   6   6   17.26    2.77
  10  -6  -6   22.60    1.93
   9  -6  -6  154.44    6.08
  -9   6   6  135.83    8.17
   9  -6  -6  142.02    9.49
   8  -6  -6    4.26    2.14
   8  -6  -6    1.85    0.95
  -8   6   6    2.27    1.59
  -7   6   6  469.18   22.36
   7  -6  -6  479.34   24.95
   7  -6  -6  498.15   17.16
   6  -6  -6   31.86    1.82
  -6   6   6   30.34    2.73
   6  -6  -6   39.69    3.72
   5  -6  -6  244.97    9.06
   5  -6  -6  254.37   13.80
   5  -6  -6  259.20    9.07
  -5   6   6  262.58   12.15
  -4   6   6   10.28    1.48
  -4   6   6   11.33    1.69
   4  -6  -6   13.49    2.15
   4  -6  -6   12.32    1.72
  -3   6   6  150.60    7.25
  -3   6   6  147.75    7.33
   3  -6  -6  146.52    8.45
   3  -6  -6  148.22    7.35
  -2   6   6   81.65    4.30
   2  -6  -6   80.02    4.29
  -2   6   6   77.57    4.11
   2  -6  -6   75.61    4.97
  -1   6   6   34.05    2.14
  -1   6   6   34.87    2.37
   1  -6  -6   36.31    2.41
   0  -6  -6  450.09   19.31
   0   6   6  433.71   19.25
   0   6   6  440.10   19.57
  -1  -6  -6   35.76    2.42
   1   6   6   36.66    2.24
   1   6   6   35.47    2.45
   2   6   6   81.32    4.37
  -2  -6  -6   76.40    4.32
   2   6   6   81.73    4.22
   3   6   6  143.59    7.17
  -3  -6  -6  143.86    7.22
   3   6   6  150.71    7.31
   4   6   6   12.80    1.56
   4   6   6   14.18    1.85
  -4  -6  -6   11.61    1.65
   5   6   6  248.06   12.31
  -5  -6  -6  262.32   11.65
  -6  -6  -6   33.67    3.02
   6   6   6   36.55    2.95
  -7  -6  -6  467.02   21.29
   7   6   6  458.26   21.63
  -8  -6  -6    2.65    1.59
   8   6   6    3.20    1.76
  -9  -6  -6  138.54    8.22
 -10  -6  -6   10.74    2.53
 -11  -6  -6   38.04    4.21
  16  -7  -6    2.72    4.13
  16  -7  -6    1.57    1.84
  15  -7  -6    4.39    1.76
  15  -7  -6    4.94    4.03
  14  -7  -6    9.25    1.87
  14  -7  -6    7.81    3.76
  13  -7  -6    2.89    3.08
  13  -7  -6    2.80    1.48
  12  -7  -6    3.83    3.08
  12  -7  -6    1.38    1.36
  11  -7  -6    0.00    1.13
  11  -7  -6    4.76    2.91
  10  -7  -6   -0.40    0.99
  10  -7  -6    0.21    2.12
  -9   7   6    1.02    1.56
   9  -7  -6    2.28    2.21
   9  -7  -6    1.91    0.95
   8  -7  -6   54.42    2.65
   8  -7  -6   51.22    5.06
  -8   7   6   51.16    4.03
  -7   7   6    2.28    1.48
   7  -7  -6    3.81    0.79
   7  -7  -6    4.05    2.06
   6  -7  -6  222.31   13.36
  -6   7   6  245.58   11.74
   6  -7  -6  243.31    8.43
   5  -7  -6   17.63    2.71
  -5   7   6   13.65    1.73
  -4   7   6  527.87   24.28
   4  -7  -6  569.60   23.99
   4  -7  -6  531.17   27.23
  -3   7   6   29.67    2.24
   3  -7  -6   32.58    3.14
   3  -7  -6   35.78    2.59
  -3   7   6   30.05    2.52
   2  -7  -6  463.56   20.15
   2  -7  -6  441.31   22.94
  -2   7   6  467.24   20.11
  -2   7   6  460.78   20.41
  -1   7   6    0.70    0.77
  -1   7   6    1.22    0.67
   1  -7  -6    0.88    0.69
   1  -7  -6    1.21    1.09
   0   7   6  202.66    9.43
   0  -7  -6  209.99    9.47
   0   7   6  207.32    9.44
  -1  -7  -6    1.92    0.82
   1   7   6    1.03    0.69
   1   7   6    0.30    0.80
   2   7   6  454.07   19.95
  -2  -7  -6  469.12   19.97
   2   7   6  441.12   20.23
   3   7   6   36.12    2.67
   3   7   6   30.00    2.30
  -3  -7  -6   32.69    2.48
  -4  -7  -6  531.02   23.93
   4   7   6  553.56   24.46
  -5  -7  -6   13.75    1.92
   5   7   6   12.88    1.76
   6   7   6  242.27   12.03
  -6  -7  -6  245.80   11.91
   7   7   6    1.50    1.47
  -7  -7  -6    4.08    1.58
  -8  -7  -6   43.33    3.99
   8   7   6   51.67    4.15
  -9  -7  -6    3.51    1.89
 -10  -7  -6    3.34    2.03
  16  -8  -6    2.84    4.14
  16  -8  -6   -1.37    1.55
  15  -8  -6   11.68    4.56
  15  -8  -6   13.27    2.00
  14  -8  -6   -1.57    3.25
  14  -8  -6    0.23    1.36
  13  -8  -6   63.37    3.47
  13  -8  -6   58.69    7.12
  12  -8  -6    2.77    1.26
  12  -8  -6    3.48    3.28
  11  -8  -6   68.97    3.41
  11  -8  -6   69.46    6.79
  10  -8  -6   10.40    1.29
  10  -8  -6    7.64    3.01
   9  -8  -6   35.85    4.60
   9  -8  -6   29.16    1.77
  -8   8   6    4.40    1.76
   8  -8  -6    0.63    1.94
  -7   8   6  124.82    7.07
   7  -8  -6  133.13    8.71
  -6   8   6   18.22    2.11
   6  -8  -6   16.81    3.03
   5  -8  -6  200.17   11.95
  -5   8   6  214.61   10.19
   4  -8  -6   28.53    3.34
  -4   8   6   27.13    2.24
   3  -8  -6  150.04    7.38
  -3   8   6  158.19    7.36
   3  -8  -6  140.44    8.84
   2  -8  -6   50.88    4.31
  -2   8   6   62.04    3.26
   2  -8  -6   61.07    3.44
  -1   8   6    1.62    0.69
   1  -8  -6    2.90    0.83
   1  -8  -6    3.55    1.41
   0   8   6   82.55    4.13
   0  -8  -6   87.10    5.30
   0  -8  -6   82.15    4.28
   1   8   6    0.98    0.70
  -1  -8  -6    1.33    0.77
  -2  -8  -6   64.82    3.48
   2   8   6   53.95    3.21
   3   8   6  145.38    7.45
  -3  -8  -6  162.75    7.56
  -4  -8  -6   29.05    2.40
   4   8   6   21.91    2.16
  -5  -8  -6  214.51   10.42
   5   8   6  213.39   10.56
  -6  -8  -6   18.72    2.31
   6   8   6   18.45    2.19
  -7  -8  -6  126.25    6.99
   7   8   6  110.80    6.79
  -8  -8  -6    2.18    1.59
   8   8   6    1.63    1.66
  -9  -8  -6   31.30    3.50
  15  -9  -6    1.73    1.24
  15  -9  -6    2.02    3.72
  14  -9  -6    0.60    1.10
  14  -9  -6    1.24    3.47
  13  -9  -6   -1.36    0.96
  13  -9  -6    0.47    3.00
  12  -9  -6    1.33    2.97
  12  -9  -6    1.06    0.88
  11  -9  -6   -0.12    2.68
  10  -9  -6    0.52    2.55
   9  -9  -6    3.95    2.55
   8  -9  -6    6.55    2.68
   7  -9  -6   50.38    5.07
  -7   9   6   50.62    3.81
  -6   9   6   18.99    2.20
   6  -9  -6   12.46    2.87
  -5   9   6  157.65    7.83
   5  -9  -6  145.45    9.49
  -4   9   6  131.47    6.64
   4  -9  -6  129.54    8.37
  -3   9   6    7.65    1.19
   3  -9  -6    4.32    1.06
   3  -9  -6    5.99    2.04
  -2   9   6  280.35   11.93
   2  -9  -6  236.26   13.99
   2  -9  -6  256.75   11.77
   1  -9  -6   30.59    2.07
   1  -9  -6   27.98    3.03
  -1   9   6   27.65    1.82
   0   9   6  132.18    6.22
   0  -9  -6  129.77    7.74
   0  -9  -6  135.51    6.30
  -1  -9  -6   26.26    1.98
   1   9   6   25.95    1.83
  -1  -9  -6   31.46    2.86
   2   9   6  241.13   11.90
  -2  -9  -6  287.35   11.91
  -3  -9  -6    7.04    1.22
  -3  -9  -6    4.53    1.18
   3   9   6    7.30    1.22
  -4  -9  -6  131.80    6.95
   4   9   6  142.74    7.09
  -5  -9  -6  151.43    7.78
   5   9   6  148.12    7.79
  -6  -9  -6   19.85    2.35
   6   9   6   14.37    2.10
   7   9   6   49.55    3.90
[truncated: 613,978 more chars]
