# Supplementary material for: Crystal structure and DFT study of bis­{(S)-2-[(2-hy­droxy­benzyl)­amino]-4-methyl­penta­noato-κ2 N,O}(1,10-phenanthroline-κ2 N,N′)nickel(II)
Source: Acta Crystallogr E Crystallogr Commun. 2017 Aug 30;73(Pt 9):1393–7. doi: 10.1107/S2056989017012014 (PMC5588589; doi:10.1107/S2056989017012014)
Supplement: Supplementary file 2 [file e-73-01393-Isup2.hkl]

data_I                                                                          
_shelx_title ' shelxt_a.res in P2(1)2(1)2(1)'                                   
_shelx_refln_list_code          4                                               
_shelx_F_calc_maximum      330.59                                               
_exptl_crystal_F_000      1504.00                                               
_reflns_d_resolution_high  0.7696                                               
                                                                                
loop_                                                                           
 _space_group_symop_operation_xyz                                               
 'x, y, z'                                                                      
 '-x+1/2, -y, z+1/2'                                                            
 '-x, y+1/2, -z+1/2'                                                            
 'x+1/2, -y+1/2, -z'                                                            
                                                                                
_cell_length_a    12.9336                                                       
_cell_length_b    14.5249                                                       
_cell_length_c    19.9141                                                       
_cell_angle_alpha  90.000                                                       
_cell_angle_beta   90.000                                                       
_cell_angle_gamma  90.000                                                       
                                                                                
_shelx_F_squared_multiplier     1.000                                           
                                                                                
loop_                                                                           
 _refln_index_h                                                                 
 _refln_index_k                                                                 
 _refln_index_l                                                                 
 _refln_F_squared_calc                                                          
 _refln_F_squared_meas                                                          
 _refln_F_squared_sigma                                                         
 _refln_observed_status                                                         
   2   0   0     109287.18      97646.34      2077.17 o                         
   4   0   0       4005.43       4183.77        69.21 o                         
   6   0   0        152.77        106.89         6.00 o                         
   8   0   0       1656.49       1930.88        40.11 o                         
  10   0   0        633.77        592.44        20.21 o                         
  12   0   0        190.91        196.21        15.51 o                         
  14   0   0        221.10        231.90        20.72 o                         
  16   0   0        272.74        282.42        36.06 o                         
   1   1   0       1738.31       1117.15        20.64 o                         
   2   1   0      11039.96      11620.22       203.04 o                         
   3   1   0        144.09        203.55         4.41 o                         
   4   1   0       3193.36       2997.88        40.37 o                         
   5   1   0       3874.09       3382.29        40.49 o                         
   6   1   0       2224.03       2350.18        30.65 o                         
   7   1   0       3155.64       3012.54        39.37 o                         
   8   1   0         52.15         55.26         4.41 o                         
   9   1   0       6503.42       6516.08        85.42 o                         
  10   1   0         51.65         59.30         6.19 o                         
  11   1   0        725.87        727.23        20.99 o                         
  12   1   0         57.44         52.17         8.97 o                         
  13   1   0         99.18        110.95        12.03 o                         
  14   1   0         54.43         64.07        13.79 o                         
  15   1   0        381.08        474.25        72.17 o                         
  16   1   0          7.26          6.98        15.39 o                         
   1   2   0       2875.70       3112.61        55.23 o                         
   2   2   0       2728.57       2639.48        37.44 o                         
   3   2   0        254.30        185.33         4.29 o                         
   4   2   0       3994.45       4032.68        53.50 o                         
   5   2   0        445.89        402.41         8.42 o                         
   6   2   0       1389.80       1643.59        22.52 o                         
   7   2   0          0.86         -0.52         2.69 o                         
   8   2   0        307.10        242.65         7.72 o                         
   9   2   0          0.20          1.23         4.11 o                         
  10   2   0        159.07        177.44         9.48 o                         
  11   2   0        120.81        119.39         9.70 o                         
  12   2   0         28.23         18.79         9.98 o                         
  13   2   0        338.30        357.52        20.66 o                         
  14   2   0        145.20        146.52        16.19 o                         
  15   2   0          5.11         10.74        27.94 o                         
  16   2   0         81.04         84.58        24.51 o                         
   1   3   0        319.23        229.06         7.08 o                         
   2   3   0      23764.02      23553.01       410.86 o                         
   3   3   0        213.75        393.75         8.03 o                         
   4   3   0       5553.60       5522.62        90.41 o                         
   5   3   0        767.94        850.09        14.47 o                         
   6   3   0        983.23       1115.13        17.34 o                         
   7   3   0       2850.68       2268.15        29.48 o                         
   8   3   0         44.28         36.53         4.39 o                         
   9   3   0       2496.48       2580.41        49.00 o                         
  10   3   0         16.66         -0.06         5.76 o                         
  11   3   0        351.63        318.60        14.06 o                         
  12   3   0          0.04         -1.93         9.08 o                         
  13   3   0         91.78        116.12        14.06 o                         
  14   3   0         19.26         14.15        15.13 o                         
  15   3   0        161.58        147.36        22.06 o                         
  16   3   0         37.15         30.73        19.20 o                         
   1   4   0      20855.96      21383.95       450.82 o                         
   2   4   0       2182.82       3078.33        67.23 o                         
   3   4   0         89.69         98.87         2.60 o                         
   4   4   0        643.51        952.17        17.69 o                         
   5   4   0        101.14         83.76         4.15 o                         
   6   4   0        120.80        162.25         7.21 o                         
   7   4   0        137.77        118.44         5.16 o                         
   8   4   0        971.36        950.27        21.33 o                         
   9   4   0          3.73         -4.74         4.74 o                         
  10   4   0        113.79        141.41        11.56 o                         
  11   4   0        146.44        135.51        13.88 o                         
  12   4   0          6.21          7.57         9.14 o                         
  13   4   0          2.60         -1.59        15.14 o                         
  14   4   0          1.56         -2.12        13.60 o                         
  15   4   0          2.91        -15.08        15.08 o                         
  16   4   0         31.01         20.89        18.10 o                         
   1   5   0        446.55        443.30        21.62 o                         
   2   5   0       6130.48       5649.63       170.52 o                         
   3   5   0       2157.62       1907.89        40.11 o                         
   4   5   0          0.20         -1.79         1.79 o                         
   5   5   0        470.64        524.38        10.89 o                         
   6   5   0        381.63        404.51        10.43 o                         
   7   5   0       2515.19       2442.38        51.14 o                         
   8   5   0         83.46         87.98         7.38 o                         
   9   5   0       1745.20       1744.93        44.12 o                         
  10   5   0         37.27         67.50        10.53 o                         
  11   5   0       1348.78       1337.61        37.88 o                         
  12   5   0          0.18          1.05         8.31 o                         
  13   5   0         15.98         35.43        14.08 o                         
  14   5   0          0.20         -4.08        15.14 o                         
  15   5   0        122.12        164.44        21.29 o                         
  16   5   0          0.50         -8.81        16.36 o                         
   1   6   0       1865.37       2340.12       122.73 o                         
   2   6   0      28199.25      29382.55       737.73 o                         
   3   6   0        732.84        703.58        16.84 o                         
   4   6   0      12924.70      12902.91       253.30 o                         
   5   6   0        997.64       1103.33        30.08 o                         
   6   6   0        294.10        278.24         7.67 o                         
   7   6   0        986.03       1016.82        24.57 o                         
   8   6   0        262.57        234.37        19.71 o                         
   9   6   0        297.29        246.94        20.26 o                         
  10   6   0        162.24        164.60        12.25 o                         
  11   6   0        154.48        158.05        12.65 o                         
  12   6   0          3.17         -2.90         9.64 o                         
  13   6   0         77.33         53.01        14.80 o                         
  14   6   0         21.98         12.22        14.13 o                         
  15   6   0          0.18        -10.67        14.67 o                         
   1   7   0        123.92        227.33        26.70 o                         
   2   7   0       1007.80        748.94        23.37 o                         
   3   7   0       1273.93       1418.40        34.72 o                         
   4   7   0       1587.87       1597.71        35.30 o                         
   5   7   0          5.73          3.27         4.85 o                         
   6   7   0        103.71        103.65         8.64 o                         
   7   7   0       2553.62       2194.62        42.49 o                         
   8   7   0        382.91        398.03        15.00 o                         
   9   7   0       1994.00       1856.51        48.40 o                         
  10   7   0        123.23        126.45        10.76 o                         
  11   7   0        700.51        790.50        30.00 o                         
  12   7   0          3.78        -10.52        10.52 o                         
  13   7   0        329.12        356.31        24.53 o                         
  14   7   0         25.58         24.58        14.55 o                         
  15   7   0        107.08        103.18        18.88 o                         
   0   8   0      14569.12      12711.52       610.96 o                         
   1   8   0       1575.07       1543.98        68.56 o                         
   2   8   0        989.31        724.98        30.64 o                         
   3   8   0         63.85         54.20         3.89 o                         
   4   8   0        351.48        385.79        10.55 o                         
   5   8   0          7.80         -1.79         5.70 o                         
   6   8   0         91.89         77.55        14.94 o                         
   7   8   0         26.59         22.77         8.72 o                         
   8   8   0        572.55        666.26        28.80 o                         
   9   8   0         26.67          9.46         7.67 o                         
  10   8   0          5.43         22.24        14.59 o                         
  11   8   0         58.68         38.24        10.58 o                         
  12   8   0         15.80         18.84        11.38 o                         
  13   8   0         11.00          6.81        13.00 o                         
  14   8   0         37.08         41.62        40.20 o                         
  15   8   0          1.16        -12.80        12.80 o                         
   1   9   0        269.42        330.80        25.39 o                         
   2   9   0       1344.58       1075.92        39.04 o                         
   3   9   0         10.12         10.20         4.12 o                         
   4   9   0         19.64         10.66         3.97 o                         
   5   9   0        321.74        291.55        16.57 o                         
   6   9   0          5.24         11.52         9.44 o                         
   7   9   0        622.40        708.71        28.56 o                         
   8   9   0         40.65         23.89         9.58 o                         
   9   9   0       1415.85       1581.63        68.40 o                         
  10   9   0          0.59          1.69        25.30 o                         
  11   9   0        381.16        386.62        54.09 o                         
  12   9   0          0.76         -6.13         8.12 o                         
  13   9   0         29.94         26.92        10.46 o                         
  14   9   0          6.48         12.19        10.92 o                         
   0  10   0       6558.56       6078.93       214.77 o                         
   1  10   0        323.77        329.29        20.46 o                         
   2  10   0        634.50        761.62        41.85 o                         
   3  10   0        150.40        141.15         5.66 o                         
   4  10   0       2242.62       1945.48        40.51 o                         
   5  10   0        212.09        198.23        17.05 o                         
   6  10   0       1333.23       1300.96        54.71 o                         
   7  10   0        238.31        206.18        15.18 o                         
   8  10   0        122.18         93.05        16.99 o                         
   9  10   0          1.64         -7.57        24.51 o                         
  10  10   0         20.81         56.88        32.77 o                         
  11  10   0         46.21         45.43        32.48 o                         
  12  10   0         69.48         84.68        38.45 o                         
  13  10   0         22.31        -17.93        32.08 o                         
  14  10   0         13.40         10.76        36.76 o                         
   1  11   0        143.53        172.75        29.32 o                         
   2  11   0        135.55        117.51        14.41 o                         
   3  11   0         39.08         41.57         6.47 o                         
   4  11   0        293.20        231.30        14.34 o                         
   5  11   0          4.05          1.39        18.38 o                         
   6  11   0         34.16         48.35        11.82 o                         
   7  11   0        519.75        455.40        29.72 o                         
   8  11   0         80.11         59.87        30.68 o                         
   9  11   0        651.73        659.77        67.84 o                         
  10  11   0         20.52          9.56        28.39 o                         
  11  11   0         37.19         37.26        34.97 o                         
  12  11   0         33.07         13.65        34.67 o                         
  13  11   0         67.60        156.00        49.11 o                         
   0  12   0       1825.80       1770.23        77.90 o                         
   1  12   0          0.85        233.46        37.56 o                         
   2  12   0        404.69        547.90        44.73 o                         
   3  12   0        291.59        312.65        16.19 o                         
   4  12   0         14.70         14.68         6.05 o                         
   5  12   0        940.05        967.20        42.85 o                         
   6  12   0        122.67        195.19        21.67 o                         
   7  12   0        281.88        278.53        45.92 o                         
   8  12   0         90.27         58.77        33.37 o                         
   9  12   0         13.35          9.86        30.78 o                         
  10  12   0         17.16         67.64        38.55 o                         
  11  12   0         31.82         14.15        35.96 o                         
  12  12   0          0.61          7.37        36.36 o                         
   1  13   0        457.98        456.60        24.31 o                         
   2  13   0         50.15         63.00        14.82 o                         
   3  13   0          3.57          1.09        10.01 o                         
   4  13   0         83.60         20.12        26.80 o                         
   5  13   0          6.82          5.35         7.88 o                         
   6  13   0          9.04         10.06        27.89 o                         
   7  13   0        806.33        772.83        73.82 o                         
   8  13   0         77.42         95.83        39.35 o                         
   9  13   0        587.57        584.26        70.83 o                         
  10  13   0          0.13        -15.14        31.08 o                         
  11  13   0        155.26        203.22        52.00 o                         
  12  13   0          3.30         19.13        40.05 o                         
   0  14   0       2372.09       2279.01        95.62 o                         
   1  14   0         42.34         93.68        37.47 o                         
   2  14   0       1735.28       1562.11        74.36 o                         
   3  14   0          1.16         -9.15        15.79 o                         
   4  14   0        361.57        343.38        52.10 o                         
   5  14   0         54.44          9.66        28.99 o                         
   6  14   0        287.32        220.75        47.42 o                         
   7  14   0         88.86         85.37        38.55 o                         
   8  14   0         71.84         64.05        40.35 o                         
   9  14   0          6.79         36.56        37.56 o                         
  10  14   0        103.16         76.21        43.73 o                         
  11  14   0          1.67         16.24        39.65 o                         
   1  15   0        151.13        185.94        23.14 o                         
   2  15   0         72.11         60.25        21.85 o                         
   3  15   0         51.13         66.84        32.67 o                         
   4  15   0         13.20         -6.77        27.20 o                         
   5  15   0         65.66         81.39        36.86 o                         
   6  15   0         19.78         55.99        35.36 o                         
   7  15   0        348.59        293.57        54.99 o                         
   8  15   0        135.09        133.19        46.52 o                         
   9  15   0        168.05        143.85        49.81 o                         
  10  15   0         35.13          5.68        38.15 o                         
   0  16   0         65.02         63.95        35.17 o                         
   1  16   0          0.20        -10.77        19.53 o                         
   2  16   0        196.35        168.97        31.53 o                         
   3  16   0         14.28          5.20        19.79 o                         
   4  16   0        107.64         65.55        37.66 o                         
   5  16   0        136.39         98.82        40.74 o                         
   6  16   0         53.16         59.47        37.36 o                         
   7  16   0         97.79         58.67        39.35 o                         
   8  16   0         59.17         -1.30        35.56 o                         
   1  17   0         46.44         17.63        34.37 o                         
   2  17   0         17.58        -12.05        20.70 o                         
   3  17   0         17.56        -13.88        21.72 o                         
   4  17   0          4.04         -2.30        21.41 o                         
   5  17   0          1.75          6.48        34.37 o                         
   6  17   0          0.81        -15.64        32.18 o                         
   7  17   0         83.97         25.30        41.14 o                         
   2  18   0         23.40          0.50        34.97 o                         
   3  18   0          5.53        -20.24        22.19 o                         
   4  18   0         18.48         24.42        23.97 o                         
   5  18   0         27.97        -19.01        23.67 o                         
   1   0   1      41597.31      39702.81       642.32 o                         
   2   0   1       2917.54       2278.48        35.69 o                         
   3   0   1        520.54        669.81        13.15 o                         
   4   0   1       2080.33       2073.69        25.34 o                         
   5   0   1       1037.64        966.54        13.41 o                         
   6   0   1       6011.31       6279.34        76.47 o                         
   7   0   1         24.31         28.99         3.48 o                         
   8   0   1       5481.44       5671.94        74.61 o                         
   9   0   1        192.67        210.25         7.32 o                         
  10   0   1       1937.98       1862.78        33.20 o                         
  11   0   1         31.20         23.57         6.58 o                         
  12   0   1        151.11        117.91         9.45 o                         
  13   0   1          0.02          1.89         7.46 o                         
  14   0   1        502.33        561.00        19.90 o                         
  15   0   1          1.08         21.87        14.51 o                         
  16   0   1         88.80        131.01        19.94 o                         
 -16   1   1          3.55         12.95        21.32 o                         
 -15   1   1        165.36        204.22        28.19 o                         
 -14   1   1         52.64         45.22        15.14 o                         
 -13   1   1         97.04         80.51        15.02 o                         
 -12   1   1         72.59         72.92         9.41 o                         
 -11   1   1         20.57          4.10         6.20 o                         
 -10   1   1        474.78        484.75        12.63 o                         
  -9   1   1        217.94        201.72         8.37 o                         
  -8   1   1        245.20        268.68         7.69 o                         
  -7   1   1       1494.39       1463.01        22.89 o                         
  -6   1   1        274.11        318.04         6.62 o                         
  -5   1   1       6649.83       6819.88        86.80 o                         
  -4   1   1        587.12        497.03         8.66 o                         
  -3   1   1       1102.85       1120.43        25.15 o                         
  -2   1   1        197.10        351.48         6.93 o                         
  -1   1   1      43683.81      44011.02       935.26 o                         
   0   1   1        341.34         98.77        16.43 o                         
   1   1   1      43239.54      43688.60       763.92 o                         
   2   1   1        181.78        340.75         7.14 o                         
   3   1   1       1500.85       1522.67        25.70 o                         
   4   1   1        562.79        478.34         8.54 o                         
   5   1   1       7138.22       7338.06        82.22 o                         
   6   1   1        233.14        280.89         6.88 o                         
   7   1   1       1652.76       1637.16        22.38 o                         
   8   1   1        255.93        276.20         7.81 o                         
   9   1   1        223.42        225.18         8.07 o                         
  10   1   1        430.94        435.31        12.35 o                         
  11   1   1         22.16         14.40         6.55 o                         
  12   1   1         74.91         83.82         9.67 o                         
  13   1   1        106.07         99.19        12.02 o                         
  14   1   1         64.01         75.42        14.19 o                         
  15   1   1        168.76        183.18        18.60 o                         
  16   1   1          4.89          8.18        15.23 o                         
 -16   2   1        119.46        106.99        27.00 o                         
 -15   2   1          0.53         15.14        18.93 o                         
 -14   2   1        280.07        284.78        25.34 o                         
 -13   2   1        241.22        213.53        16.83 o                         
 -12   2   1        200.84        227.21        14.34 o                         
 -11   2   1         55.08         46.12         7.21 o                         
 -10   2   1       3561.47       3528.33        58.83 o                         
  -9   2   1         60.88         73.20         5.66 o                         
  -8   2   1       6236.60       6086.34        80.09 o                         
  -7   2   1       1503.63       1724.71        23.96 o                         
  -6   2   1       1227.93       1112.40        15.36 o                         
  -5   2   1         23.78         18.57         2.74 o                         
  -4   2   1        172.03        203.20         5.78 o                         
  -3   2   1        831.94       1227.51        20.41 o                         
  -2   2   1       1889.65       1788.47        24.86 o                         
  -1   2   1      16680.78      15732.72       296.92 o                         
   0   2   1        951.67        852.10        19.03 o                         
   1   2   1      16372.23      15619.10       238.98 o                         
   2   2   1       1693.52       1642.10        25.35 o                         
   3   2   1        743.90       1132.16        17.46 o                         
   4   2   1        270.27        327.23         8.64 o                         
   5   2   1         11.82         16.06         2.56 o                         
   6   2   1       1012.75        892.86        15.35 o                         
   7   2   1       1465.56       1689.59        23.03 o                         
   8   2   1       6320.06       6206.92        80.25 o                         
   9   2   1         60.73         62.46         5.51 o                         
  10   2   1       3495.20       3484.35        58.60 o                         
  11   2   1         53.39         52.44         8.55 o                         
  12   2   1        189.53        182.75        15.09 o                         
  13   2   1        242.86        209.32        25.47 o                         
  14   2   1        292.17        330.00        21.20 o                         
  15   2   1          1.19         10.29        13.06 o                         
  16   2   1        116.13        116.59        17.76 o                         
 -16   3   1          0.93        -19.62        19.62 o                         
 -15   3   1         42.37         59.12        18.79 o                         
 -14   3   1         14.96         -1.94        14.58 o                         
 -13   3   1          4.69         -3.57        13.50 o                         
 -12   3   1         38.60         43.67        33.37 o                         
 -11   3   1        131.76        133.83        10.79 o                         
 -10   3   1        348.49        345.87        13.04 o                         
  -9   3   1        214.31        224.09        11.22 o                         
  -8   3   1         23.15         21.67         4.15 o                         
  -7   3   1        532.26        405.09         8.50 o                         
  -6   3   1       1138.03       1174.10        22.03 o                         
  -5   3   1       1429.39       1540.70        33.74 o                         
  -4   3   1       4004.82       4377.83        82.71 o                         
  -3   3   1       1916.01       2170.91        40.43 o                         
  -2   3   1       1922.18       2461.75        39.01 o                         
  -1   3   1       9181.66       8508.52       156.01 o                         
   0   3   1       6745.97       6499.68       195.79 o                         
   1   3   1       7936.42       7609.18       197.24 o                         
   2   3   1       1866.03       2422.20        40.65 o                         
   3   3   1       2269.39       2512.99        33.87 o                         
   4   3   1       4141.33       4504.43        74.49 o                         
   5   3   1       1035.39       1156.68        19.94 o                         
   6   3   1       1229.63       1270.09        20.38 o                         
   7   3   1        489.96        362.35         7.99 o                         
   8   3   1         38.36         36.02         4.42 o                         
   9   3   1        213.01        223.80        10.20 o                         
  10   3   1        314.56        328.84        13.63 o                         
  11   3   1        129.23        109.66         9.63 o                         
  12   3   1         45.58         36.29        10.40 o                         
  13   3   1          5.18          1.66        10.13 o                         
  14   3   1         14.34          6.44        11.48 o                         
  15   3   1         37.28         42.57        17.70 o                         
  16   3   1          0.38          7.58        17.97 o                         
 -16   4   1         35.63         59.63        19.93 o                         
 -15   4   1         21.32         -7.60        14.82 o                         
 -14   4   1         76.05         73.33        16.87 o                         
 -13   4   1          4.11         -2.81        14.94 o                         
 -12   4   1        388.65        393.45        19.51 o                         
 -11   4   1         11.78          9.31         8.24 o                         
 -10   4   1       1058.30        952.01        26.18 o                         
  -9   4   1         68.90         56.34         7.40 o                         
  -8   4   1       2545.23       2453.98        53.00 o                         
  -7   4   1         99.65         96.08         5.49 o                         
  -6   4   1        866.65        703.56        14.54 o                         
  -5   4   1       1528.76       1542.49        28.17 o                         
  -4   4   1        359.80        425.05         9.98 o                         
  -3   4   1        997.13       1194.57        18.77 o                         
  -2   4   1       1036.95        998.93        21.59 o                         
  -1   4   1      32780.07      34074.57       644.98 o                         
   0   4   1      29570.69      31691.80       947.67 o                         
   1   4   1      32817.30      34683.08       833.91 o                         
   2   4   1       1147.97       1095.64        21.91 o                         
   3   4   1       1110.28       1327.82        20.23 o                         
   4   4   1        471.62        543.39        10.04 o                         
   5   4   1       1640.76       1631.62        25.91 o                         
   6   4   1        707.51        539.53        13.10 o                         
   7   4   1        107.83        120.67         5.31 o                         
   8   4   1       2564.91       2525.24        46.53 o                         
   9   4   1         70.63         57.48         6.88 o                         
  10   4   1       1042.79        924.61        24.47 o                         
  11   4   1         12.39         11.78         7.10 o                         
  12   4   1        379.60        367.88        16.14 o                         
  13   4   1          4.19         -3.46        12.31 o                         
  14   4   1         93.34         93.54        17.95 o                         
  15   4   1         17.89         29.97        16.74 o                         
  16   4   1         34.83         43.90        37.66 o                         
 -16   5   1          8.23         22.31        22.12 o                         
 -15   5   1         17.33         19.34        16.05 o                         
 -14   5   1         11.20         14.86        15.03 o                         
 -13   5   1         20.68         13.46        12.91 o                         
 -12   5   1         15.70          7.68         9.12 o                         
 -11   5   1         15.17         10.24         8.50 o                         
 -10   5   1        321.36        315.94        15.58 o                         
  -9   5   1        456.45        538.84        17.77 o                         
  -8   5   1        194.58        170.49         9.23 o                         
  -7   5   1        141.45        165.49         9.47 o                         
  -6   5   1        407.97        488.99        11.24 o                         
  -5   5   1        110.20        141.84         6.66 o                         
  -4   5   1       1353.35       1412.30        21.97 o                         
  -3   5   1       3831.97       3610.83        73.20 o                         
  -2   5   1       1151.61       1565.30        29.96 o                         
  -1   5   1      19776.71      21061.44       628.05 o                         
   1   5   1      18716.74      20552.33       865.38 o                         
   2   5   1       1208.64       1642.98        36.03 o                         
   3   5   1       3826.09       3648.82        66.61 o                         
   4   5   1       1310.77       1375.54        22.84 o                         
   5   5   1        186.76        220.03         6.21 o                         
   6   5   1        434.88        512.21        11.36 o                         
   7   5   1        208.07        224.25         9.63 o                         
   8   5   1        185.56        166.90        10.15 o                         
   9   5   1        447.44        523.27        19.39 o                         
  10   5   1        292.91        266.47        14.48 o                         
  11   5   1         15.00         18.39         9.15 o                         
  12   5   1         18.57          3.01         8.56 o                         
  13   5   1         16.74         -0.23        12.34 o                         
  14   5   1         14.95         11.59        14.46 o                         
  15   5   1         14.57         26.90        15.79 o                         
  16   5   1          7.03         -0.29        17.06 o                         
 -15   6   1          5.56         -3.38        15.19 o                         
 -14   6   1        154.17        162.52        20.46 o                         
 -13   6   1         50.06         50.09        14.66 o                         
 -12   6   1        416.27        414.79        46.07 o                         
 -11   6   1          6.66         -3.33         7.94 o                         
 -10   6   1       1414.27       1508.94        40.49 o                         
  -9   6   1         80.39         95.77         9.28 o                         
  -8   6   1       3069.13       3046.70        62.75 o                         
  -7   6   1        629.68        623.21        17.04 o                         
  -6   6   1       2145.65       2289.14        39.75 o                         
  -5   6   1        115.92        118.71         4.62 o                         
  -4   6   1       1645.52       1660.02        36.71 o                         
  -3   6   1       2197.91       2022.05        40.73 o                         
  -2   6   1       3553.13       3235.02        95.69 o                         
  -1   6   1       2730.59       2734.01       141.76 o                         
   1   6   1       2754.68       2616.96       113.07 o                         
   2   6   1       3582.90       3381.38        88.87 o                         
   3   6   1       2045.84       1853.11        36.69 o                         
   4   6   1       1667.27       1692.34        33.50 o                         
   5   6   1        136.07        135.75         6.02 o                         
   6   6   1       1965.22       2093.83        37.83 o                         
   7   6   1        582.66        581.03        18.29 o                         
   8   6   1       3002.24       2954.91        68.50 o                         
   9   6   1         81.24         84.95         8.87 o                         
  10   6   1       1364.65       1441.05        39.70 o                         
  11   6   1          8.72         -4.45         7.69 o                         
  12   6   1        351.25        368.80        21.30 o                         
  13   6   1         47.42         32.21        13.94 o                         
  14   6   1        148.33        143.86        19.50 o                         
  15   6   1          5.76         -6.71        14.82 o                         
 -15   7   1         91.20         76.49        25.45 o                         
 -14   7   1         28.79         12.04        14.32 o                         
 -13   7   1         38.09         46.60        32.33 o                         
 -12   7   1         42.08         26.14        12.24 o                         
 -11   7   1         22.22         28.11        12.14 o                         
 -10   7   1        121.64         86.51        10.71 o                         
  -9   7   1         73.19         40.87         8.30 o                         
  -8   7   1        171.15        199.31        11.63 o                         
  -7   7   1        766.01        764.96        20.59 o                         
  -6   7   1        265.25        274.06        13.27 o                         
  -5   7   1       1866.93       1955.85        43.41 o                         
  -4   7   1         24.77         26.70         3.98 o                         
  -3   7   1       3920.95       4094.19        78.04 o                         
  -2   7   1        194.37        255.36        47.03 o                         
  -1   7   1      12849.93      13336.27       456.12 o                         
   0   7   1       1847.67       1712.69        54.39 o                         
   1   7   1      12783.40      13474.59       451.39 o                         
   2   7   1        205.53        283.11        60.42 o                         
   3   7   1       4125.97       4345.50        95.97 o                         
   4   7   1         36.91         28.74         4.37 o                         
   5   7   1       1799.33       1819.32        46.96 o                         
   6   7   1        305.44        296.74        20.99 o                         
   7   7   1        821.01        809.04        18.09 o                         
   8   7   1        146.14        186.42        10.06 o                         
   9   7   1         80.29         52.63         9.35 o                         
  10   7   1        125.49        109.98        15.95 o                         
  11   7   1         21.75         27.33         9.65 o                         
  12   7   1         40.22         29.94        12.36 o                         
  13   7   1         35.97         36.07        37.51 o                         
  14   7   1         27.99         36.88        14.93 o                         
  15   7   1         90.90         94.32        18.36 o                         
 -15   8   1         29.45         25.13        14.65 o                         
 -14   8   1        127.14        143.53        17.96 o                         
 -13   8   1         13.80         -8.44        10.91 o                         
 -12   8   1        364.78        398.60        28.39 o                         
 -11   8   1         41.26         25.01        10.41 o                         
 -10   8   1       1904.94       1922.86        54.25 o                         
  -9   8   1         70.14         57.37         7.58 o                         
  -8   8   1       2018.99       1873.33        59.40 o                         
  -7   8   1          4.48         -1.57        11.05 o                         
  -6   8   1       1605.56       1470.25        39.82 o                         
  -5   8   1         10.27         14.19         5.30 o                         
  -4   8   1        592.95        568.86        15.78 o                         
  -3   8   1        402.79        472.62        11.04 o                         
  -2   8   1        266.22        250.63        10.80 o                         
  -1   8   1       1971.61       2219.86        70.17 o                         
   0   8   1       8479.66       9147.91       256.39 o                         
   1   8   1       2102.49       2286.66       100.43 o                         
   2   8   1        312.20        286.52        11.99 o                         
   3   8   1        350.94        424.95        11.62 o                         
   4   8   1        495.77        509.44        32.20 o                         
   5   8   1          7.82         17.89         5.57 o                         
   6   8   1       1536.28       1380.44        58.26 o                         
   7   8   1          1.38         -1.69         9.56 o                         
   8   8   1       1999.76       1828.03        58.63 o                         
   9   8   1         70.63         63.23         7.15 o                         
  10   8   1       1971.08       2013.62        55.90 o                         
  11   8   1         41.75         42.82        10.62 o                         
  12   8   1        359.66        362.58        27.59 o                         
  13   8   1         11.36          1.53        12.35 o                         
  14   8   1        134.24        163.70        18.47 o                         
  15   8   1         31.59         64.47        15.86 o                         
 -14   9   1          4.78        -10.81        10.81 o                         
 -13   9   1         20.32         -0.52        24.21 o                         
 -12   9   1          3.87         -1.31         8.75 o                         
 -11   9   1         41.25         40.58        14.99 o                         
 -10   9   1         12.71         29.69        28.09 o                         
  -9   9   1        188.62        160.07        21.53 o                         
  -8   9   1        144.91        117.63        13.21 o                         
  -7   9   1         39.73         17.31        12.70 o                         
  -6   9   1        649.06        635.14        21.98 o                         
  -5   9   1        232.89        233.04        14.50 o                         
  -4   9   1        160.14        167.21         8.83 o                         
  -3   9   1        344.91        400.11         9.59 o                         
  -2   9   1        581.73        713.55        36.58 o                         
  -1   9   1       7268.37       7160.96       202.12 o                         
   0   9   1        225.76        529.27        44.33 o                         
   1   9   1       6978.47       6923.28       198.46 o                         
   2   9   1        621.67        777.53        32.93 o                         
   3   9   1        279.73        308.83        11.60 o                         
   4   9   1        137.03        157.65         8.57 o                         
   5   9   1        146.00        129.98        18.20 o                         
   6   9   1        691.59        638.02        33.41 o                         
   7   9   1         67.01         53.92        16.19 o                         
   8   9   1        147.56        114.25        13.08 o                         
   9   9   1        175.48        183.77        22.66 o                         
  10   9   1         12.20          0.10        25.30 o                         
  11   9   1         39.66         22.21        31.38 o                         
  12   9   1          4.90         -7.92         7.92 o                         
  13   9   1         15.02         -9.08         9.08 o                         
  14   9   1          4.68         -8.43        10.96 o                         
 -14  10   1         59.09         27.39        38.65 o                         
 -13  10   1          5.89        -14.05        33.97 o                         
 -12  10   1         56.62         40.35        34.07 o                         
 -11  10   1          7.48         25.10        32.38 o                         
 -10  10   1        346.31        371.08        53.30 o                         
  -9  10   1        207.53        166.46        39.55 o                         
  -8  10   1        975.73        941.58        46.96 o                         
  -7  10   1        126.78        152.71        14.11 o                         
  -6  10   1        405.29        448.12        20.68 o                         
  -5  10   1        241.52        322.22        17.89 o                         
  -4  10   1         11.85         23.58         8.24 o                         
  -3  10   1       1028.89       1045.39        21.39 o                         
  -2  10   1        259.41        246.54        30.67 o                         
  -1  10   1       1180.62       1129.88        42.86 o                         
   0  10   1        451.30        441.92        24.14 o                         
   1  10   1       1237.95       1269.13        44.46 o                         
   2  10   1        257.92        254.23        22.35 o                         
   3  10   1       1082.00       1098.41        23.84 o                         
   4  10   1          5.56         15.62         9.17 o                         
   5  10   1        269.42        360.10        21.86 o                         
   6  10   1        317.55        331.37        26.35 o                         
   7  10   1        119.68        139.00        17.51 o                         
   8  10   1        960.76        939.92        46.65 o                         
   9  10   1        204.64        214.68        41.54 o                         
  10  10   1        335.98        350.06        52.10 o                         
  11  10   1         10.20        -21.02        25.30 o                         
  12  10   1         24.11         35.46        32.77 o                         
  13  10   1          4.06         21.62        34.87 o                         
  14  10   1         60.48         28.99        37.85 o                         
 -13  11   1          4.52         26.30        39.25 o                         
 -12  11   1          8.95        -15.84        31.58 o                         
 -11  11   1         78.91         52.30        35.86 o                         
 -10  11   1          3.68         17.73        30.68 o                         
  -9  11   1         27.73         20.12        29.19 o                         
  -8  11   1         36.43         57.48        30.78 o                         
  -7  11   1         51.61         29.81        12.12 o                         
  -6  11   1        135.40        154.12        12.59 o                         
  -5  11   1          7.24         18.18        18.78 o                         
  -4  11   1         56.39         34.46         7.50 o                         
  -3  11   1        302.76        329.94        17.34 o                         
  -2  11   1         50.81         89.11        14.69 o                         
  -1  11   1       2442.70       2495.82        79.67 o                         
   0  11   1         11.93        305.43        34.52 o                         
   1  11   1       2380.42       2505.79        69.67 o                         
   2  11   1         37.43         75.66        17.95 o                         
   3  11   1        481.01        497.05        26.45 o                         
   4  11   1         42.32         42.18        15.53 o                         
   5  11   1         37.20         62.28         8.82 o                         
   6  11   1        118.74        132.78        25.75 o                         
   7  11   1         88.03         79.09        16.84 o                         
   8  11   1         35.33         26.60        26.30 o                         
   9  11   1         29.06         33.87        30.28 o                         
  10  11   1          4.88         18.43        30.88 o                         
  11  11   1         77.12         31.18        34.67 o                         
  12  11   1         10.12         25.40        34.07 o                         
  13  11   1          2.46        -11.06        34.07 o                         
 -12  12   1        104.18        120.34        47.02 o                         
 -11  12   1         33.71          2.39        35.07 o                         
 -10  12   1        317.86        371.47        58.48 o                         
  -9  12   1         48.87         20.82        30.38 o                         
  -8  12   1        495.18        512.73        62.76 o                         
  -7  12   1         56.76         58.67        32.57 o                         
  -6  12   1        638.39        628.76        33.65 o                         
  -5  12   1          5.80          3.89         8.37 o                         
  -4  12   1        577.25        668.34        62.06 o                         
  -3  12   1         21.32         24.59         7.38 o                         
  -2  12   1         54.45         76.05        18.47 o                         
  -1  12   1        143.59        214.94        26.29 o                         
   0  12   1       1514.26       1558.16        69.38 o                         
   1  12   1        125.90        187.57        22.68 o                         
   2  12   1         72.25         85.47        21.62 o                         
   3  12   1         17.57         27.84        13.46 o                         
   4  12   1        532.02        596.77        20.49 o                         
   5  12   1          9.72          8.05         6.97 o                         
   6  12   1        562.42        519.53        30.50 o                         
   7  12   1         49.24         46.32        30.88 o                         
   8  12   1        499.69        434.13        57.98 o                         
   9  12   1         46.71         27.79        31.18 o                         
  10  12   1        320.87        327.54        55.69 o                         
  11  12   1         29.15         41.74        37.36 o                         
  12  12   1         93.21         72.92        41.14 o                         
 -12  13   1         23.88         53.59        43.23 o                         
 -11  13   1         27.33         34.57        38.25 o                         
 -10  13   1         49.46         27.20        36.86 o                         
  -9  13   1         17.06         36.66        34.37 o                         
  -8  13   1         72.96        100.02        39.15 o                         
  -7  13   1        125.18         85.07        38.15 o                         
  -6  13   1         56.86        108.78        37.56 o                         
  -5  13   1        292.51        345.37        21.80 o                         
  -4  13   1         35.73         27.00        26.50 o                         
  -3  13   1        492.40        511.94        57.88 o                         
  -2  13   1        273.44        296.00        34.62 o                         
  -1  13   1       2786.28       2687.91        74.47 o                         
   0  13   1        872.44        926.36        87.94 o                         
   1  13   1       2697.12       2546.19        73.98 o                         
   2  13   1        306.03        333.72        46.44 o                         
   3  13   1        498.67        508.78        25.84 o                         
   4  13   1         40.22         38.37        17.63 o                         
   5  13   1        277.13        327.23        21.84 o                         
   6  13   1         64.46         83.08        32.77 o                         
   7  13   1        121.93        118.55        37.95 o                         
   8  13   1         73.51         43.93        34.27 o                         
   9  13   1         13.41          9.26        33.57 o                         
  10  13   1         45.45         49.81        37.66 o                         
  11  13   1         26.41         20.72        36.96 o                         
  12  13   1         28.23         20.02        40.15 o                         
 -11  14   1         11.75         31.48        40.05 o                         
 -10  14   1        124.79        127.31        46.32 o                         
  -9  14   1         44.70         25.90        37.56 o                         
  -8  14   1        543.88        594.62        72.22 o                         
  -7  14   1         62.14        116.95        42.14 o                         
  -6  14   1        304.51        271.46        50.21 o                         
  -5  14   1         66.75         61.66        35.17 o                         
  -4  14   1        127.17         87.07        35.17 o                         
  -3  14   1         89.98        140.46        37.16 o                         
  -2  14   1        106.14        133.85        22.62 o                         
  -1  14   1         60.30         84.81        16.22 o                         
   0  14   1         86.74         63.35        14.48 o                         
   1  14   1         58.87         55.38        24.40 o                         
   2  14   1        124.55        115.96        19.62 o                         
   3  14   1         86.61         61.86         9.92 o                         
   4  14   1        130.89        163.37        39.05 o                         
   5  14   1         74.60         66.54        33.77 o                         
   6  14   1        294.44        332.52        53.30 o                         
   7  14   1         59.53         99.62        39.15 o                         
   8  14   1        540.01        594.62        72.02 o                         
   9  14   1         47.16         29.59        37.66 o                         
  10  14   1        119.57         68.84        41.64 o                         
  11  14   1         15.28         25.70        37.85 o                         
 -10  15   1          5.32        -30.38        32.28 o                         
  -9  15   1         21.77         35.56        40.84 o                         
  -8  15   1         11.16         16.44        37.66 o                         
  -7  15   1         29.36         -0.70        32.97 o                         
  -6  15   1         29.08         43.83        34.77 o                         
  -5  15   1        104.42         64.75        36.86 o                         
  -4  15   1         56.10         87.36        36.66 o                         
  -3  15   1        495.61        519.31        62.86 o                         
  -2  15   1         10.81         15.94        18.62 o                         
  -1  15   1        474.98        476.65        30.02 o                         
   0  15   1          4.26         33.35        15.77 o                         
   1  15   1        463.84        467.01        32.80 o                         
   2  15   1          8.25         28.70        41.99 o                         
   3  15   1        499.73        486.43        46.62 o                         
   4  15   1         49.29         48.12        32.08 o                         
   5  15   1        116.06        130.60        40.74 o                         
   6  15   1         33.99         73.32        37.85 o                         
   7  15   1         33.88         32.77        34.57 o                         
   8  15   1         10.13         23.11        35.26 o                         
   9  15   1         25.38        -32.38        32.38 o                         
  10  15   1          4.66         37.95        41.34 o                         
  -8  16   1        143.68        211.49        54.49 o                         
  -7  16   1         51.21         63.95        42.34 o                         
  -6  16   1        133.08        109.38        43.43 o                         
  -5  16   1         39.03         36.46        35.86 o                         
  -4  16   1        129.79         60.47        35.46 o                         
  -3  16   1         58.28         32.87        35.07 o                         
  -2  16   1         36.34          2.28        19.60 o                         
  -1  16   1         15.16          0.06        18.94 o                         
   0  16   1          4.75          0.43        28.89 o                         
   1  16   1         10.11         11.41        19.82 o                         
   2  16   1         32.82          3.39        19.81 o                         
   3  16   1         49.65          3.79        19.63 o                         
   4  16   1        103.02         80.73        24.93 o                         
   5  16   1         47.21         47.72        34.97 o                         
   6  16   1        121.31        131.10        43.83 o                         
   7  16   1         50.16         -5.18        33.97 o                         
   8  16   1        139.74        108.48        45.13 o                         
  -7  17   1          3.13         -6.97        37.16 o                         
  -6  17   1          9.37          0.60        36.16 o                         
  -5  17   1         13.36        -22.71        33.37 o                         
  -4  17   1         12.47         18.73        35.66 o                         
  -3  17   1         15.76         14.05        22.98 o                         
  -2  17   1         61.83         26.65        24.11 o                         
  -1  17   1         53.30         45.82        39.15 o                         
   0  17   1         24.35         23.31        35.17 o                         
   1  17   1         67.12         83.98        32.87 o                         
   2  17   1         70.09         62.46        25.03 o                         
   3  17   1         32.29         20.33        22.73 o                         
   4  17   1         12.59         11.96        22.26 o                         
   5  17   1         28.08         37.56        36.96 o                         
   6  17   1         11.47          8.97        35.66 o                         
   7  17   1          4.55         14.05        39.65 o                         
  -5  18   1          4.15         -0.10        38.75 o                         
  -4  18   1         26.37          9.23        24.63 o                         
  -3  18   1          0.02         16.74        23.27 o                         
  -2  18   1         29.45         11.36        39.65 o                         
  -1  18   1         16.32        -31.98        36.06 o                         
   2  18   1         36.54         48.81        32.48 o                         
   3  18   1          0.22         -4.82        22.38 o                         
   4  18   1         29.43         14.05        23.91 o                         
   5  18   1          6.56         13.14        24.99 o                         
   0   0   2      49344.27      53865.90      1148.81 o                         
   1   0   2       1187.23        785.27        13.21 o                         
   2   0   2      41731.68      37478.87       563.44 o                         
   3   0   2        789.78       1014.20        18.78 o                         
   4   0   2        298.13        366.70         6.66 o                         
   5   0   2          4.87          4.20         1.88 o                         
   6   0   2       5736.28       5342.20        65.93 o                         
   7   0   2       1484.84       1371.07        20.90 o                         
   8   0   2        846.64        916.68        16.08 o                         
   9   0   2         55.45         55.10         4.84 o                         
  10   0   2        282.65        277.55        10.97 o                         
  11   0   2        360.59        361.08        13.08 o                         
  12   0   2        249.65        249.59        11.97 o                         
  13   0   2         66.75         81.94         9.79 o                         
  14   0   2        146.47        199.12        13.41 o                         
  15   0   2         18.94         31.36        13.22 o                         
  16   0   2        264.03        256.86        50.51 o                         
 -16   1   2          8.20         28.19        23.31 o                         
 -15   1   2        249.39        326.85        33.67 o                         
 -14   1   2         27.48         15.14        14.80 o                         
 -13   1   2        413.49        453.23        20.63 o                         
 -12   1   2        140.52        132.53        14.99 o                         
 -11   1   2        382.74        404.21        16.31 o                         
 -10   1   2         66.67         52.88         6.11 o                         
  -9   1   2       3698.82       3618.56        50.26 o                         
  -8   1   2        208.25        220.41         7.07 o                         
  -7   1   2       3648.19       3735.88        48.52 o                         
  -6   1   2         44.27         56.14         3.34 o                         
  -5   1   2       1676.20       1283.56        19.15 o                         
  -4   1   2       4077.43       3545.55        50.55 o                         
  -3   1   2       1382.31       1431.77        22.29 o                         
  -2   1   2       5546.48       5222.86        76.37 o                         
  -1   1   2       1153.96       1012.71        17.51 o                         
   0   1   2       4365.64       3504.44        62.71 o                         
   1   1   2       1103.52        975.64        17.35 o                         
   2   1   2       5002.05       4719.20        75.95 o                         
   3   1   2       1554.88       1531.06        24.81 o                         
   4   1   2       3983.78       3425.73        46.47 o                         
   5   1   2       1900.80       1497.70        18.68 o                         
   6   1   2         24.13         32.07         3.02 o                         
   7   1   2       3747.49       3829.64        48.64 o                         
   8   1   2        223.97        234.00         7.19 o                         
   9   1   2       3722.95       3692.57        52.61 o                         
  10   1   2         61.24         49.85         6.04 o                         
  11   1   2        431.83        466.42        14.83 o                         
  12   1   2        143.33        124.73        10.32 o                         
  13   1   2        458.74        492.66        19.99 o                         
  14   1   2         34.35         15.25        12.39 o                         
  15   1   2        234.24        259.72        20.40 o                         
  16   1   2         11.25         21.53        16.62 o                         
 -16   2   2         79.96         65.45        24.01 o                         
 -15   2   2         46.90         72.22        21.62 o                         
 -14   2   2         22.59         15.42        15.01 o                         
 -13   2   2         89.72         76.02        21.13 o                         
 -12   2   2         34.47         20.41        11.10 o                         
 -11   2   2       1341.92       1304.32        32.28 o                         
 -10   2   2        202.15        213.67         9.89 o                         
  -9   2   2        645.17        645.70        14.28 o                         
  -8   2   2        823.11        773.76        15.67 o                         
  -7   2   2        414.61        391.67         7.90 o                         
  -6   2   2       3850.58       3709.05        51.91 o                         
  -5   2   2        681.87        748.75        14.45 o                         
  -4   2   2        419.93        391.29        10.47 o                         
  -3   2   2       3608.14       3460.99        51.36 o                         
  -2   2   2       7887.28       7676.44       119.04 o                         
  -1   2   2       4218.02       4154.14        64.11 o                         
   0   2   2       2213.63       2120.26        35.05 o                         
   1   2   2       4260.92       4228.76        55.94 o                         
   2   2   2       7714.63       7510.17       101.96 o                         
   3   2   2       3444.42       3329.52        49.63 o                         
   4   2   2        692.12        646.15        13.14 o                         
   5   2   2        564.53        642.54        12.16 o                         
   6   2   2       3848.76       3775.53        47.21 o                         
   7   2   2        313.86        307.97         7.64 o                         
   8   2   2        844.05        807.13        14.57 o                         
   9   2   2        630.96        628.33        14.12 o                         
  10   2   2        196.48        196.51        11.04 o                         
  11   2   2       1378.07       1336.35        35.33 o                         
  12   2   2         36.69         21.83        10.41 o                         
  13   2   2        117.48        113.21        14.16 o                         
  14   2   2         28.98         28.60        12.90 o                         
  15   2   2         42.30         58.87        14.70 o                         
  16   2   2         75.57         51.20        15.66 o                         
 -16   3   2         21.39          4.78        21.02 o                         
 -15   3   2         71.26         88.54        19.82 o                         
 -14   3   2         41.56         44.12        16.61 o                         
 -13   3   2        139.50        155.52        41.29 o                         
 -12   3   2          1.69         -9.71         9.71 o                         
 -11   3   2        249.50        253.69        13.65 o                         
 -10   3   2         72.85         82.19         9.05 o                         
  -9   3   2       1988.65       1949.41        44.82 o                         
  -8   3   2        200.03        207.02         8.88 o                         
  -7   3   2       3741.97       3348.25        47.53 o                         
  -6   3   2          9.77         10.58         3.14 o                         
  -5   3   2       1378.45       1423.16        24.60 o                         
  -4   3   2       1418.40       1673.89        34.46 o                         
  -3   3   2        898.62       1002.65        15.86 o                         
  -2   3   2       3249.75       3394.22        47.00 o                         
  -1   3   2        682.79        721.78        15.86 o                         
   0   3   2      32665.37      34661.58       657.02 o                         
   1   3   2        740.30        796.34        14.68 o                         
   2   3   2       3056.65       3230.80        45.21 o                         
   3   3   2        750.44        868.31        15.67 o                         
   4   3   2       1543.55       1781.00        29.12 o                         
   5   3   2       1104.12       1152.92        20.54 o                         
   6   3   2          3.04          6.75         2.78 o                         
   7   3   2       3691.58       3340.57        43.16 o                         
   8   3   2        179.54        188.55         7.52 o                         
   9   3   2       2130.20       2058.76        42.78 o                         
  10   3   2         78.62        103.97         9.07 o                         
  11   3   2        202.55        174.95        11.68 o                         
  12   3   2          1.00          4.53         9.14 o                         
  13   3   2        189.29        228.24        17.04 o                         
  14   3   2         39.86         35.63        12.56 o                         
  15   3   2         77.51         92.52        15.10 o                         
  16   3   2         16.21         15.23        20.13 o                         
 -16   4   2         28.05         26.10        21.02 o                         
 -15   4   2         27.16         35.53        25.65 o                         
 -14   4   2          8.48          6.43        19.28 o                         
 -13   4   2         11.78         15.60        13.51 o                         
 -12   4   2          2.92         -8.36         8.36 o                         
 -11   4   2        120.47        135.68        11.03 o                         
 -10   4   2         53.17         46.16         8.28 o                         
  -9   4   2        442.85        470.42        16.20 o                         
  -8   4   2        319.14        276.65        12.03 o                         
  -7   4   2        170.08        164.62         7.13 o                         
  -6   4   2       4142.13       4698.32        73.66 o                         
  -5   4   2       2755.32       2759.04        43.76 o                         
  -4   4   2       1421.55       1287.94        25.29 o                         
  -3   4   2        631.06        674.31        11.44 o                         
  -2   4   2       8254.59       8147.60       150.52 o                         
  -1   4   2       7971.53       8127.92       175.89 o                         
   0   4   2       4071.19       4703.60       100.17 o                         
   1   4   2       8079.30       8463.09       202.86 o                         
   2   4   2       7325.31       7483.31       167.77 o                         
   3   4   2        692.94        722.52        10.66 o                         
   4   4   2       1849.78       1678.25        29.14 o                         
   5   4   2       2693.28       2655.71        39.41 o                         
   6   4   2       4108.59       4669.00        79.47 o                         
   7   4   2        172.99        175.10         6.65 o                         
   8   4   2        326.11        283.87        11.70 o                         
   9   4   2        438.37        465.04        15.17 o                         
  10   4   2         62.92         70.77         9.26 o                         
  11   4   2         92.03        116.79         9.77 o                         
  12   4   2          3.05         -7.43         7.43 o                         
  13   4   2         11.64          7.81        14.55 o                         
  14   4   2          3.64          9.83        11.49 o                         
  15   4   2         26.96         25.82        16.71 o                         
  16   4   2         23.13          7.30        17.05 o                         
 -16   5   2          4.59        -10.26        16.93 o                         
 -15   5   2        103.15         96.62        19.50 o                         
 -14   5   2         48.45         47.08        16.26 o                         
 -13   5   2        154.05        107.05        21.62 o                         
 -12   5   2          1.68          0.38         8.83 o                         
 -11   5   2        792.62        741.81        25.85 o                         
 -10   5   2          4.39         -2.57         6.41 o                         
  -9   5   2       1647.55       1626.36        37.25 o                         
  -8   5   2         33.38         22.95         5.84 o                         
  -7   5   2        729.85        655.27        18.03 o                         
  -6   5   2        217.06        217.43         7.38 o                         
  -5   5   2        422.86        474.70        10.10 o                         
  -4   5   2       2646.16       2653.13        38.26 o                         
  -3   5   2       1464.75       1453.53        29.47 o                         
  -2   5   2       1866.41       1729.40        31.68 o                         
  -1   5   2       1339.87       1562.37        39.68 o                         
   0   5   2      31809.45      32910.20      1382.79 o                         
   1   5   2       1282.05       1532.56        48.52 o                         
   2   5   2       1691.10       1595.43        37.44 o                         
   3   5   2       1582.52       1576.90        29.83 o                         
   4   5   2       2684.40       2724.58        38.37 o                         
   5   5   2        470.43        523.80         8.97 o                         
   6   5   2        222.33        252.29         7.25 o                         
   7   5   2        691.07        615.98        16.21 o                         
   8   5   2         37.33         32.97         5.52 o                         
   9   5   2       1526.13       1491.28        34.04 o                         
  10   5   2          6.65         -3.24         6.05 o                         
  11   5   2        710.10        683.05        22.34 o                         
  12   5   2          1.55         -6.93         6.93 o                         
  13   5   2        137.78        135.74        18.39 o                         
  14   5   2         44.72         40.44        15.69 o                         
  15   5   2         98.24         69.04        18.58 o                         
  16   5   2          5.33         -9.07        15.53 o                         
 -15   6   2         53.68         48.18        17.67 o                         
 -14   6   2         40.01         24.46        25.60 o                         
 -13   6   2         26.77         24.05        14.04 o                         
 -12   6   2         13.54          8.31        10.36 o                         
 -11   6   2        190.45        154.39        12.72 o                         
 -10   6   2        145.36        156.38        11.95 o                         
  -9   6   2        815.14        757.37        21.67 o                         
  -8   6   2        482.87        515.43        19.87 o                         
  -7   6   2         24.31         28.39         5.29 o                         
  -6   6   2       2217.01       2035.84        36.25 o                         
  -5   6   2         50.62         48.46         2.91 o                         
  -4   6   2       2642.32       2731.17        47.70 o                         
  -3   6   2        302.72        355.06         9.58 o                         
  -2   6   2      12924.84      12984.74       234.88 o                         
  -1   6   2       1777.42       2016.12        46.01 o                         
   0   6   2       8327.22       8739.11       232.22 o                         
   1   6   2       1807.86       2093.86        90.75 o                         
   2   6   2      13120.59      13328.28       295.03 o                         
   3   6   2        252.58        311.94         9.34 o                         
   4   6   2       2425.01       2575.20        55.59 o                         
   5   6   2         80.71         87.87         4.75 o                         
   6   6   2       2252.10       2058.68        41.14 o                         
   7   6   2          7.27          3.41         5.23 o                         
   8   6   2        491.19        546.98        18.52 o                         
   9   6   2        775.68        713.58        23.15 o                         
  10   6   2        139.90        122.41        11.12 o                         
  11   6   2        195.44        142.72        12.16 o                         
  12   6   2         12.21          7.50        10.34 o                         
  13   6   2         28.39         25.01        13.23 o                         
  14   6   2         31.08         29.28        14.67 o                         
  15   6   2         56.39         83.51        31.03 o                         
 -15   7   2         79.01         65.43        18.98 o                         
 -14   7   2         83.55         92.30        17.15 o                         
 -13   7   2        260.89        233.04        20.53 o                         
 -12   7   2         27.50         24.80        12.18 o                         
 -11   7   2        682.69        720.55        28.49 o                         
 -10   7   2        126.72        122.83        10.90 o                         
  -9   7   2       1680.93       1571.85        40.97 o                         
  -8   7   2        145.87        124.78         8.24 o                         
  -7   7   2       2383.73       2370.07        49.73 o                         
  -6   7   2        255.95        220.04        12.14 o                         
  -5   7   2       1408.46       1340.48        31.56 o                         
  -4   7   2        310.96        280.46         8.99 o                         
  -3   7   2        822.22        968.36        24.18 o                         
  -2   7   2        637.60        606.99        15.18 o                         
  -1   7   2       2449.87       2627.06        74.25 o                         
   0   7   2       6129.15       5994.01       229.97 o                         
   1   7   2       2537.50       2718.96        76.29 o                         
   2   7   2        595.90        596.07        19.17 o                         
   3   7   2        723.92        862.81        18.83 o                         
   4   7   2        226.68        203.19         8.41 o                         
   5   7   2       1347.07       1241.34        34.23 o                         
   6   7   2        256.22        238.87        19.11 o                         
   7   7   2       2497.20       2377.94        49.73 o                         
   8   7   2        132.25        126.98         8.81 o                         
   9   7   2       1745.32       1666.52        41.71 o                         
  10   7   2        127.27        136.08        10.84 o                         
  11   7   2        732.99        792.08        29.76 o                         
  12   7   2         26.47          5.55        16.59 o                         
  13   7   2        260.75        247.36        25.65 o                         
  14   7   2         80.46         63.92        15.90 o                         
  15   7   2         79.57         74.02        29.94 o                         
 -15   8   2         34.48         24.50        14.93 o                         
 -14   8   2         16.49         -0.31        13.22 o                         
 -13   8   2         36.58         47.20        13.47 o                         
 -12   8   2          7.52          4.91        10.93 o                         
 -11   8   2        316.50        272.92        21.27 o                         
 -10   8   2          6.47         -1.02         8.38 o                         
  -9   8   2        406.34        413.12        17.46 o                         
  -8   8   2        276.35        305.56        19.46 o                         
  -7   8   2        636.31        654.63        23.07 o                         
  -6   8   2       1272.35       1144.78        33.68 o                         
  -5   8   2       1055.26       1000.57        24.89 o                         
  -4   8   2       2406.16       2569.23        55.86 o                         
  -3   8   2        162.87        137.17         8.76 o                         
  -2   8   2       4667.85       4002.29        93.39 o                         
  -1   8   2       7489.17       8216.36       234.82 o                         
   0   8   2       4198.28       3916.05       115.07 o                         
   1   8   2       7617.33       8603.23       313.85 o                         
   2   8   2       4532.31       3985.06       109.89 o                         
   3   8   2        172.20        161.96        12.21 o                         
   4   8   2       2341.45       2501.15        55.22 o                         
   5   8   2        948.35        897.38        27.00 o                         
   6   8   2       1298.50       1201.60        39.68 o                         
   7   8   2        585.31        604.79        34.08 o                         
   8   8   2        276.17        321.76        19.91 o                         
   9   8   2        435.50        452.01        16.09 o                         
  10   8   2          3.53          7.11         7.31 o                         
  11   8   2        328.58        311.16        19.83 o                         
  12   8   2          9.37         -2.37        10.20 o                         
  13   8   2         35.69         22.90        12.24 o                         
  14   8   2         13.36         23.61        34.17 o                         
  15   8   2         36.35         44.60        14.86 o                         
 -14   9   2          4.62         -1.12        11.56 o                         
 -13   9   2         63.86         56.27        11.86 o                         
 -12   9   2          9.57         11.33         9.91 o                         
 -11   9   2        212.30        219.47        45.87 o                         
 -10   9   2         82.68         33.87        28.79 o                         
  -9   9   2        883.95        897.65        48.36 o                         
  -8   9   2         49.86         38.71        10.27 o                         
  -7   9   2        542.54        524.31        23.70 o                         
  -6   9   2         12.99         -3.10         6.07 o                         
  -5   9   2        675.66        624.05        20.52 o                         
  -4   9   2        334.18        348.01        14.10 o                         
  -3   9   2        153.58        144.48         6.84 o                         
  -2   9   2       2743.00       2726.37       109.21 o                         
  -1   9   2       1040.72        978.67        37.84 o                         
   0   9   2       3308.45       3874.05       176.71 o                         
   1   9   2       1068.91       1063.80        47.57 o                         
   2   9   2       2719.26       2759.79        80.13 o                         
   3   9   2        139.09        130.07         9.70 o                         
   4   9   2        325.87        335.77        15.84 o                         
   5   9   2        594.54        534.19        22.36 o                         
   6   9   2          8.12         -0.65         6.54 o                         
   7   9   2        428.63        418.57        27.99 o                         
   8   9   2         40.77         28.85         9.73 o                         
   9   9   2        910.01        919.26        47.43 o                         
  10   9   2         92.68         68.84        31.68 o                         
  11   9   2        216.81        182.30        41.94 o                         
  12   9   2          9.52         -7.52         7.52 o                         
  13   9   2         63.40         58.45        11.41 o                         
  14   9   2          3.33          8.65        10.88 o                         
 -14  10   2          5.74         -3.19        39.25 o                         
 -13  10   2          6.26        -32.97        32.97 o                         
 -12  10   2         38.74         59.77        38.55 o                         
 -11  10   2         40.38         59.97        35.17 o                         
 -10  10   2          3.51         12.55        28.99 o                         
  -9  10   2         37.91         50.81        31.48 o                         
  -8  10   2        195.65        166.75        35.26 o                         
  -7  10   2        206.61        180.96        14.54 o                         
  -6  10   2       1041.32       1027.16        31.51 o                         
  -5  10   2         27.73          7.07         5.85 o                         
  -4  10   2        445.65        393.69        15.40 o                         
  -3  10   2        647.98        819.62        21.26 o                         
  -2  10   2        125.84        275.04        36.16 o                         
  -1  10   2        488.52        544.09        37.24 o                         
   0  10   2       1195.17       1088.72        41.23 o                         
   1  10   2        502.65        525.26        48.69 o                         
   2  10   2        169.41        182.44        45.28 o                         
   3  10   2        603.48        770.03        19.90 o                         
   4  10   2        467.82        433.04        34.09 o                         
   5  10   2         41.36          8.16         6.90 o                         
   6  10   2       1058.32       1056.44        36.82 o                         
   7  10   2        184.07        158.36        18.36 o                         
   8  10   2        219.34        174.28        20.44 o                         
   9  10   2         25.70         30.58        27.10 o                         
  10  10   2          5.85         -5.58        25.00 o                         
  11  10   2         31.30         37.95        32.38 o                         
  12  10   2         34.67         12.95        30.38 o                         
  13  10   2          5.06        -15.14        30.08 o                         
  14  10   2          4.22        -12.95        34.57 o                         
 -13  11   2         49.84         59.67        42.24 o                         
 -12  11   2         37.24         17.03        36.16 o                         
 -11  11   2        148.73        104.00        41.74 o                         
 -10  11   2          5.09        -22.31        28.49 o                         
  -9  11   2        479.32        458.54        60.97 o                         
  -8  11   2         12.42         20.42        28.19 o                         
  -7  11   2        431.26        369.83        27.09 o                         
  -6  11   2         15.04         26.44         8.50 o                         
  -5  11   2        150.92        189.29        14.46 o                         
  -4  11   2         86.73        113.24        18.07 o                         
  -3  11   2        327.34        402.57        52.75 o                         
  -2  11   2        717.67        696.10        54.37 o                         
  -1  11   2        232.70        320.61        21.38 o                         
   0  11   2        829.49        827.57        35.60 o                         
   1  11   2        255.68        299.89        18.03 o                         
   2  11   2        717.78        712.10        45.35 o                         
   3  11   2        264.93        282.93        18.72 o                         
   4  11   2         74.88         76.29         7.93 o                         
   5  11   2        163.03        173.80        12.65 o                         
   6  11   2         12.64         21.93         8.32 o                         
   7  11   2        468.82        468.76        30.27 o                         
   8  11   2          9.70         20.12        26.30 o                         
   9  11   2        490.97        424.47        55.89 o                         
  10  11   2          4.21         14.64        29.59 o                         
  11  11   2        112.09         96.13        37.95 o                         
  12  11   2         31.77        -17.43        28.69 o                         
  13  11   2         45.14         35.56        37.46 o                         
 -12  12   2          4.85          0.90        39.65 o                         
 -11  12   2        203.50        180.81        49.91 o                         
 -10  12   2         46.96         63.26        38.85 o                         
  -9  12   2         95.42        101.41        40.35 o                         
  -8  12   2        103.49         55.39        34.27 o                         
  -7  12   2        146.92        123.23        38.75 o                         
  -6  12   2        157.25        160.92        17.60 o                         
  -5  12   2        150.16        125.47        21.77 o                         
  -4  12   2        264.15        294.59        38.45 o                         
  -3  12   2          2.90         -4.35        12.07 o                         
  -2  12   2       1477.32       1503.18        65.91 o                         
  -1  12   2        677.71        845.49        80.43 o                         
   0  12   2       2887.31       2754.12        76.38 o                         
   1  12   2        713.54        782.09        45.97 o                         
   2  12   2       1380.88       1367.59        52.80 o                         
   3  12   2          1.79          6.37         6.67 o                         
   4  12   2        274.12        284.16        13.54 o                         
   5  12   2        162.14        154.52        12.04 o                         
   6  12   2        142.00        145.90        17.44 o                         
   7  12   2        168.86        152.32        37.56 o                         
   8  12   2        104.27         89.76        36.16 o                         
   9  12   2         91.63         80.09        35.46 o                         
  10  12   2         42.60         23.21        31.78 o                         
  11  12   2        194.04        112.77        42.74 o                         
  12  12   2          3.98         -5.28        33.87 o                         
 -12  13   2          2.72         -0.60        37.26 o                         
 -11  13   2        140.58        118.84        46.52 o                         
 -10  13   2          0.81          7.77        36.36 o                         
  -9  13   2        355.44        369.88        58.58 o                         
  -8  13   2        118.48        116.55        42.64 o                         
  -7  13   2        374.38        399.37        57.68 o                         
  -6  13   2         39.42          2.19        28.69 o                         
  -5  13   2        143.51        145.92        14.24 o                         
  -4  13   2        213.18        264.68        46.42 o                         
  -3  13   2        114.97        142.48        22.46 o                         
  -2  13   2        106.67        186.00        51.80 o                         
  -1  13   2        281.56        310.58        23.94 o                         
   0  13   2        186.16        261.41        25.79 o                         
   1  13   2        304.42        297.66        24.34 o                         
   2  13   2         85.77        180.02        45.27 o                         
   3  13   2        145.41        163.24        12.97 o                         
   4  13   2        242.33        253.84        17.27 o                         
   5  13   2        140.52        150.69        20.12 o                         
   6  13   2         46.19         51.90        29.59 o                         
   7  13   2        355.31        380.44        54.69 o                         
   8  13   2        110.23        140.46        42.04 o                         
   9  13   2        367.25        275.94        53.10 o                         
  10  13   2          0.90         22.91        33.07 o                         
  11  13   2        120.68        165.66        48.21 o                         
  12  13   2          4.32          3.29        35.66 o                         
 -11  14   2         32.80         53.79        43.03 o                         
 -10  14   2         40.88         53.79        41.14 o                         
  -9  14   2         93.50         88.66        44.33 o                         
  -8  14   2         36.04         46.12        37.26 o                         
  -7  14   2         45.20         59.87        38.45 o                         
  -6  14   2        106.49         57.28        35.36 o                         
  -5  14   2         63.18         80.09        36.86 o                         
  -4  14   2        177.28        208.10        43.93 o                         
  -3  14   2        184.57        221.05        43.23 o                         
  -2  14   2       1367.67       1261.25        61.68 o                         
  -1  14   2        392.18        453.07        57.53 o                         
   0  14   2       2347.85       2238.55        66.74 o                         
   1  14   2        393.21        513.59        45.48 o                         
   2  14   2       1275.40       1178.37        50.41 o                         
   3  14   2        184.05        181.22        22.30 o                         
   4  14   2        198.69        222.15        41.94 o                         
   5  14   2         70.96         48.71        31.08 o                         
   6  14   2        102.18         78.10        35.46 o                         
   7  14   2         47.37         28.59        32.57 o                         
   8  14   2         34.89         85.77        37.16 o                         
   9  14   2         82.54         65.75        38.75 o                         
  10  14   2         41.43         28.69        37.36 o                         
  11  14   2         28.89         23.31        40.74 o                         
 -10  15   2          8.61         -2.89        38.15 o                         
  -9  15   2        154.08        129.10        49.41 o                         
  -8  15   2         64.28        104.70        44.53 o                         
  -7  15   2        132.40        128.71        44.43 o                         
  -6  15   2          6.59         20.52        35.66 o                         
  -5  15   2        196.10        142.75        43.53 o                         
  -4  15   2        119.24        116.15        39.35 o                         
  -3  15   2         64.53         73.72        34.97 o                         
  -2  15   2        156.45        141.93        24.84 o                         
  -1  15   2          1.41          5.44        13.48 o                         
   0  15   2        300.87        324.42        33.16 o                         
   1  15   2          2.11         12.31        15.13 o                         
   2  15   2        149.64        137.51        20.88 o                         
   3  15   2         46.22         67.63        22.72 o                         
   4  15   2        121.72         81.69        34.97 o                         
   5  15   2        177.05        141.06        40.54 o                         
   6  15   2          7.23         15.04        30.08 o                         
   7  15   2        131.86        105.59        41.74 o                         
   8  15   2         58.59         56.28        38.75 o                         
   9  15   2        144.55        117.55        45.53 o                         
  10  15   2          7.44         64.25        42.84 o                         
  -8  16   2         71.21        117.95        50.21 o                         
  -7  16   2         15.70         13.45        38.35 o                         
  -6  16   2         39.57         69.13        41.54 o                         
  -5  16   2          1.37         55.29        38.85 o                         
  -4  16   2         68.92         46.62        37.36 o                         
  -3  16   2         21.50        -31.38        31.38 o                         
  -2  16   2        254.45        211.37        31.30 o                         
  -1  16   2         50.21         35.11        20.47 o                         
   0  16   2        328.12        294.10        33.79 o                         
   1  16   2         59.45         55.55        32.82 o                         
   2  16   2        262.28        232.75        31.10 o                         
   3  16   2         16.43          9.76        20.45 o                         
   4  16   2         90.73         94.48        25.79 o                         
   5  16   2          2.38         17.63        30.68 o                         
   6  16   2         54.54         32.38        35.26 o                         
   7  16   2         21.47         21.92        34.47 o                         
   8  16   2         71.81         48.31        39.95 o                         
  -7  17   2         28.94         58.67        42.74 o                         
  -6  17   2         14.75         62.06        42.04 o                         
  -5  17   2         25.73         28.19        39.25 o                         
  -4  17   2          4.45         28.79        37.85 o                         
  -3  17   2          8.66        -20.58        20.58 o                         
  -2  17   2         14.54        -16.94        34.67 o                         
  -1  17   2         32.51          2.19        37.06 o                         
   0  17   2         94.45         43.02        23.60 o                         
   1  17   2         38.20          0.50        26.90 o                         
   2  17   2         23.20         -6.28        25.00 o                         
   3  17   2         14.67         15.52        21.33 o                         
   4  17   2          9.48         11.84        21.55 o                         
   5  17   2         28.53         33.84        23.90 o                         
   6  17   2         19.96         36.16        37.66 o                         
   7  17   2         32.71         18.23        38.45 o                         
  -4  18   2         17.66        -20.67        22.92 o                         
  -3  18   2         53.11         29.69        41.24 o                         
  -2  18   2        179.75        136.58        49.51 o                         
  -1  18   2         26.54         27.20        39.55 o                         
   1  18   2         32.05         35.26        31.18 o                         
   2  18   2        154.54        126.71        39.35 o                         
   3  18   2         56.81         59.17        35.86 o                         
   4  18   2         11.76          0.72        23.14 o                         
   1   0   3       1064.03        943.31        15.81 o                         
   2   0   3       2141.95       2133.05        34.04 o                         
   3   0   3       2649.20       3199.86        46.12 o                         
   4   0   3        492.96        506.55         9.06 o                         
   5   0   3       1443.21       1639.09        21.77 o                         
   6   0   3       1014.21        952.65        15.65 o                         
   7   0   3       1458.34       1327.09        20.40 o                         
   8   0   3       4940.03       4760.72        63.43 o                         
   9   0   3        112.26        104.06         5.77 o                         
  10   0   3        315.04        282.67        11.18 o                         
  11   0   3        177.55        173.21         9.99 o                         
  12   0   3        282.56        254.79        13.01 o                         
  13   0   3          0.27         10.69         9.14 o                         
  14   0   3        444.38        505.58        21.74 o                         
  15   0   3          7.09          4.56        12.88 o                         
  16   0   3         91.79         70.81        18.48 o                         
 -16   1   3         18.43         -3.09        20.22 o                         
 -15   1   3        118.62         91.67        20.20 o                         
 -14   1   3         74.03         96.30        18.49 o                         
 -13   1   3         13.74         35.69        11.98 o                         
 -12   1   3        816.37        902.10        28.29 o                         
 -11   1   3         89.51         76.91        10.05 o                         
 -10   1   3       1385.47       1413.26        27.50 o                         
  -9   1   3         15.73         10.33         4.90 o                         
  -8   1   3        744.19        734.65        14.18 o                         
  -7   1   3       2543.28       2733.87        41.32 o                         
  -6   1   3        876.53        870.70        14.56 o                         
  -5   1   3       3916.08       3762.62        53.18 o                         
  -4   1   3       1455.26       1329.59        21.43 o                         
  -3   1   3       7323.08       7021.13       101.26 o                         
  -2   1   3       4127.55       4786.73        66.13 o                         
  -1   1   3       4805.66       3800.65        60.59 o                         
   0   1   3       6989.33       5751.42        94.13 o                         
   1   1   3       4264.20       3493.40        59.78 o                         
   2   1   3       3927.25       4585.91        65.98 o                         
   3   1   3       7799.46       7485.68       102.10 o                         
   4   1   3       1483.16       1384.51        19.43 o                         
   5   1   3       4190.26       4077.53        49.14 o                         
   6   1   3        792.03        785.72        13.04 o                         
   7   1   3       2500.24       2658.79        38.57 o                         
   8   1   3        657.36        632.87        12.74 o                         
   9   1   3         22.09         23.46         6.86 o                         
  10   1   3       1357.79       1355.99        25.03 o                         
  11   1   3         92.76         96.94         8.80 o                         
  12   1   3        769.92        794.48        22.32 o                         
  13   1   3         18.85         36.59        10.07 o                         
  14   1   3         70.14         69.11        13.72 o                         
  15   1   3        115.60        135.59        17.75 o                         
  16   1   3         21.51         17.11        14.92 o                         
 -16   2   3         76.90         59.77        24.41 o                         
 -15   2   3          8.50         -5.48        18.83 o                         
 -14   2   3        139.29        120.73        20.07 o                         
 -13   2   3         54.08         60.10        22.45 o                         
 -12   2   3        391.34        430.34        23.51 o                         
 -11   2   3          1.51          0.03         7.42 o                         
 -10   2   3       1263.03       1300.62        28.66 o                         
  -9   2   3        229.75        233.20        12.59 o                         
  -8   2   3       3751.16       3905.26        62.58 o                         
  -7   2   3        179.96        167.88         7.64 o                         
  -6   2   3       4738.55       4749.56        65.29 o                         
  -5   2   3        775.90        683.34        13.42 o                         
  -4   2   3       1172.12       1395.69        24.28 o                         
  -3   2   3       9722.14       9011.29       126.24 o                         
  -2   2   3       1329.65       1377.93        22.84 o                         
  -1   2   3       3965.67       3514.06        52.24 o                         
   0   2   3       7898.47       6879.38        95.25 o                         
   1   2   3       3449.31       3087.70        48.84 o                         
   2   2   3       1216.09       1315.37        22.72 o                         
   3   2   3       9734.84       9122.24       133.89 o                         
   4   2   3       1371.28       1611.84        24.65 o                         
   5   2   3        835.84        767.22        12.02 o                         
   6   2   3       4767.98       4753.69        59.20 o                         
   7   2   3        194.10        165.03         5.50 o                         
   8   2   3       3907.77       4050.95        53.87 o                         
   9   2   3        232.97        240.26         8.59 o                         
  10   2   3       1188.74       1211.16        26.68 o                         
  11   2   3          1.41          3.45        16.52 o                         
  12   2   3        408.58        422.03        20.94 o                         
  13   2   3         54.33         66.84        12.98 o                         
  14   2   3        163.80        161.36        19.39 o                         
  15   2   3          9.57         14.21        17.22 o                         
  16   2   3         79.01         95.00        17.64 o                         
 -16   3   3          4.55          8.17        21.52 o                         
 -15   3   3         24.04         10.36        19.92 o                         
 -14   3   3        135.71        138.26        20.07 o                         
 -13   3   3         67.17         71.90        14.63 o                         
 -12   3   3        163.88        180.66        16.39 o                         
 -11   3   3         30.13         25.21         8.21 o                         
 -10   3   3        924.76        967.32        26.20 o                         
  -9   3   3         63.57         78.73        10.36 o                         
  -8   3   3        285.17        267.75        11.65 o                         
  -7   3   3        978.61       1013.19        17.67 o                         
  -6   3   3       2109.60       1879.15        31.61 o                         
  -5   3   3        908.70        999.44        16.95 o                         
  -4   3   3       1073.07       1021.98        20.61 o                         
  -3   3   3        713.56        769.23        20.19 o                         
  -2   3   3       1571.69       1702.33        24.45 o                         
  -1   3   3       4720.45       4966.40       101.91 o                         
   0   3   3        671.60        870.03        13.86 o                         
   1   3   3       3920.51       4219.88        73.48 o                         
   2   3   3       1492.60       1630.92        21.60 o                         
   3   3   3        526.83        577.38        11.07 o                         
   4   3   3       1076.54       1014.62        18.10 o                         
   5   3   3        815.19        916.02        16.05 o                         
   6   3   3       2340.06       2077.11        27.90 o                         
   7   3   3       1010.40       1056.01        16.19 o                         
   8   3   3        274.47        265.28         9.61 o                         
   9   3   3         69.79         63.24         7.27 o                         
  10   3   3        838.71        850.13        23.69 o                         
  11   3   3         27.72         20.14         7.55 o                         
  12   3   3        185.08        170.07        14.57 o                         
  13   3   3         73.75         82.66        13.31 o                         
  14   3   3        147.06        182.14        17.17 o                         
  15   3   3         22.61         20.96        13.10 o                         
  16   3   3          2.59         -6.21        14.17 o                         
 -16   4   3         39.95         48.51        22.41 o                         
 -15   4   3         32.79         21.63        19.82 o                         
 -14   4   3        111.17         98.91        18.39 o                         
 -13   4   3          3.70          2.54        13.33 o                         
 -12   4   3         86.15         81.34        10.70 o                         
 -11   4   3         14.00          8.64         8.85 o                         
 -10   4   3        700.63        765.72        22.48 o                         
  -9   4   3        147.48        156.63        10.07 o                         
  -8   4   3       1746.94       1718.79        38.62 o                         
  -7   4   3        687.79        696.40        17.60 o                         
  -6   4   3        699.35        678.47        15.77 o                         
  -5   4   3       5721.38       6017.74        91.79 o                         
  -4   4   3         53.69         63.70         3.33 o                         
  -3   4   3       1662.68       1682.05        26.93 o                         
  -2   4   3       1628.35       1426.85        22.48 o                         
  -1   4   3       5734.13       5750.87       109.77 o                         
   0   4   3       4529.31       4562.56        98.20 o                         
   1   4   3       5633.31       5653.66       100.37 o                         
   2   4   3       1555.09       1350.21        22.84 o                         
   3   4   3       1642.43       1688.21        26.02 o                         
   4   4   3         90.55         91.94         5.35 o                         
   5   4   3       5709.37       5875.43        87.27 o                         
   6   4   3        801.65        788.34        16.61 o                         
   7   4   3        726.38        725.22        16.60 o                         
   8   4   3       1730.11       1656.83        35.72 o                         
   9   4   3        124.79        123.56         8.61 o                         
  10   4   3        586.47        641.34        19.85 o                         
  11   4   3         15.40          4.77         6.88 o                         
  12   4   3        120.63        119.04        11.56 o                         
  13   4   3          2.41          5.25        10.43 o                         
  14   4   3        122.07        123.53        15.16 o                         
  15   4   3         32.03         43.94        16.39 o                         
  16   4   3         36.15         12.04        17.69 o                         
 -16   5   3         23.66         19.33        19.23 o                         
 -15   5   3         76.71        100.56        19.77 o                         
 -14   5   3        116.07        133.63        28.24 o                         
 -13   5   3          8.98         -4.67        15.74 o                         
 -12   5   3         56.10         64.21        14.91 o                         
 -11   5   3          1.52         -7.28         7.28 o                         
 -10   5   3       1105.08       1079.77        28.99 o                         
  -9   5   3         41.67         49.83         7.87 o                         
  -8   5   3         65.51         52.77         6.71 o                         
  -7   5   3        396.21        352.38        12.61 o                         
  -6   5   3        481.58        493.54        11.78 o                         
  -5   5   3       1279.78       1142.94        20.47 o                         
  -4   5   3       1329.90       1286.00        19.12 o                         
  -3   5   3       2223.99       1857.20        31.35 o                         
  -2   5   3        321.97        252.87         7.08 o                         
  -1   5   3        441.96        452.71        11.11 o                         
   0   5   3          0.39          1.23         1.95 o                         
   1   5   3        429.45        431.03        13.70 o                         
   2   5   3        271.11        207.71         6.72 o                         
   3   5   3       2289.69       1863.98        36.73 o                         
   4   5   3       1377.80       1309.65        18.33 o                         
   5   5   3       1548.33       1405.05        20.05 o                         
   6   5   3        545.33        549.00        10.90 o                         
   7   5   3        376.70        356.23        15.97 o                         
   8   5   3        108.93         76.68         6.78 o                         
   9   5   3         41.68         62.19        10.83 o                         
  10   5   3       1118.40       1072.66        26.95 o                         
  11   5   3          1.98         -5.48         6.67 o                         
  12   5   3         41.07         52.66         9.09 o                         
  13   5   3          5.89         -5.74        10.21 o                         
  14   5   3        121.00        149.49        15.82 o                         
  15   5   3         70.36         64.48        18.38 o                         
  16   5   3         23.33         14.11        42.69 o                         
 -15   6   3         58.56         39.99        19.18 o                         
 -14   6   3        133.93        142.53        23.76 o                         
 -13   6   3         40.12         38.29        14.39 o                         
 -12   6   3        370.25        334.24        20.55 o                         
 -11   6   3         81.51         76.41        10.80 o                         
 -10   6   3        673.74        580.78        20.58 o                         
  -9   6   3        106.94         94.99         8.78 o                         
  -8   6   3       1038.13       1026.15        26.34 o                         
  -7   6   3        269.85        316.08        11.99 o                         
  -6   6   3       1169.86       1108.01        23.55 o                         
  -5   6   3       1895.90       1827.97        31.78 o                         
  -4   6   3        405.57        418.47        14.75 o                         
  -3   6   3        171.33        180.93         5.88 o                         
  -2   6   3        972.28       1095.81        23.24 o                         
  -1   6   3       4937.38       4838.98        85.74 o                         
   0   6   3       2234.09       2707.79        71.57 o                         
   1   6   3       4450.76       4456.50        94.46 o                         
   2   6   3       1065.96       1149.78        24.30 o                         
   3   6   3        306.06        285.95        19.12 o                         
   4   6   3        419.46        417.94        11.48 o                         
   5   6   3       2076.32       1999.41        31.53 o                         
   6   6   3       1250.38       1153.83        21.31 o                         
   7   6   3        330.98        370.30        12.39 o                         
   8   6   3       1053.27       1071.93        24.69 o                         
   9   6   3        115.97        103.57         8.26 o                         
  10   6   3        669.01        626.70        18.75 o                         
  11   6   3         86.89         74.03         8.72 o                         
  12   6   3        336.89        295.88        19.03 o                         
  13   6   3         39.49         34.44        13.71 o                         
  14   6   3        131.65        102.05        17.66 o                         
  15   6   3         58.69         34.99        16.53 o                         
 -15   7   3         51.16         39.34        16.93 o                         
 -14   7   3        148.80        168.66        25.50 o                         
 -13   7   3         15.28          7.22        12.80 o                         
 -12   7   3        276.80        235.87        32.23 o                         
 -11   7   3         20.77         14.52         9.80 o                         
 -10   7   3        997.37        974.26        29.27 o                         
  -9   7   3        182.75        183.04        10.71 o                         
  -8   7   3       1214.71       1330.71        31.72 o                         
  -7   7   3       1157.83       1150.68        27.20 o                         
  -6   7   3       1022.15       1021.97        23.57 o                         
  -5   7   3       1757.67       1688.11        39.36 o                         
  -4   7   3        278.96        256.45         8.07 o                         
  -3   7   3       2153.16       2259.44        42.39 o                         
  -2   7   3        263.88        258.22         7.66 o                         
  -1   7   3       5244.93       5223.25       121.19 o                         
   0   7   3        230.29        176.04        11.51 o                         
   1   7   3       5380.61       5408.47       111.26 o                         
   2   7   3        223.19        214.98         9.03 o                         
   3   7   3       1926.83       2054.79        42.02 o                         
   4   7   3        250.81        213.58         8.41 o                         
   5   7   3       1759.56       1754.56        48.14 o                         
   6   7   3        963.40        936.35        33.84 o                         
   7   7   3       1138.76       1107.19        32.19 o                         
   8   7   3       1218.26       1381.92        39.43 o                         
   9   7   3        197.50        180.69        11.34 o                         
  10   7   3        968.34        938.13        28.39 o                         
  11   7   3         17.75         20.80         9.09 o                         
  12   7   3        257.57        267.88        20.34 o                         
  13   7   3         11.65          9.70        12.08 o                         
  14   7   3        160.08        155.97        18.79 o                         
  15   7   3         52.66         28.36        15.75 o                         
 -15   8   3          9.77         10.01        32.33 o                         
 -14   8   3        116.49        134.10        37.76 o                         
 -13   8   3         43.21         36.26        13.04 o                         
 -12   8   3        187.00        166.58        21.07 o                         
 -11   8   3         14.32         18.81        14.99 o                         
 -10   8   3        566.41        593.06        43.54 o                         
  -9   8   3        143.87        152.10        10.12 o                         
  -8   8   3       1730.18       1703.80        37.86 o                         
  -7   8   3        229.94        246.51        14.11 o                         
  -6   8   3       1346.65       1456.68        41.25 o                         
  -5   8   3        792.71        715.23        22.36 o                         
  -4   8   3       1003.23        920.68        23.24 o                         
  -3   8   3       1156.48       1155.94        27.34 o                         
  -2   8   3        948.61        901.95        21.50 o                         
  -1   8   3       1807.12       1946.29        49.52 o                         
   0   8   3       2533.43       2589.72        73.46 o                         
   1   8   3       1685.48       1829.48        48.90 o                         
   2   8   3        930.78        897.55        24.90 o                         
   3   8   3       1190.87       1107.35        25.16 o                         
   4   8   3        933.53        865.56        21.86 o                         
   5   8   3        693.83        626.26        21.05 o                         
   6   8   3       1447.17       1533.76        47.71 o                         
   7   8   3        227.20        198.37        19.89 o                         
   8   8   3       1699.61       1659.94        70.48 o                         
   9   8   3        136.69        131.33         8.88 o                         
  10   8   3        585.99        594.28        22.89 o                         
  11   8   3         16.66          8.88         9.74 o                         
  12   8   3        205.24        188.46        16.72 o                         
  13   8   3         39.20         45.93        12.77 o                         
  14   8   3        125.59        145.77        29.79 o                         
  15   8   3         12.81         30.49        27.74 o                         
 -14   9   3         27.94         22.95        15.04 o                         
 -13   9   3         12.65          1.03        21.52 o                         
 -12   9   3        139.66        167.24        26.85 o                         
 -11   9   3         26.34         22.33        16.64 o                         
 -10   9   3        206.64        162.18        40.05 o                         
  -9   9   3         32.17         21.69        14.76 o                         
  -8   9   3         37.42         35.57        11.13 o                         
  -7   9   3        307.31        345.84        17.20 o                         
  -6   9   3        205.36        196.68        12.14 o                         
  -5   9   3         67.53         60.48         7.67 o                         
  -4   9   3        964.94       1086.38        26.51 o                         
  -3   9   3        378.54        407.04        12.27 o                         
  -2   9   3        425.39        444.13        22.62 o                         
  -1   9   3        239.13        252.23        20.59 o                         
   0   9   3         99.17        207.46        63.11 o                         
   1   9   3        375.54        315.78        13.26 o                         
   2   9   3        404.33        423.52        31.33 o                         
   3   9   3        341.64        352.27        19.09 o                         
   4   9   3        952.21       1043.95        26.50 o                         
   5   9   3         60.21         60.63         8.84 o                         
   6   9   3        204.74        169.68        13.38 o                         
   7   9   3        324.26        400.48        26.77 o                         
   8   9   3         61.88         69.35        16.14 o                         
   9   9   3         23.25         23.81        19.38 o                         
  10   9   3        189.71        221.95        41.84 o                         
  11   9   3         23.75         30.28        29.89 o                         
  12   9   3        119.67        109.84        11.13 o                         
  13   9   3          9.28          1.89        13.80 o                         
  14   9   3         32.34         43.84        20.27 o                         
 -14  10   3         20.84         25.40        43.93 o                         
 -13  10   3         20.31         21.92        37.46 o                         
 -12  10   3         63.48        117.15        44.13 o                         
 -11  10   3          5.53         15.94        31.28 o                         
 -10  10   3         46.62         59.97        33.07 o                         
  -9  10   3         65.33         46.02        32.67 o                         
  -8  10   3        505.13        528.87        33.70 o                         
  -7  10   3        202.89        199.79        15.43 o                         
  -6  10   3        147.88        170.64        11.89 o                         
  -5  10   3        795.21        930.78        28.73 o                         
  -4  10   3        106.66        124.75         7.28 o                         
  -3  10   3       1573.14       1689.26        43.20 o                         
  -2  10   3        340.38        436.28        72.10 o                         
  -1  10   3       2077.25       1876.30        60.45 o                         
   0  10   3        469.02        497.14        84.38 o                         
   1  10   3       1919.31       1709.35        50.93 o                         
   2  10   3        301.07        379.56        48.72 o                         
   3  10   3       1608.41       1630.55        47.43 o                         
   4  10   3         67.71         76.11         8.10 o                         
   5  10   3        838.02        983.24        33.61 o                         
   6  10   3        152.79        153.25        29.73 o                         
   7  10   3        208.71        188.89        19.85 o                         
   8  10   3        561.80        554.44        34.42 o                         
   9  10   3         57.83         31.18        26.70 o                         
  10  10   3         54.91         78.90        33.97 o                         
  11  10   3          7.54          2.09        26.50 o                         
  12  10   3         53.35         39.45        33.57 o                         
  13  10   3         16.47         -5.68        32.48 o                         
  14  10   3         20.04         68.74        41.04 o                         
 -13  11   3         23.01         -4.08        40.25 o                         
 -12  11   3        109.69         64.45        41.84 o                         
 -11  11   3         70.58         91.25        40.74 o                         
 -10  11   3        189.89        178.32        44.93 o                         
  -9  11   3         34.63        -18.53        26.20 o                         
  -8  11   3         56.89         84.48        35.56 o                         
  -7  11   3        104.23         82.90        15.48 o                         
  -6  11   3        203.43        187.39        12.72 o                         
  -5  11   3         79.56        105.42         9.44 o                         
  -4  11   3        283.13        287.86        12.54 o                         
  -3  11   3        386.27        448.95        32.42 o                         
  -2  11   3         81.71         63.61        16.27 o                         
  -1  11   3        800.63        690.67        33.23 o                         
   0  11   3        480.82        641.52        64.34 o                         
   1  11   3        729.16        697.70        27.23 o                         
   2  11   3         68.61         65.74        14.30 o                         
   3  11   3        526.01        551.62        18.25 o                         
   4  11   3        224.55        191.33        11.60 o                         
   5  11   3        134.79        140.24        11.82 o                         
   6  11   3        164.50        163.39        13.89 o                         
   7  11   3         93.96         53.73        14.02 o                         
   8  11   3         64.14         60.17        30.28 o                         
   9  11   3         30.24         30.28        29.89 o                         
  10  11   3        185.76        163.77        41.94 o                         
  11  11   3         66.68         88.06        37.76 o                         
  12  11   3        101.35         61.66        38.15 o                         
  13  11   3         18.75         36.66        38.15 o                         
 -12  12   3         54.94         34.67        40.84 o                         
 -11  12   3         23.20         49.61        41.94 o                         
 -10  12   3         76.56         99.82        42.54 o                         
  -9  12   3         62.04         42.64        35.86 o                         
  -8  12   3        244.73        287.10        51.10 o                         
  -7  12   3         21.46         25.80        32.38 o                         
  -6  12   3        484.57        442.72        40.54 o                         
  -5  12   3         54.89         34.53         7.67 o                         
  -4  12   3        296.51        300.72        17.17 o                         
  -3  12   3        539.20        496.91        34.41 o                         
  -2  12   3        420.47        433.32        32.17 o                         
  -1  12   3        199.09        303.22        48.83 o                         
   0  12   3        153.10        191.00        19.26 o                         
   1  12   3        175.77        269.30        36.57 o                         
   2  12   3        451.95        449.06        27.56 o                         
   3  12   3        613.21        528.16        22.96 o                         
   4  12   3        317.98        330.90        17.90 o                         
   5  12   3         83.59         61.85        11.82 o                         
   6  12   3        462.70        469.71        29.82 o                         
   7  12   3         27.68         33.47        27.79 o                         
   8  12   3        260.29        230.12        44.73 o                         
   9  12   3         63.51         84.18        35.66 o                         
  10  12   3         62.88         29.39        33.47 o                         
  11  12   3         19.33         33.67        35.96 o                         
  12  12   3         54.34        100.51        42.74 o                         
 -12  13   3         75.30        122.73        50.81 o                         
 -11  13   3          0.12         -6.08        37.85 o                         
 -10  13   3        327.33        416.30        66.44 o                         
  -9  13   3          9.40          4.08        34.37 o                         
  -8  13   3        141.61        133.49        43.53 o                         
  -7  13   3        143.23        138.37        42.84 o                         
  -6  13   3        150.05        169.35        43.73 o                         
  -5  13   3        288.29        341.76        22.26 o                         
  -4  13   3         49.30         56.13        10.44 o                         
  -3  13   3        484.02        548.74        37.62 o                         
  -2  13   3        335.86        431.32        89.71 o                         
  -1  13   3        636.27        629.92        40.38 o                         
   0  13   3        997.15        867.12        46.52 o                         
   1  13   3        535.13        563.75        32.11 o                         
   2  13   3        341.38        394.32        47.27 o                         
   3  13   3        450.64        508.89        21.15 o                         
   4  13   3         34.01         37.41         8.43 o                         
   5  13   3        268.38        265.08        43.93 o                         
   6  13   3        145.39        197.04        41.94 o                         
   7  13   3        142.12        164.87        42.44 o                         
   8  13   3        135.25         97.43        38.35 o                         
   9  13   3          9.06         -3.09        29.39 o                         
  10  13   3        326.64        272.26        53.69 o                         
  11  13   3          0.16         -6.87        32.67 o                         
  12  13   3         79.28        124.12        47.72 o                         
 -11  14   3         12.13          8.27        42.74 o                         
 -10  14   3         75.58         81.09        45.92 o                         
  -9  14   3         15.95        -17.43        35.26 o                         
  -8  14   3        177.18         99.82        43.23 o                         
  -7  14   3         14.12         54.79        37.56 o                         
  -6  14   3        257.58        173.93        46.12 o                         
  -5  14   3        131.05        128.21        41.84 o                         
  -4  14   3        203.53        237.19        45.82 o                         
  -3  14   3        399.98        420.23        35.38 o                         
  -2  14   3        172.07        231.52        39.65 o                         
  -1  14   3       1065.85        944.51        69.28 o                         
   0  14   3         53.01        168.56       103.55 o                         
   1  14   3        995.50        926.68        42.92 o                         
   2  14   3        162.08        231.65        23.70 o                         
   3  14   3        345.83        366.93        28.85 o                         
   4  14   3        185.62        231.33        45.97 o                         
   5  14   3        120.73         56.28        30.28 o                         
   6  14   3        264.20        257.21        48.61 o                         
   7  14   3         12.12         12.95        28.99 o                         
   8  14   3        189.18        218.16        47.82 o                         
   9  14   3         14.83          2.39        32.57 o                         
  10  14   3         67.70         23.51        37.36 o                         
  11  14   3         14.95         23.51        40.05 o                         
 -10  15   3         95.50        101.51        51.30 o                         
  -9  15   3         26.94        -11.95        39.75 o                         
  -8  15   3         25.57         32.77        38.25 o                         
  -7  15   3         57.82         62.46        42.44 o                         
  -6  15   3         37.75         14.54        35.76 o                         
  -5  15   3        107.43        143.85        43.83 o                         
  -4  15   3        127.74        152.81        42.64 o                         
  -3  15   3         96.42        135.88        41.44 o                         
  -2  15   3         67.48         56.80        21.10 o                         
  -1  15   3        206.67        162.72        40.15 o                         
   0  15   3        218.49        277.66        41.34 o                         
   1  15   3        160.70        147.26        25.82 o                         
   2  15   3         63.79         60.03        17.57 o                         
   3  15   3         96.37        133.70        26.93 o                         
   4  15   3        105.86        127.24        25.79 o                         
   5  15   3        130.98        129.10        38.85 o                         
   6  15   3         29.74         32.67        32.48 o                         
   7  15   3         54.82         62.56        34.87 o                         
   8  15   3         13.28         16.64        34.47 o                         
   9  15   3         28.76         56.58        39.55 o                         
  10  15   3         83.00        114.36        47.02 o                         
  -8  16   3         49.83         27.89        43.43 o                         
  -7  16   3         43.83         41.94        43.13 o                         
  -6  16   3         68.67        109.98        46.32 o                         
  -5  16   3         29.05         14.05        35.96 o                         
  -4  16   3         40.27         49.91        37.26 o                         
  -3  16   3         44.91         33.57        37.16 o                         
  -2  16   3         19.75         16.84        35.07 o                         
  -1  16   3        311.94        303.49        34.35 o                         
   0  16   3        169.89        238.40        59.92 o                         
   1  16   3        300.55        311.87        35.17 o                         
   2  16   3         18.46         21.00        17.01 o                         
   3  16   3         53.03         65.58        23.58 o                         
   4  16   3         42.04         59.38        34.37 o                         
   5  16   3         33.57         44.39        23.72 o                         
   6  16   3         74.17         84.38        39.75 o                         
   7  16   3         43.28         43.33        36.56 o                         
   8  16   3         54.96         48.41        37.85 o                         
  -7  17   3         15.08         34.87        42.54 o                         
  -6  17   3          5.68         -1.49        37.16 o                         
  -5  17   3         38.40        -19.03        35.46 o                         
  -4  17   3          0.31        -13.45        35.66 o                         
  -3  17   3         71.92         53.00        40.54 o                         
  -2  17   3         32.13         21.32        36.86 o                         
  -1  17   3         58.63         33.18        23.48 o                         
   0  17   3         48.50         70.47        53.05 o                         
   1  17   3         38.89         47.46        22.68 o                         
   2  17   3         32.91         17.43        25.70 o                         
   3  17   3         58.99         45.30        22.99 o                         
   4  17   3          0.17         -8.12        30.63 o                         
   5  17   3         45.47         32.81        24.68 o                         
   6  17   3          5.46         -5.33        22.26 o                         
   7  17   3         19.07         47.22        40.44 o                         
  -4  18   3         84.02         35.36        43.33 o                         
  -3  18   3         37.35         62.86        44.53 o                         
  -2  18   3         29.01         19.53        40.84 o                         
  -1  18   3        133.85        118.35        46.92 o                         
   0  18   3          8.03          0.47        21.41 o                         
   1  18   3        124.70         71.92        36.06 o                         
   2  18   3         33.71         24.31        30.88 o                         
   3  18   3         34.05          8.27        29.89 o                         
   4  18   3         85.67        100.68        43.48 o                         
   0   0   4        960.79       1280.17        29.80 o                         
   1   0   4       1040.01       1257.34        20.90 o                         
   2   0   4      10359.47       9995.82       152.19 o                         
   3   0   4       2574.86       2231.51        30.73 o                         
   4   0   4        223.51        349.36         7.28 o                         
   5   0   4       3900.80       3988.64        54.50 o                         
   6   0   4        738.14        623.62        13.21 o                         
   7   0   4       3076.82       2793.73        45.14 o                         
   8   0   4        731.88        806.46        15.80 o                         
   9   0   4        375.93        388.93        11.17 o                         
  10   0   4         50.48         33.40         7.33 o                         
  11   0   4       1172.32       1153.82        30.55 o                         
  12   0   4         12.28         20.54         9.47 o                         
  13   0   4        613.46        661.47        23.50 o                         
  14   0   4          8.61         23.44        12.56 o                         
  15   0   4         35.94         23.41        14.35 o                         
  16   0   4        136.59        161.99        19.23 o                         
 -16   1   4         27.07         41.84        23.11 o                         
 -15   1   4        101.83        102.99        21.15 o                         
 -14   1   4         12.52          8.97        15.36 o                         
 -13   1   4        404.69        411.25        22.00 o                         
 -12   1   4        184.30        192.96        43.58 o                         
 -11   1   4        173.19        200.87        13.52 o                         
 -10   1   4         37.73         44.74         7.59 o                         
  -9   1   4        460.00        424.97        12.72 o                         
  -8   1   4         75.30         65.88         5.15 o                         
  -7   1   4       3764.95       3888.10        57.13 o                         
  -6   1   4       4326.48       4518.15        65.75 o                         
  -5   1   4        608.86        584.85        11.96 o                         
  -4   1   4       7370.77       7211.35        92.02 o                         
  -3   1   4        905.48        905.94        15.02 o                         
  -2   1   4      14258.03      15539.21       208.56 o                         
  -1   1   4       8299.15       8283.29       115.81 o                         
   0   1   4      16124.29      15991.54       221.15 o                         
   1   1   4       8421.97       8347.02       115.73 o                         
   2   1   4      13341.03      14560.97       208.09 o                         
   3   1   4        927.60        904.13        15.01 o                         
   4   1   4       7046.77       6852.80        88.68 o                         
   5   1   4        747.80        725.97        13.27 o                         
   6   1   4       4365.62       4601.26        60.77 o                         
   7   1   4       3724.30       3828.66        51.37 o                         
   8   1   4         68.00         72.43         4.84 o                         
   9   1   4        469.00        448.05        11.21 o                         
  10   1   4         38.08         33.35         6.72 o                         
  11   1   4        237.31        261.17        12.05 o                         
  12   1   4        182.66        180.00        18.10 o                         
  13   1   4        440.25        456.67        23.05 o                         
  14   1   4          7.40          8.17        12.35 o                         
  15   1   4         93.09        101.75        16.83 o                         
  16   1   4         23.92         12.84        15.21 o                         
 -16   2   4         42.60         50.81        24.41 o                         
 -15   2   4         59.87         72.02        23.41 o                         
 -14   2   4          4.73         -8.92        14.66 o                         
 -13   2   4        466.16        479.60        30.11 o                         
 -12   2   4          7.94          5.50        11.50 o                         
 -11   2   4       1724.69       1706.42        43.79 o                         
 -10   2   4         38.78         33.48         7.13 o                         
  -9   2   4       2332.97       2226.70        43.05 o                         
  -8   2   4        520.13        529.06        13.39 o                         
  -7   2   4        339.25        339.64         9.05 o                         
  -6   2   4        888.78        786.70        13.95 o                         
  -5   2   4       2343.34       2486.75        34.42 o                         
  -4   2   4        385.06        408.21         9.59 o                         
  -3   2   4       3735.94       3608.35        51.69 o                         
  -2   2   4       9234.04       9413.19       136.93 o                         
  -1   2   4       3460.98       3244.81        52.81 o                         
   0   2   4      29708.34      29518.77       513.02 o                         
   1   2   4       3580.96       3343.62        53.00 o                         
   2   2   4       8887.21       9144.96       136.82 o                         
   3   2   4       3644.71       3572.67        51.76 o                         
   4   2   4        525.18        538.19        11.31 o                         
   5   2   4       2195.98       2299.39        32.27 o                         
   6   2   4        838.81        752.37        13.10 o                         
   7   2   4        303.01        296.51         7.54 o                         
   8   2   4        523.10        550.90        11.55 o                         
   9   2   4       2256.41       2161.81        37.11 o                         
  10   2   4         31.94         32.66         6.66 o                         
  11   2   4       1769.51       1796.03        49.18 o                         
  12   2   4          8.49         -4.93         9.68 o                         
  13   2   4        455.82        507.40        24.38 o                         
  14   2   4          7.68         -1.31        14.95 o                         
  15   2   4         55.22         52.01        14.41 o                         
  16   2   4         39.84         37.20        17.20 o                         
 -16   3   4         31.87          3.29        21.52 o                         
 -15   3   4         34.36          9.86        19.53 o                         
 -14   3   4         33.40         39.64        16.44 o                         
 -13   3   4        111.06        110.37        23.95 o                         
 -12   3   4         12.49         10.77        11.27 o                         
 -11   3   4         48.53         33.94         8.80 o                         
 -10   3   4        111.06        100.69         9.74 o                         
  -9   3   4        472.58        471.12        16.92 o                         
  -8   3   4        100.44         98.09         8.01 o                         
  -7   3   4        926.12        857.90        15.39 o                         
  -6   3   4       1837.42       1696.89        26.31 o                         
  -5   3   4       1464.31       1608.85        25.19 o                         
  -4   3   4       2586.19       2431.48        38.83 o                         
  -3   3   4        479.62        486.59        10.50 o                         
  -2   3   4      10654.59      10280.62       153.95 o                         
  -1   3   4        352.50        533.85         8.53 o                         
   0   3   4       5393.33       5369.18        75.09 o                         
   1   3   4        344.05        530.66         9.00 o                         
   2   3   4      11112.29      10841.39       156.38 o                         
   3   3   4        404.93        423.14        10.23 o                         
   4   3   4       2388.80       2361.99        36.98 o                         
   5   3   4       1286.47       1411.05        24.80 o                         
   6   3   4       1882.73       1781.13        24.09 o                         
   7   3   4        910.90        806.32        13.75 o                         
   8   3   4         77.95         81.76         6.18 o                         
   9   3   4        486.59        508.66        16.15 o                         
  10   3   4        115.93        122.76        12.22 o                         
  11   3   4         21.13         19.10         7.57 o                         
  12   3   4         12.74         12.01         9.94 o                         
  13   3   4        145.01        148.66        16.65 o                         
  14   3   4         34.06         62.17        13.81 o                         
  15   3   4         35.55         20.18        13.80 o                         
  16   3   4         35.60         34.09        15.15 o                         
 -16   4   4         31.94         28.59        21.92 o                         
 -15   4   4         43.83         40.64        20.72 o                         
 -14   4   4          1.69         14.73        15.57 o                         
 -13   4   4        369.35        403.64        23.88 o                         
 -12   4   4          3.30          2.62         8.35 o                         
 -11   4   4        132.48        154.65        11.96 o                         
 -10   4   4         42.50         37.29         8.18 o                         
  -9   4   4        564.79        577.20        18.38 o                         
  -8   4   4        189.32        152.78         9.43 o                         
  -7   4   4        370.42        373.69        20.87 o                         
  -6   4   4       1115.79       1277.06        23.52 o                         
  -5   4   4       2636.73       2187.22        36.26 o                         
  -4   4   4       2943.71       2828.74        43.68 o                         
  -3   4   4        271.50        216.10         6.43 o                         
  -2   4   4       2232.84       2195.72        30.76 o                         
  -1   4   4       1369.06       1256.48        22.60 o                         
   0   4   4       1424.77       1388.73        24.69 o                         
   1   4   4       1339.90       1243.00        20.98 o                         
   2   4   4       1917.87       1919.46        30.30 o                         
   3   4   4        196.89        165.34         4.41 o                         
   4   4   4       3139.34       3027.10        42.55 o                         
   5   4   4       2651.69       2176.64        36.72 o                         
   6   4   4       1116.56       1276.31        21.17 o                         
   7   4   4        419.98        435.20        14.35 o                         
   8   4   4        172.81        132.65         8.31 o                         
   9   4   4        482.16        501.41        16.33 o                         
  10   4   4         50.39         35.96         7.40 o                         
  11   4   4        170.83        202.49        12.92 o                         
  12   4   4          2.41         -7.03         8.98 o                         
  13   4   4        389.37        382.00        21.11 o                         
  14   4   4          3.62          1.71        11.62 o                         
  15   4   4         42.03         52.30        14.36 o                         
  16   4   4         25.31         38.70        14.67 o                         
 -15   5   4         65.30         29.21        17.23 o                         
 -14   5   4         70.18         73.62        18.14 o                         
 -13   5   4         92.51         98.87        22.76 o                         
 -12   5   4         21.09         20.39         8.99 o                         
 -11   5   4         44.66         37.33         8.70 o                         
 -10   5   4        134.98        149.04        11.42 o                         
  -9   5   4        629.44        667.63        20.12 o                         
  -8   5   4        127.10        133.48         9.01 o                         
  -7   5   4        645.10        584.67        17.22 o                         
  -6   5   4        799.94        720.73        17.43 o                         
  -5   5   4       1214.63       1427.60        24.30 o                         
  -4   5   4       1913.14       1998.36        29.50 o                         
  -3   5   4        156.43        134.79         4.32 o                         
  -2   5   4       1501.50       1232.64        21.90 o                         
  -1   5   4         15.32         12.42         2.56 o                         
   0   5   4        825.08        808.55        15.74 o                         
   1   5   4          9.57          9.10         2.11 o                         
   2   5   4       1261.32       1035.44        20.65 o                         
   3   5   4        202.32        196.46         4.87 o                         
   4   5   4       1972.90       2027.82        28.83 o                         
   5   5   4       1352.47       1547.43        23.52 o                         
   6   5   4        894.22        808.24        16.18 o                         
   7   5   4        674.62        621.69        17.73 o                         
   8   5   4        127.23        129.72         8.01 o                         
   9   5   4        570.70        574.10        17.52 o                         
  10   5   4        135.00        133.11         9.74 o                         
  11   5   4         18.45         11.21         7.05 o                         
  12   5   4         19.49          2.11         9.10 o                         
  13   5   4         89.10        106.86        15.09 o                         
  14   5   4         70.60         72.95        18.82 o                         
  15   5   4         56.90         56.33        13.71 o                         
 -15   6   4         72.50         59.19        17.72 o                         
 -14   6   4         35.99         11.33        15.13 o                         
 -13   6   4        303.86        333.76        24.67 o                         
 -12   6   4         11.63         19.30        10.79 o                         
 -11   6   4        439.76        444.87        17.97 o                         
 -10   6   4         37.47         33.90         8.11 o                         
  -9   6   4       2018.88       1886.24        43.75 o                         
  -8   6   4        297.30        356.11        13.77 o                         
  -7   6   4        949.53        888.78        23.25 o                         
  -6   6   4        724.49        727.59        19.04 o                         
  -5   6   4       1673.03       1840.01        31.00 o                         
  -4   6   4        339.34        384.78         8.32 o                         
  -3   6   4         35.46         44.73         4.60 o                         
  -2   6   4       1980.16       2002.40        36.79 o                         
  -1   6   4        314.96        374.82        10.37 o                         
   0   6   4       8473.95       7722.96       140.30 o                         
   1   6   4        319.46        383.99         8.38 o                         
   2   6   4       2071.58       2127.52        34.59 o                         
   3   6   4         37.99         38.66         4.18 o                         
   4   6   4        335.52        362.56         8.70 o                         
   5   6   4       1672.82       1799.68        25.23 o                         
   6   6   4        696.42        688.61        17.14 o                         
   7   6   4       1024.66        987.32        22.35 o                         
   8   6   4        304.24        333.89        13.35 o                         
   9   6   4       2089.19       1940.14        40.90 o                         
  10   6   4         30.25         18.28         6.89 o                         
  11   6   4        409.74        392.54        16.49 o                         
  12   6   4          9.76         -0.03         8.38 o                         
  13   6   4        318.45        365.16        20.16 o                         
  14   6   4         32.23          1.37        13.77 o                         
  15   6   4         74.00         67.18        17.63 o                         
 -15   7   4         88.50         80.08        17.99 o                         
 -14   7   4         74.70         91.20        17.46 o                         
 -13   7   4        171.11        171.33        23.01 o                         
 -12   7   4          5.76        -11.36        11.36 o                         
 -11   7   4        177.91        187.84        15.38 o                         
 -10   7   4         56.30         41.20         8.28 o                         
  -9   7   4        558.62        576.30        18.70 o                         
  -8   7   4        243.16        255.50        11.84 o                         
  -7   7   4        519.13        632.67        17.99 o                         
  -6   7   4       2815.28       2914.13        59.00 o                         
  -5   7   4        437.77        398.34        13.98 o                         
  -4   7   4        673.62        564.58        14.03 o                         
  -3   7   4        831.93        949.63        18.15 o                         
  -2   7   4       1144.13       1237.76        24.90 o                         
  -1   7   4        823.43        963.11        23.03 o                         
   0   7   4       1342.44       1343.13        30.08 o                         
   1   7   4        863.31        978.27        21.37 o                         
   2   7   4       1025.31       1126.25        24.29 o                         
   3   7   4        858.90        981.65        22.66 o                         
   4   7   4        741.23        636.06        16.71 o                         
   5   7   4        423.10        364.16        16.49 o                         
   6   7   4       2762.74       2801.10        82.22 o                         
   7   7   4        540.69        616.56        20.05 o                         
   8   7   4        237.77        229.47        16.94 o                         
   9   7   4        578.07        609.23        20.45 o                         
  10   7   4         58.16         71.24        19.83 o                         
  11   7   4        198.12        182.40        14.51 o                         
  12   7   4          4.80          5.22        15.54 o                         
  13   7   4        174.90        161.47        17.94 o                         
  14   7   4         73.52         68.99        35.41 o                         
  15   7   4         91.31        125.16        27.25 o                         
 -14   8   4          1.63        -12.51        12.51 o                         
 -13   8   4        302.90        291.11        21.79 o                         
 -12   8   4          4.59         12.93        13.10 o                         
 -11   8   4        482.50        446.57        24.68 o                         
 -10   8   4          3.89         -7.74         7.74 o                         
  -9   8   4        839.32        925.87        24.72 o                         
  -8   8   4        132.52        130.16         8.23 o                         
  -7   8   4       1063.77       1085.25        33.58 o                         
  -6   8   4       1380.52       1270.77        36.00 o                         
  -5   8   4       2308.55       2326.14        58.77 o                         
  -4   8   4       1176.96       1147.65        28.55 o                         
  -3   8   4        839.01        758.98        16.43 o                         
  -2   8   4       1515.59       1406.71        28.53 o                         
  -1   8   4        115.82        127.73        11.54 o                         
   0   8   4        257.06        402.66        15.99 o                         
   1   8   4        134.41        140.57        10.54 o                         
   2   8   4       1459.81       1352.45        27.92 o                         
   3   8   4        895.14        791.84        19.15 o                         
   4   8   4       1160.34       1197.42        29.15 o                         
   5   8   4       2256.32       2228.02        66.16 o                         
   6   8   4       1364.70       1142.41        40.36 o                         
   7   8   4       1019.61       1085.92        38.90 o                         
   8   8   4        118.98        121.32        17.97 o                         
   9   8   4        816.29        887.06        25.71 o                         
  10   8   4          2.38         -6.59         6.72 o                         
  11   8   4        456.09        433.97        23.00 o                         
  12   8   4          4.85        -10.31        10.31 o                         
  13   8   4        333.69        305.36        21.88 o                         
  14   8   4          2.84         -8.11        12.00 o                         
 -14   9   4          4.42          5.52        12.11 o                         
 -13   9   4         76.08         75.40        13.50 o                         
 -12   9   4         10.85          8.00         9.82 o                         
 -11   9   4         18.35         11.23        11.01 o                         
 -10   9   4        224.22        242.05        24.61 o                         
  -9   9   4        133.63         74.64        27.20 o                         
  -8   9   4         42.72         34.27         9.28 o                         
  -7   9   4        965.44        908.93        29.64 o                         
  -6   9   4        159.22        155.16        11.59 o                         
  -5   9   4        664.94        628.13        21.09 o                         
  -4   9   4        561.42        586.20        17.34 o                         
  -3   9   4        321.50        312.58        12.23 o                         
  -2   9   4       3841.19       3754.60        64.86 o                         
  -1   9   4        640.84        732.44        45.82 o                         
   0   9   4        535.81        506.01        17.44 o                         
   1   9   4        601.63        687.22        68.65 o                         
   2   9   4       3573.49       3496.66        69.66 o                         
   3   9   4        281.13        285.66        19.00 o                         
   4   9   4        563.14        606.79        20.84 o                         
   5   9   4        573.30        542.02        23.20 o                         
   6   9   4        169.76        189.91        14.06 o                         
   7   9   4        931.00        823.36        32.96 o                         
   8   9   4         51.04         64.66        15.31 o                         
   9   9   4        163.56        132.25        19.66 o                         
  10   9   4        232.96        238.48        43.43 o                         
  11   9   4         37.16         38.15        29.98 o                         
  12   9   4         10.87         11.95         8.25 o                         
  13   9   4         81.99         69.53        11.42 o                         
  14   9   4          4.37         -4.08        10.14 o                         
 -14  10   4          5.28         10.36        44.43 o                         
 -13  10   4         41.18         36.76        41.74 o                         
 -12  10   4         26.38         29.79        38.75 o                         
 -11  10   4        148.94        189.17        47.92 o                         
 -10  10   4         13.22         22.61        33.17 o                         
  -9  10   4         49.12         54.79        32.48 o                         
  -8  10   4        109.82         85.02        16.93 o                         
  -7  10   4        135.48        165.24        13.16 o                         
  -6  10   4        511.67        591.15        27.38 o                         
  -5  10   4         82.74         97.81        12.21 o                         
  -4  10   4        267.13        293.20        13.70 o                         
  -3  10   4         70.31        115.80         6.55 o                         
  -2  10   4        753.14        736.84        41.34 o                         
  -1  10   4        109.86        125.29         7.18 o                         
   0  10   4          2.98          8.06         6.44 o                         
   1  10   4        103.09        110.77         8.88 o                         
   2  10   4        817.05        841.29        27.00 o                         
   3  10   4         69.31        115.83        22.25 o                         
   4  10   4        292.57        301.13        12.63 o                         
   5  10   4         71.02         95.23        10.78 o                         
   6  10   4        485.52        577.16        25.07 o                         
   7  10   4        175.54        197.19        15.76 o                         
   8  10   4        110.43         91.69        16.98 o                         
   9  10   4         45.99         44.93        28.19 o                         
  10  10   4         13.99          7.57        25.80 o                         
  11  10   4        111.74        124.12        40.05 o                         
  12  10   4         26.81         27.89        32.08 o                         
  13  10   4         46.14         39.35        36.36 o                         
  14  10   4          3.43         10.26        35.46 o                         
 -13  11   4         16.87         40.35        44.33 o                         
 -12  11   4         13.44         35.86        39.55 o                         
 -11  11   4         29.15          9.66        36.56 o                         
 -10  11   4         47.82         61.07        36.26 o                         
  -9  11   4         47.61         55.89        35.26 o                         
  -8  11   4        122.21        185.99        43.33 o                         
  -7  11   4        535.75        528.85        32.93 o                         
  -6  11   4        151.19        150.59        16.80 o                         
  -5  11   4        316.29        342.49        15.93 o                         
  -4  11   4        175.61        186.91        11.26 o                         
  -3  11   4         73.61         72.64         8.83 o                         
  -2  11   4        575.68        545.39        48.71 o                         
  -1  11   4         21.40         30.56        11.24 o                         
   0  11   4         55.98         61.71        12.47 o                         
   1  11   4         30.51         67.01        13.25 o                         
   2  11   4        526.34        503.96        20.01 o                         
   3  11   4         81.85         98.86        28.32 o                         
   4  11   4        230.53        241.11        12.82 o                         
   5  11   4        378.25        376.18        18.60 o                         
   6  11   4        162.36        137.99        17.46 o                         
   7  11   4        602.86        549.51        54.74 o                         
   8  11   4        122.55        170.25        38.05 o                         
   9  11   4         52.91         38.05        29.39 o                         
  10  11   4         50.65         64.85        35.17 o                         
  11  11   4         15.33         -6.57        29.49 o                         
  12  11   4         12.16         34.27        34.47 o                         
  13  11   4         13.90        -17.53        31.58 o                         
 -12  12   4         23.36          4.78        39.75 o                         
 -11  12   4        296.17        262.69        56.78 o                         
 -10  12   4          4.72        -31.68        31.88 o                         
  -9  12   4        289.02        293.67        54.59 o                         
  -8  12   4         54.57         48.51        35.56 o                         
  -7  12   4        174.93        197.84        44.43 o                         
  -6  12   4        228.02        268.58        28.67 o                         
  -5  12   4       1030.24       1039.21        38.65 o                         
  -4  12   4        337.95        310.14        14.23 o                         
  -3  12   4        208.20        220.91        13.69 o                         
  -2  12   4        359.70        391.93        31.14 o                         
  -1  12   4         43.19         48.00        16.58 o                         
   0  12   4         27.81         19.96        11.74 o                         
   1  12   4         38.34         45.92        13.89 o                         
   2  12   4        308.87        312.55        23.75 o                         
   3  12   4        218.07        241.87        23.24 o                         
   4  12   4        353.92        342.16        26.31 o                         
   5  12   4       1070.29       1083.84        47.64 o                         
   6  12   4        222.66        221.45        39.35 o                         
   7  12   4        223.58        199.53        40.44 o                         
   8  12   4         51.99         64.95        32.08 o                         
   9  12   4        279.66        255.02        47.92 o                         
  10  12   4          7.37         13.05        30.58 o                         
  11  12   4        293.36        239.98        50.51 o                         
  12  12   4         23.41        -30.78        30.78 o                         
 -11  13   4         27.68         31.88        41.44 o                         
 -10  13   4         15.87         19.43        40.64 o                         
  -9  13   4         56.14         57.78        42.04 o                         
  -8  13   4         23.71          4.28        35.36 o                         
  -7  13   4        169.35        199.83        49.61 o                         
  -6  13   4        257.29        300.15        52.90 o                         
  -5  13   4         88.11         82.42        11.33 o                         
  -4  13   4        741.89        739.85        81.94 o                         
  -3  13   4         40.83         50.71        29.64 o                         
  -2  13   4        459.13        479.11        35.72 o                         
  -1  13   4        164.30        197.17        34.02 o                         
   0  13   4         26.54         17.14        17.16 o                         
   1  13   4        155.52        195.50        33.85 o                         
   2  13   4        362.21        395.62        28.18 o                         
   3  13   4         28.85         51.00        25.81 o                         
   4  13   4        742.12        727.30        30.68 o                         
   5  13   4         79.40         73.54        23.49 o                         
   6  13   4        272.85        296.66        47.72 o                         
   7  13   4        175.33        140.56        39.75 o                         
   8  13   4         26.37         43.93        31.28 o                         
   9  13   4         53.94         53.10        35.76 o                         
  10  13   4         12.42         -1.79        31.88 o                         
  11  13   4         23.74         27.49        36.96 o                         
 -10  14   4          7.40         32.08        42.34 o                         
  -9  14   4        132.50         98.12        48.02 o                         
  -8  14   4         61.66         84.48        43.23 o                         
  -7  14   4         86.83         81.99        43.33 o                         
  -6  14   4        103.20        105.99        41.34 o                         
  -5  14   4        333.68        329.34        54.19 o                         
  -4  14   4        293.46        385.31        54.69 o                         
  -3  14   4        191.84        181.99        26.47 o                         
  -2  14   4        232.62        275.47        30.38 o                         
  -1  14   4        380.58        465.73        45.87 o                         
   0  14   4        236.83        222.35        28.32 o                         
   1  14   4        369.91        468.24        36.54 o                         
   2  14   4        210.20        223.47        42.13 o                         
   3  14   4        174.12        170.27        22.21 o                         
   4  14   4        315.50        345.21        35.07 o                         
   5  14   4        338.63        331.13        50.11 o                         
   6  14   4        100.11         79.49        33.87 o                         
   7  14   4         98.30        119.44        39.25 o                         
   8  14   4         53.11         39.85        32.57 o                         
   9  14   4        122.60        139.17        44.43 o                         
  10  14   4          7.69         36.96        37.66 o                         
  -9  15   4         67.04         51.70        45.53 o                         
  -8  15   4         29.70         58.48        44.03 o                         
  -7  15   4        102.28         85.17        44.93 o                         
  -6  15   4         63.61         69.23        44.03 o                         
  -5  15   4         43.90         44.63        39.05 o                         
  -4  15   4        155.17        146.34        45.43 o                         
  -3  15   4        144.24        193.27        28.36 o                         
  -2  15   4        194.32        232.74        29.29 o                         
  -1  15   4        189.49        198.70        53.35 o                         
   0  15   4        207.94        214.00        29.47 o                         
   1  15   4        182.09        254.44        88.96 o                         
   2  15   4        158.80        170.18        36.40 o                         
   3  15   4        128.27        171.28        47.73 o                         
   4  15   4        179.70        166.45        28.54 o                         
   5  15   4         47.45         33.76        21.50 o                         
   6  15   4         68.44         80.69        36.66 o                         
   7  15   4        122.20        134.98        41.94 o                         
   8  15   4         29.61         17.93        33.47 o                         
   9  15   4         68.41         97.53        41.64 o                         
  -8  16   4         26.62         34.47        42.94 o                         
  -7  16   4         15.04         -6.87        39.45 o                         
  -6  16   4        103.87         99.12        46.72 o                         
  -5  16   4         66.10         40.35        40.44 o                         
  -4  16   4        150.00        165.86        48.31 o                         
  -3  16   4         23.96         62.16        37.16 o                         
  -2  16   4         65.90         70.13        28.04 o                         
  -1  16   4         78.66        117.44        34.82 o                         
   0  16   4         42.68         69.52        24.30 o                         
   1  16   4         78.48         81.87        24.80 o                         
   2  16   4         58.96         99.67        25.93 o                         
   3  16   4         23.73         21.21        17.51 o                         
   4  16   4        152.13        138.69        28.59 o                         
   5  16   4         72.55         63.06        24.71 o                         
   6  16   4        106.89        114.13        28.28 o                         
   7  16   4         18.30         22.02        32.38 o                         
   8  16   4         23.57         28.19        37.06 o                         
  -6  17   4         85.87         60.77        44.53 o                         
  -5  17   4         26.83         -5.08        39.15 o                         
  -4  17   4         53.41         31.48        41.14 o                         
  -3  17   4         11.66          2.79        37.06 o                         
  -2  17   4        139.60         98.82        45.62 o                         
  -1  17   4         42.99         43.63        23.83 o                         
   0  17   4         90.42         99.08        26.78 o                         
   1  17   4         39.52         37.96        23.50 o                         
   2  17   4        107.43        101.62        27.37 o                         
   3  17   4         15.17         -2.09        28.19 o                         
   4  17   4         60.80         74.94        26.80 o                         
   5  17   4         33.52         11.19        22.93 o                         
   6  17   4         90.63         63.19        27.12 o                         
  -4  18   4          6.97        -17.53        39.75 o                         
  -3  18   4         39.28         18.03        42.24 o                         
  -2  18   4         15.40          2.29        38.65 o                         
  -1  18   4         24.62         38.45        40.15 o                         
   0  18   4          8.30         42.57        30.93 o                         
   1  18   4         24.37         24.90        23.10 o                         
   2  18   4         10.45         -1.79        28.59 o                         
   3  18   4         36.71         31.38        33.37 o                         
   4  18   4          6.95        -27.00        27.00 o                         
   1   0   5      44429.54      42642.39       641.54 o                         
   2   0   5       1220.08       1498.20        21.35 o                         
   3   0   5       6466.03       6150.80        80.94 o                         
   4   0   5        211.40        213.19         5.59 o                         
   5   0   5       8644.08       8628.11       119.77 o                         
   6   0   5        735.43        780.53        16.55 o                         
   7   0   5       1342.93       1295.61        23.58 o                         
   8   0   5       1844.07       1778.20        28.84 o                         
   9   0   5        596.78        593.08        13.72 o                         
  10   0   5          0.76         -6.61         6.61 o                         
  11   0   5          2.20         -3.67         7.93 o                         
  12   0   5        428.14        423.34        20.63 o                         
  13   0   5         30.25         23.28        10.34 o                         
  14   0   5         25.37          0.30        14.72 o                         
  15   0   5         46.13         48.29        14.61 o                         
  16   0   5         80.41         99.17        17.77 o                         
 -16   1   5         78.73         66.53        21.68 o                         
 -15   1   5          5.13         -6.34        16.05 o                         
 -14   1   5        219.98        218.79        23.21 o                         
 -13   1   5          0.63          4.65        11.29 o                         
 -12   1   5       1310.04       1306.28        40.52 o                         
 -11   1   5         80.35         69.37         9.81 o                         
 -10   1   5       1618.23       1732.92        32.41 o                         
  -9   1   5        101.29         81.96         6.81 o                         
  -8   1   5       1367.64       1294.50        23.47 o                         
  -7   1   5       1113.26       1225.88        22.64 o                         
  -6   1   5       2954.08       2907.58        46.74 o                         
  -5   1   5        633.86        637.65        12.68 o                         
  -4   1   5       7521.58       7501.33        97.93 o                         
  -3   1   5       2325.71       2296.13        33.85 o                         
  -2   1   5        393.16        443.32         8.17 o                         
  -1   1   5       9368.15       8754.71       119.11 o                         
   0   1   5       1212.58       1225.07        18.94 o                         
   1   1   5       8837.18       8286.39       118.76 o                         
   2   1   5        325.85        362.26         7.86 o                         
   3   1   5       2234.11       2208.56        33.74 o                         
   4   1   5       7304.13       7303.17       105.61 o                         
   5   1   5        732.83        712.12        13.11 o                         
   6   1   5       3073.65       3014.47        53.12 o                         
   7   1   5       1109.05       1213.32        20.73 o                         
   8   1   5       1222.00       1140.18        20.93 o                         
   9   1   5        102.32        102.24         7.45 o                         
  10   1   5       1550.63       1594.99        38.97 o                         
  11   1   5         82.97         84.47        13.83 o                         
  12   1   5       1279.76       1309.67        34.74 o                         
  13   1   5          1.01         -3.53        10.86 o                         
  14   1   5        196.17        194.77        17.98 o                         
  15   1   5          3.96          4.81        13.42 o                         
  16   1   5         77.46         79.57        17.66 o                         
 -16   2   5         31.73         16.44        21.92 o                         
 -15   2   5         35.49         52.96        18.73 o                         
 -14   2   5         51.11         48.62        16.94 o                         
 -13   2   5         80.18         85.18        22.12 o                         
 -12   2   5        110.71        106.67        16.77 o                         
 -11   2   5          0.04          0.56        10.34 o                         
 -10   2   5        130.11        142.19        10.23 o                         
  -9   2   5        539.16        620.60        17.46 o                         
  -8   2   5        986.42        973.05        22.64 o                         
  -7   2   5        216.43        198.38         7.23 o                         
  -6   2   5         94.46         86.20         4.70 o                         
  -5   2   5       3287.68       3083.18        43.84 o                         
  -4   2   5        346.46        399.33         9.39 o                         
  -3   2   5      10223.20      10034.97       156.23 o                         
  -2   2   5       2999.25       3542.09        50.75 o                         
  -1   2   5       2816.82       3391.86        63.85 o                         
   0   2   5       2891.15       2811.24        43.00 o                         
   1   2   5       3621.53       4214.36        78.67 o                         
   2   2   5       2925.08       3476.66        53.51 o                         
   3   2   5       9830.89       9753.69       155.09 o                         
   4   2   5        378.71        417.31         9.72 o                         
   5   2   5       3305.37       3196.87        46.18 o                         
   6   2   5        125.30        110.06         5.05 o                         
   7   2   5        216.42        199.36         6.94 o                         
   8   2   5       1001.96       1019.88        20.52 o                         
   9   2   5        540.08        591.77        16.29 o                         
  10   2   5        101.74        112.07         9.44 o                         
  11   2   5          0.05          9.52        11.09 o                         
  12   2   5        114.54        116.14        13.87 o                         
  13   2   5         66.68         86.09        13.97 o                         
  14   2   5         56.40         49.40        13.75 o                         
  15   2   5         32.69         28.81        13.87 o                         
  16   2   5         34.02         43.89        15.70 o                         
 -16   3   5         59.39         38.05        23.41 o                         
 -15   3   5          0.36        -12.75        18.93 o                         
 -14   3   5        315.23        389.88        31.18 o                         
 -13   3   5         43.31         35.35        15.38 o                         
 -12   3   5        591.61        576.65        27.31 o                         
 -11   3   5          8.89          5.04        10.34 o                         
 -10   3   5         81.27         80.22         9.47 o                         
  -9   3   5          2.56         -3.01         6.09 o                         
  -8   3   5        919.84        881.54        22.89 o                         
  -7   3   5        494.01        465.15        13.74 o                         
  -6   3   5       1249.07       1282.00        21.31 o                         
  -5   3   5        344.17        331.99         8.35 o                         
  -4   3   5       2494.43       2459.31        39.75 o                         
  -3   3   5        911.21        894.49        25.80 o                         
  -2   3   5       1578.64       1391.01        24.75 o                         
  -1   3   5         46.43         47.20         3.45 o                         
   0   3   5        361.33        392.41         7.81 o                         
   1   3   5         91.88         87.54         4.55 o                         
   2   3   5       1654.80       1509.05        27.11 o                         
   3   3   5        854.13        859.36        16.70 o                         
   4   3   5       2386.43       2394.89        37.73 o                         
   5   3   5        276.80        275.11         7.60 o                         
   6   3   5       1400.46       1392.88        20.36 o                         
   7   3   5        499.68        467.36        10.43 o                         
   8   3   5        767.83        742.21        20.38 o                         
   9   3   5          3.47          9.83         5.81 o                         
  10   3   5        100.41        103.25         8.97 o                         
  11   3   5         10.45          8.28         8.08 o                         
  12   3   5        568.33        571.38        24.42 o                         
  13   3   5         43.65         22.79        11.70 o                         
  14   3   5        314.88        398.48        22.74 o                         
  15   3   5          0.65          8.90        12.97 o                         
  16   3   5         63.26         42.16        15.65 o                         
 -16   4   5         22.38          5.58        22.21 o                         
 -15   4   5         46.94         39.55        20.62 o                         
 -14   4   5         17.04         17.33        17.93 o                         
 -13   4   5         21.22         31.47        13.40 o                         
 -12   4   5         58.28         58.79        13.57 o                         
 -11   4   5         55.48         53.47        10.23 o                         
 -10   4   5        177.46        188.73        13.81 o                         
  -9   4   5        231.50        234.32        12.14 o                         
  -8   4   5        244.22        276.48        12.29 o                         
  -7   4   5       1714.95       1679.47        37.48 o                         
  -6   4   5        738.62        763.87        16.61 o                         
  -5   4   5       5280.95       5130.05        81.10 o                         
  -4   4   5        327.21        307.15        10.39 o                         
  -3   4   5        903.20        891.58        15.17 o                         
  -2   4   5        431.30        328.33         6.99 o                         
  -1   4   5       3063.85       2800.46        38.64 o                         
   0   4   5       1046.99        964.21        15.61 o                         
   1   4   5       3137.67       2913.65        38.96 o                         
   2   4   5        420.83        317.93         6.51 o                         
   3   4   5        855.64        863.37        14.38 o                         
   4   4   5        354.59        338.69         7.60 o                         
   5   4   5       5439.73       5336.42        88.60 o                         
   6   4   5        824.47        842.83        14.19 o                         
   7   4   5       1649.62       1585.55        33.97 o                         
   8   4   5        221.48        221.50        11.27 o                         
   9   4   5        216.54        205.35        11.31 o                         
  10   4   5        136.72        131.29         9.98 o                         
  11   4   5         53.42         42.69         8.47 o                         
  12   4   5         79.93         84.36        14.47 o                         
  13   4   5         22.59         22.24        11.32 o                         
  14   4   5         17.31         14.29        11.63 o                         
  15   4   5         56.87         48.03        14.57 o                         
  16   4   5         21.44         20.84        14.45 o                         
 -15   5   5         36.36         16.84        19.92 o                         
 -14   5   5        156.05        113.75        33.22 o                         
 -13   5   5          7.33         22.22        12.70 o                         
 -12   5   5        441.69        456.20        19.48 o                         
 -11   5   5         41.89         41.57         9.18 o                         
 -10   5   5        397.70        410.34        17.05 o                         
  -9   5   5        167.57        164.22        10.74 o                         
  -8   5   5        756.08        693.19        20.62 o                         
  -7   5   5         47.41         51.39         6.46 o                         
  -6   5   5       1633.79       1609.14        36.65 o                         
  -5   5   5       1789.59       1517.05        24.51 o                         
  -4   5   5       1833.78       1699.67        26.98 o                         
  -3   5   5        579.20        676.63        11.30 o                         
  -2   5   5         28.71         29.26         3.94 o                         
  -1   5   5        727.99        737.74        12.69 o                         
   0   5   5          4.55         -0.34         2.15 o                         
   1   5   5        633.82        630.51        12.83 o                         
   2   5   5         11.47          9.40         2.95 o                         
   3   5   5        611.58        724.23        10.87 o                         
   4   5   5       1873.40       1683.72        23.71 o                         
   5   5   5       1929.18       1675.24        26.61 o                         
   6   5   5       1822.88       1785.92        35.37 o                         
   7   5   5         64.64         67.16         6.14 o                         
   8   5   5        873.05        758.42        21.33 o                         
   9   5   5        168.78        172.36         9.92 o                         
  10   5   5        435.31        457.06        16.26 o                         
  11   5   5         45.57         38.15         8.00 o                         
  12   5   5        452.05        476.55        18.54 o                         
  13   5   5          6.45         -9.79        10.43 o                         
  14   5   5        153.94        152.75        15.96 o                         
  15   5   5         34.82         53.58        14.24 o                         
 -15   6   5         67.73         75.76        19.40 o                         
 -14   6   5         82.91         65.56        17.32 o                         
 -13   6   5         23.43         32.10        69.23 o                         
 -12   6   5         59.85         53.23        11.17 o                         
 -11   6   5         35.13         33.82        10.38 o                         
 -10   6   5        103.63         93.27         9.73 o                         
  -9   6   5        189.62        184.69        13.46 o                         
  -8   6   5        398.47        351.62        13.99 o                         
  -7   6   5        804.43        783.32        33.51 o                         
  -6   6   5        318.34        315.70        11.58 o                         
  -5   6   5       4339.94       4429.20        66.70 o                         
  -4   6   5        247.28        288.14         6.84 o                         
  -3   6   5       5837.88       5547.52        96.01 o                         
  -2   6   5        216.50        163.94         6.39 o                         
  -1   6   5       5290.29       5316.18        90.20 o                         
   0   6   5        654.08        796.17        16.99 o                         
   1   6   5       5197.93       5274.75        90.36 o                         
   2   6   5        195.00        152.37         6.01 o                         
   3   6   5       5944.78       5685.20        81.64 o                         
   4   6   5        248.34        282.99         7.50 o                         
   5   6   5       4419.50       4499.65        64.80 o                         
   6   6   5        303.81        285.38         9.94 o                         
   7   6   5        868.42        848.25        20.27 o                         
   8   6   5        429.84        374.97        14.25 o                         
   9   6   5        184.39        169.92         9.97 o                         
  10   6   5        125.48        117.67         9.31 o                         
  11   6   5         35.13         21.38         7.57 o                         
  12   6   5         47.34         28.57         9.41 o                         
  13   6   5         23.53         29.07        14.75 o                         
  14   6   5         79.12         70.46        13.14 o                         
  15   6   5         66.03         58.31        22.56 o                         
 -15   7   5         12.96         20.01        16.23 o                         
 -14   7   5        308.57        324.31        25.99 o                         
 -13   7   5          2.81         12.64        13.52 o                         
 -12   7   5        682.79        668.05        33.00 o                         
 -11   7   5         25.01         28.02         9.20 o                         
 -10   7   5        570.54        597.79        22.09 o                         
  -9   7   5        184.50        178.26        10.94 o                         
  -8   7   5       3028.53       3018.83        63.79 o                         
  -7   7   5        180.17        175.94         9.37 o                         
  -6   7   5       2404.93       2366.47        53.35 o                         
  -5   7   5        130.56        108.94         5.84 o                         
  -4   7   5       1539.09       1622.58        34.04 o                         
  -3   7   5       1065.30       1009.77        21.53 o                         
  -2   7   5        482.44        425.52        10.97 o                         
  -1   7   5       2531.07       2558.91        50.33 o                         
   0   7   5        258.70        220.96         7.59 o                         
   1   7   5       2560.78       2665.29        47.42 o                         
   2   7   5        484.39        424.39         9.71 o                         
   3   7   5       1017.03        963.45        19.69 o                         
   4   7   5       1550.63       1587.39        36.19 o                         
   5   7   5        125.53        110.21        13.67 o                         
   6   7   5       2305.65       2277.52        53.20 o                         
   7   7   5        174.49        177.56         8.09 o                         
   8   7   5       3048.12       3060.17        64.80 o                         
   9   7   5        192.11        218.42        11.91 o                         
  10   7   5        494.78        532.12        17.22 o                         
  11   7   5         25.15         23.89         8.16 o                         
  12   7   5        674.74        678.58        37.36 o                         
  13   7   5          2.59         -9.07        11.02 o                         
  14   7   5        313.11        297.01        23.71 o                         
  15   7   5         14.61         41.29        15.54 o                         
 -14   8   5         56.35         59.82        16.20 o                         
 -13   8   5         41.77         49.86        29.64 o                         
 -12   8   5         64.50         65.59        14.12 o                         
 -11   8   5         19.31         27.67        11.38 o                         
 -10   8   5         10.19          8.34         7.65 o                         
  -9   8   5        130.98        134.97        10.44 o                         
  -8   8   5        586.50        560.72        17.29 o                         
  -7   8   5        829.20        891.20        21.96 o                         
  -6   8   5        174.78        184.54        12.37 o                         
  -5   8   5       1120.61       1125.74        34.68 o                         
  -4   8   5        428.75        391.84        14.63 o                         
  -3   8   5       1739.96       1707.41        35.64 o                         
  -2   8   5        578.98        584.93        14.99 o                         
  -1   8   5       1469.63       1164.48        66.10 o                         
   0   8   5        385.49        508.45        13.48 o                         
   1   8   5       1112.35        966.01        19.21 o                         
   2   8   5        559.56        554.87        12.77 o                         
   3   8   5       1807.82       1769.75        32.96 o                         
   4   8   5        400.23        359.41        14.32 o                         
   5   8   5       1188.74       1168.64        43.53 o                         
   6   8   5        174.81        197.94        14.56 o                         
   7   8   5        768.99        782.68        32.55 o                         
   8   8   5        588.80        559.18        26.82 o                         
   9   8   5        124.65        129.36        16.68 o                         
  10   8   5          7.14          4.53         7.61 o                         
  11   8   5         17.72         10.23         9.73 o                         
  12   8   5         70.51         96.65        14.02 o                         
  13   8   5         41.39         48.95        23.06 o                         
  14   8   5         59.14         48.32        14.61 o                         
 -14   9   5         76.62        106.89        16.17 o                         
 -13   9   5         18.44         25.24        11.80 o                         
 -12   9   5        260.02        263.78        38.25 o                         
 -11   9   5          7.68         -1.46         8.46 o                         
 -10   9   5         83.60         84.24        14.10 o                         
  -9   9   5         66.26         62.29        13.76 o                         
  -8   9   5         84.98        143.10        16.02 o                         
  -7   9   5        131.90        143.40        12.22 o                         
  -6   9   5        446.78        478.12        21.54 o                         
  -5   9   5         52.74         63.56         8.14 o                         
  -4   9   5       1970.11       1984.18        51.60 o                         
  -3   9   5        113.31        138.19        16.45 o                         
  -2   9   5        104.74        132.09         8.16 o                         
  -1   9   5        456.03        469.52        13.51 o                         
   0   9   5        101.37         86.22         5.35 o                         
   1   9   5        515.53        557.21        12.58 o                         
   2   9   5        100.85        120.44         5.85 o                         
   3   9   5        109.87        124.62        12.40 o                         
   4   9   5       1957.82       1989.20        45.61 o                         
   5   9   5         50.28         48.69         8.89 o                         
   6   9   5        430.00        436.02        21.68 o                         
   7   9   5        115.55        117.34        13.05 o                         
   8   9   5        143.35        189.29        21.30 o                         
   9   9   5         63.08         55.63        16.26 o                         
  10   9   5         55.09         46.62        29.39 o                         
  11   9   5         10.69         22.02        28.89 o                         
  12   9   5        251.68        242.79        15.67 o                         
  13   9   5         17.38         17.84        17.43 o                         
  14   9   5         81.34         80.59        13.21 o                         
 -13  10   5          9.52         44.83        44.43 o                         
 -12  10   5         27.60         15.04        40.25 o                         
 -11  10   5         54.90         57.28        39.75 o                         
 -10  10   5         28.93         21.72        34.87 o                         
  -9  10   5         20.10        -24.90        26.00 o                         
  -8  10   5        179.21        175.87        17.73 o                         
  -7  10   5        460.85        461.15        24.99 o                         
  -6  10   5        129.02        124.67        11.32 o                         
  -5  10   5       2247.09       2261.80        59.35 o                         
  -4  10   5         79.87        103.74         8.81 o                         
  -3  10   5       2503.50       2516.73        54.54 o                         
  -2  10   5         83.29        126.24        13.93 o                         
  -1  10   5        868.07        813.57        25.91 o                         
   0  10   5         41.78         48.52         7.01 o                         
   1  10   5        806.07        727.71        25.05 o                         
   2  10   5         90.57        137.16         9.21 o                         
   3  10   5       2507.49       2449.18        50.69 o                         
   4  10   5         70.25         95.49         9.29 o                         
   5  10   5       2347.29       2350.06        68.86 o                         
   6  10   5        126.19        137.87        13.11 o                         
   7  10   5        459.06        485.55        31.39 o                         
   8  10   5        210.10        211.43        33.87 o                         
   9  10   5         18.16          7.17        22.61 o                         
  10  10   5         40.80         -0.80        26.10 o                         
  11  10   5         53.63         35.46        30.68 o                         
  12  10   5         23.86         53.59        35.36 o                         
  13  10   5          9.14         21.02        33.57 o                         
 -13  11   5         10.01         23.91        44.63 o                         
 -12  11   5        146.19        122.93        50.21 o                         
 -11  11   5         61.61         26.10        40.54 o                         
 -10  11   5        107.14         65.55        40.84 o                         
  -9  11   5          2.70         -5.38        31.18 o                         
  -8  11   5        243.63        287.80        51.30 o                         
  -7  11   5         45.77         59.63        20.02 o                         
  -6  11   5        253.56        317.17        20.12 o                         
  -5  11   5        257.42        222.18        13.13 o                         
  -4  11   5        465.93        481.97        20.48 o                         
  -3  11   5        402.65        390.87        25.42 o                         
  -2  11   5         11.29         44.63        53.00 o                         
  -1  11   5        269.92        292.23        30.91 o                         
   0  11   5         18.62         17.89         9.39 o                         
   1  11   5        287.73        297.79        14.86 o                         
   2  11   5         16.86         53.64        37.79 o                         
   3  11   5        445.19        418.36        13.38 o                         
   4  11   5        410.22        425.85        19.54 o                         
   5  11   5        301.46        260.73        16.06 o                         
   6  11   5        297.68        303.25        24.79 o                         
   7  11   5         47.75         70.23        29.09 o                         
   8  11   5        266.64        267.67        45.62 o                         
   9  11   5          4.20         -6.77        26.20 o                         
  10  11   5        101.47         91.75        35.86 o                         
  11  11   5         66.47         38.45        31.88 o                         
  12  11   5        153.25        154.01        45.62 o                         
  13  11   5          8.23        -16.24        33.37 o                         
 -12  12   5         18.93        -22.81        39.55 o                         
 -11  12   5         65.68        135.28        51.10 o                         
 -10  12   5          4.29        -10.56        34.57 o                         
  -9  12   5         28.30         25.60        35.96 o                         
  -8  12   5         18.89         57.98        37.56 o                         
  -7  12   5        261.89        295.27        52.90 o                         
  -6  12   5        135.28        142.82        24.26 o                         
  -5  12   5        780.96        755.71        41.66 o                         
  -4  12   5        293.05        298.41        14.69 o                         
  -3  12   5       1262.33       1278.69        43.78 o                         
  -2  12   5        344.30        379.01        49.81 o                         
  -1  12   5         25.87         34.03        16.12 o                         
   0  12   5         10.89         -4.17        13.43 o                         
   1  12   5         12.78         33.14        12.94 o                         
   2  12   5        356.32        330.85        22.54 o                         
   3  12   5       1238.67       1276.69        33.95 o                         
   4  12   5        271.26        282.10        14.17 o                         
   5  12   5        852.27        853.07        53.00 o                         
   6  12   5        128.35        163.77        37.06 o                         
   7  12   5        259.53        254.52        43.83 o                         
   8  12   5         23.62         22.21        29.19 o                         
   9  12   5         26.41         21.32        30.68 o                         
  10  12   5          2.52         -7.67        29.29 o                         
  11  12   5         62.60         38.85        34.77 o                         
  12  12   5         23.08          6.57        32.97 o                         
 -10  13   5        218.78        294.57        60.47 o                         
  -9  13   5          7.45         -5.48        36.06 o                         
  -8  13   5        293.01        239.08        53.69 o                         
  -7  13   5         27.96         -9.56        31.78 o                         
  -6  13   5        279.16        238.98        48.41 o                         
  -5  13   5        138.89        199.31        32.82 o                         
  -4  13   5        482.57        540.96        41.64 o                         
  -3  13   5        170.88        202.33        38.86 o                         
  -2  13   5         78.51         88.21        20.76 o                         
  -1  13   5        209.21        210.75        26.45 o                         
   0  13   5         25.77         48.64        18.67 o                         
   1  13   5        220.39        227.11        22.19 o                         
   2  13   5         73.94         84.18        13.34 o                         
   3  13   5        161.56        171.54        10.81 o                         
   4  13   5        439.90        451.40        22.38 o                         
   5  13   5        133.91         96.03        32.77 o                         
   6  13   5        269.73        299.35        47.92 o                         
   7  13   5         22.70         25.90        29.69 o                         
   8  13   5        301.48        191.37        42.34 o                         
   9  13   5          5.19         -3.19        28.79 o                         
  10  13   5        235.00        283.61        54.49 o                         
  11  13   5         56.10         91.55        42.54 o                         
 -10  14   5         62.14         94.14        49.91 o                         
  -9  14   5          4.48        -16.84        37.36 o                         
  -8  14   5         29.55         36.96        40.74 o                         
  -7  14   5         46.40         15.04        38.45 o                         
  -6  14   5         80.59         68.34        40.25 o                         
  -5  14   5        254.77        259.06        81.34 o                         
  -4  14   5        184.18        231.99        29.44 o                         
  -3  14   5        432.52        428.95        36.52 o                         
  -2  14   5         82.80        140.53        51.55 o                         
  -1  14   5        526.01        509.07        38.74 o                         
   0  14   5         21.05          9.65        17.56 o                         
   1  14   5        490.65        488.00        38.78 o                         
   2  14   5         81.88        142.26        27.69 o                         
   3  14   5        414.75        416.64        30.65 o                         
   4  14   5        171.51        231.71        24.53 o                         
   5  14   5        269.61        259.76        32.05 o                         
   6  14   5         85.67         61.46        33.57 o                         
   7  14   5         50.47         34.57        31.58 o                         
   8  14   5         31.27          0.80        29.79 o                         
   9  14   5          2.23         -7.67        31.08 o                         
  10  14   5         64.89         70.83        38.75 o                         
  -9  15   5          6.09        -25.50        39.05 o                         
  -8  15   5         88.75         83.28        45.72 o                         
  -7  15   5          4.17          0.00        37.95 o                         
  -6  15   5        122.09        118.45        44.83 o                         
  -5  15   5        105.84        116.25        43.93 o                         
  -4  15   5        203.88        216.64        30.51 o                         
  -3  15   5         30.68         17.85        19.06 o                         
  -2  15   5         84.44        110.76        25.45 o                         
  -1  15   5         27.73         25.17        21.11 o                         
   0  15   5         11.54        -16.87        18.04 o                         
   1  15   5         27.92         26.77        19.72 o                         
   2  15   5         70.49        113.29        24.85 o                         
   3  15   5         23.38         56.14        27.48 o                         
   4  15   5        188.83        206.94        25.32 o                         
   5  15   5        106.84         93.29        25.08 o                         
   6  15   5        124.80        141.87        28.81 o                         
   7  15   5          1.78          1.69        29.19 o                         
   8  15   5        101.75         93.84        41.74 o                         
   9  15   5          7.33         25.40        36.26 o                         
  -8  16   5          6.49         19.72        42.04 o                         
  -7  16   5        113.28         69.83        46.02 o                         
  -6  16   5         16.79        -21.82        37.66 o                         
  -5  16   5        312.07        287.00        59.07 o                         
  -4  16   5         11.17          5.28        37.85 o                         
  -3  16   5        329.59        365.82        38.20 o                         
  -2  16   5         87.55         66.48        35.36 o                         
  -1  16   5        248.70        255.22        33.01 o                         
   0  16   5        242.16        266.61        61.81 o                         
   1  16   5        221.82        212.60        31.59 o                         
   2  16   5         86.18        101.01        44.08 o                         
   3  16   5        337.75        348.09        37.81 o                         
   4  16   5         13.40          8.19        20.29 o                         
   5  16   5        319.93        321.54        38.12 o                         
   6  16   5         22.94         24.29        22.81 o                         
   7  16   5        115.59        113.30        29.07 o                         
   8  16   5          6.58         -1.79        33.47 o                         
  -6  17   5         26.44         13.05        41.94 o                         
  -5  17   5         24.84         17.93        40.44 o                         
  -4  17   5         16.58         -3.79        38.55 o                         
  -3  17   5         12.24         31.08        40.64 o                         
  -2  17   5         64.17         46.70        24.55 o                         
  -1  17   5         38.57         43.28        23.11 o                         
   0  17   5          0.94          0.51        20.66 o                         
   1  17   5         47.54         28.66        22.82 o                         
   2  17   5         55.23         31.38        24.39 o                         
   3  17   5         14.75         18.73        31.08 o                         
   4  17   5         11.17         -3.49        28.89 o                         
   5  17   5         26.66         17.96        23.30 o                         
   6  17   5         19.75         19.77        24.42 o                         
  -3  18   5         29.33         37.66        44.43 o                         
  -2  18   5         16.14         28.09        41.54 o                         
  -1  18   5         57.87         56.89        26.41 o                         
   0  18   5          7.06          1.52        21.49 o                         
   1  18   5         37.48         43.53        24.65 o                         
   2  18   5         14.74         -4.08        29.19 o                         
   3  18   5         26.35         16.14        31.68 o                         
   0   0   6       1734.94       1637.84        32.95 o                         
   1   0   6        216.56        246.13         5.69 o                         
   2   0   6       3540.78       3169.01        42.97 o                         
   3   0   6      12255.93      12343.09       153.93 o                         
   4   0   6       1205.18       1678.57        23.95 o                         
   5   0   6      11942.14      13499.04       184.81 o                         
   6   0   6          1.67         -3.49         3.49 o                         
   7   0   6       1166.85       1153.64        21.90 o                         
   8   0   6         13.76          2.36         4.33 o                         
   9   0   6        518.36        576.45        15.10 o                         
  10   0   6        119.65        151.33        11.17 o                         
  11   0   6       1260.84       1181.68        31.56 o                         
  12   0   6          0.93         -7.70         8.37 o                         
  13   0   6        746.12        757.19        25.84 o                         
  14   0   6          6.66         -3.93        11.92 o                         
  15   0   6         91.15        101.46        16.71 o                         
  16   0   6         12.57          3.52        19.13 o                         
 -16   1   6         11.41         10.08        19.18 o                         
 -15   1   6         35.56         36.35        18.88 o                         
 -14   1   6         51.81         54.42        18.19 o                         
 -13   1   6         26.84         11.21        11.21 o                         
 -12   1   6        208.97        194.68        26.85 o                         
 -11   1   6        531.79        589.42        29.43 o                         
 -10   1   6        262.38        237.31        15.80 o                         
  -9   1   6        155.97        162.10        15.34 o                         
  -8   1   6        293.01        287.54         9.82 o                         
  -7   1   6        646.94        716.18        15.47 o                         
  -6   1   6       4340.48       4503.81        72.87 o                         
  -5   1   6        989.86       1114.94        19.10 o                         
  -4   1   6      17242.01      17590.63       229.37 o                         
  -3   1   6       1340.77       1342.32        19.38 o                         
  -2   1   6       1595.48       1833.37        27.01 o                         
  -1   1   6       3627.49       3653.20        52.59 o                         
   0   1   6       3807.71       4156.89        59.58 o                         
   1   1   6       3645.95       3622.33        52.44 o                         
   2   1   6       1517.96       1664.15        26.68 o                         
   3   1   6       1342.31       1342.03        19.38 o                         
   4   1   6      17344.95      17821.65       241.86 o                         
   5   1   6        969.37       1109.57        19.08 o                         
   6   1   6       4587.59       4875.77        72.33 o                         
   7   1   6        650.13        681.18        15.17 o                         
   8   1   6        278.58        295.64         9.52 o                         
   9   1   6        164.47        155.95         8.90 o                         
  10   1   6        269.27        252.16        18.57 o                         
  11   1   6        550.71        621.87        21.65 o                         
  12   1   6        204.37        220.33        14.33 o                         
  13   1   6         30.01         10.97        11.50 o                         
  14   1   6         45.60         23.58        13.20 o                         
  15   1   6         34.01         52.12        15.03 o                         
  16   1   6          5.60         44.65        16.21 o                         
 -16   2   6          0.04        -13.29        17.92 o                         
 -15   2   6        232.93        231.43        25.69 o                         
 -14   2   6         17.36         13.60        15.88 o                         
 -13   2   6        793.80        806.13        39.07 o                         
 -12   2   6         68.39         64.96        24.41 o                         
 -11   2   6        930.14       1002.15        36.30 o                         
 -10   2   6        392.80        357.11        16.00 o                         
  -9   2   6        843.86        843.54        24.15 o                         
  -8   2   6         35.73         46.35         6.16 o                         
  -7   2   6       1491.51       1404.53        25.33 o                         
  -6   2   6        283.22        276.26         8.25 o                         
  -5   2   6       3442.47       3537.69        48.73 o                         
  -4   2   6        347.31        336.10         8.74 o                         
  -3   2   6       1642.62       1722.88        27.94 o                         
  -2   2   6       6531.79       6486.07       102.79 o                         
  -1   2   6        177.79        190.58         5.29 o                         
   0   2   6       7431.21       8220.32       115.27 o                         
   1   2   6        207.56        217.77         5.50 o                         
   2   2   6       6505.17       6432.93       102.88 o                         
   3   2   6       1535.72       1603.18        27.67 o                         
   4   2   6        322.82        306.96         7.88 o                         
   5   2   6       3271.95       3347.26        50.27 o                         
   6   2   6        293.20        278.37         8.28 o                         
   7   2   6       1462.07       1350.12        25.39 o                         
   8   2   6         30.90         37.06         5.60 o                         
   9   2   6        833.35        818.24        19.87 o                         
  10   2   6        399.33        362.96        15.05 o                         
  11   2   6        940.52        992.45        33.10 o                         
  12   2   6         65.83         54.59        12.16 o                         
  13   2   6        745.30        746.91        38.96 o                         
  14   2   6         16.62          1.23        12.33 o                         
  15   2   6        228.50        265.68        21.84 o                         
  16   2   6          0.08        -13.34        13.34 o                         
 -16   3   6         25.85         24.41        23.21 o                         
 -15   3   6          5.55          5.73        18.38 o                         
 -14   3   6         17.04         -3.54        15.43 o                         
 -13   3   6         78.54         51.53        15.62 o                         
 -12   3   6         35.92         33.13        16.61 o                         
 -11   3   6         46.01         40.87         8.91 o                         
 -10   3   6         42.43         16.38         8.41 o                         
  -9   3   6        620.57        587.28        19.46 o                         
  -8   3   6        528.02        524.08        17.52 o                         
  -7   3   6         33.62         35.21         5.90 o                         
  -6   3   6       1832.26       1657.99        25.05 o                         
  -5   3   6        242.58        262.28         7.77 o                         
  -4   3   6       6986.30       6457.74        93.33 o                         
  -3   3   6       1884.91       1955.70        32.53 o                         
  -2   3   6       4515.37       4024.88        72.51 o                         
  -1   3   6        162.59        180.48         5.80 o                         
   0   3   6       1078.36       1132.63        21.91 o                         
   1   3   6        163.16        173.34         6.09 o                         
   2   3   6       4785.71       4366.08        73.94 o                         
   3   3   6       1864.63       1976.83        34.42 o                         
   4   3   6       6757.04       6436.28        98.90 o                         
   5   3   6        227.71        249.59         7.40 o                         
   6   3   6       1731.11       1526.86        25.06 o                         
   7   3   6         28.21         22.23         4.15 o                         
   8   3   6        568.14        583.60        18.48 o                         
   9   3   6        595.75        573.95        17.97 o                         
  10   3   6         42.13         24.42         7.38 o                         
  11   3   6         47.49         31.45        10.33 o                         
  12   3   6         34.49         41.78        11.56 o                         
  13   3   6         82.03         60.60        13.10 o                         
  14   3   6         18.14         35.36        13.42 o                         
  15   3   6          6.32         13.71        16.19 o                         
  16   3   6         34.71         42.21        15.89 o                         
 -15   4   6         76.99         86.87        23.31 o                         
 -14   4   6          1.73         10.43        15.12 o                         
 -13   4   6        686.34        745.62        32.61 o                         
 -12   4   6         60.54         65.69        15.02 o                         
 -11   4   6        342.22        346.79        16.88 o                         
 -10   4   6        232.82        255.62        15.31 o                         
  -9   4   6         58.99         62.24        10.49 o                         
  -8   4   6         32.87         28.86         6.71 o                         
  -7   4   6        341.37        329.89        12.94 o                         
  -6   4   6         65.89         74.78         6.07 o                         
  -5   4   6        649.19        495.99        11.17 o                         
  -4   4   6       1082.23       1108.74        20.05 o                         
  -3   4   6       4064.74       4399.39        63.22 o                         
  -2   4   6        125.25        130.41         4.32 o                         
  -1   4   6        510.60        477.34         8.92 o                         
   0   4   6        764.43        630.05        11.47 o                         
   1   4   6        554.04        526.86         9.92 o                         
   2   4   6        116.39        121.23         5.21 o                         
   3   4   6       3780.99       4132.56        65.75 o                         
   4   4   6       1054.90       1057.07        18.92 o                         
   5   4   6        644.46        507.09        11.25 o                         
   6   4   6         76.05         81.14         5.29 o                         
   7   4   6        319.11        311.28        11.73 o                         
   8   4   6         29.45         25.69         6.28 o                         
   9   4   6        153.96        185.85        10.45 o                         
  10   4   6        244.60        244.29        12.50 o                         
  11   4   6        434.64        447.98        17.03 o                         
  12   4   6         57.93         40.53        11.22 o                         
  13   4   6        698.91        716.31        28.84 o                         
  14   4   6          1.87         -9.35        11.55 o                         
  15   4   6         78.88         67.07        16.28 o                         
 -15   5   6         24.36         23.61        20.62 o                         
 -14   5   6         60.66         53.99        19.23 o                         
 -13   5   6         11.72          8.68        12.14 o                         
 -12   5   6        116.62         92.61        16.15 o                         
 -11   5   6         14.29         16.31         8.61 o                         
 -10   5   6        298.07        297.27        22.53 o                         
  -9   5   6          3.36         -3.24         6.62 o                         
  -8   5   6        279.31        344.19        14.10 o                         
  -7   5   6        177.83        165.58         9.36 o                         
  -6   5   6        501.48        469.71        13.78 o                         
  -5   5   6        224.77        244.71         7.49 o                         
  -4   5   6       3099.64       3412.12        52.51 o                         
  -3   5   6        504.97        523.43        10.28 o                         
  -2   5   6       2592.59       2495.83        37.75 o                         
  -1   5   6        714.90        853.47        14.17 o                         
   0   5   6        204.41        304.96         6.77 o                         
   1   5   6        748.37        888.00        14.88 o                         
   2   5   6       2321.14       2201.34        31.04 o                         
   3   5   6        481.92        486.58         8.59 o                         
   4   5   6       3236.72       3613.29        47.06 o                         
   5   5   6        224.96        241.81         7.03 o                         
   6   5   6        495.25        453.39        13.33 o                         
   7   5   6        191.54        167.06         9.07 o                         
   8   5   6        241.83        288.07        12.04 o                         
   9   5   6          3.62         -4.64         6.26 o                         
  10   5   6        278.32        259.33        12.73 o                         
  11   5   6         17.18          4.00         7.62 o                         
  12   5   6        113.48        105.68        13.20 o                         
  13   5   6          9.39          2.14        10.15 o                         
  14   5   6         65.63         52.27        12.98 o                         
  15   5   6         22.89         15.84        12.97 o                         
 -15   6   6        129.36        167.76        25.80 o                         
 -14   6   6          7.68        -14.73        17.68 o                         
 -13   6   6        467.69        506.39        37.76 o                         
 -12   6   6         19.04          5.11        11.69 o                         
 -11   6   6        354.00        399.67        19.29 o                         
 -10   6   6        185.40        185.27        13.95 o                         
  -9   6   6       1225.79       1374.81        34.71 o                         
  -8   6   6         23.72         25.49         6.91 o                         
  -7   6   6       4799.92       4724.75        95.62 o                         
  -6   6   6        302.09        333.02        12.47 o                         
  -5   6   6       2449.70       2620.10        48.97 o                         
  -4   6   6        139.96        134.56         6.80 o                         
  -3   6   6       1529.78       1481.99        23.67 o                         
  -2   6   6        713.31        766.87        14.48 o                         
  -1   6   6        363.39        354.82        13.59 o                         
   0   6   6       4339.04       4324.57        74.71 o                         
   1   6   6        373.69        358.28        10.12 o                         
   2   6   6        745.56        801.39        14.29 o                         
   3   6   6       1494.47       1461.99        23.85 o                         
   4   6   6        149.84        127.73         5.49 o                         
   5   6   6       2420.31       2536.03        43.19 o                         
   6   6   6        314.90        344.08        12.46 o                         
   7   6   6       4866.86       4836.92        89.48 o                         
   8   6   6         20.54         22.87         6.02 o                         
   9   6   6       1396.17       1517.01        36.66 o                         
  10   6   6        198.48        231.05        11.77 o                         
  11   6   6        330.12        320.78        14.61 o                         
  12   6   6         18.79         -0.43         8.49 o                         
  13   6   6        477.52        517.23        23.65 o                         
  14   6   6          9.13          5.97        11.13 o                         
  15   6   6        123.08        142.72        18.77 o                         
 -15   7   6         48.72         23.14        21.32 o                         
 -14   7   6         55.46         58.36        20.37 o                         
 -13   7   6         27.06          8.50        13.34 o                         
 -12   7   6         25.75         23.87        13.56 o                         
 -11   7   6         19.24         16.93        10.52 o                         
 -10   7   6          1.66          3.34         8.07 o                         
  -9   7   6         28.16         20.88         7.08 o                         
  -8   7   6        464.01        462.31        16.57 o                         
  -7   7   6         23.35         38.45         6.38 o                         
  -6   7   6       2304.77       2485.72        51.72 o                         
  -5   7   6        153.67        140.20         5.81 o                         
  -4   7   6       5670.96       5163.46       109.17 o                         
  -3   7   6        331.25        318.84        15.31 o                         
  -2   7   6       4515.06       4597.45        78.62 o                         
  -1   7   6         12.06         17.94         7.51 o                         
   0   7   6       2166.10       2094.28        40.66 o                         
   1   7   6         13.83         20.63         7.91 o                         
   2   7   6       4367.87       4476.54        74.31 o                         
   3   7   6        352.65        332.97        10.07 o                         
   4   7   6       5914.97       5536.10       104.11 o                         
   5   7   6        154.44        135.23         8.41 o                         
   6   7   6       2255.89       2388.65        46.70 o                         
   7   7   6         27.96         33.34         6.62 o                         
   8   7   6        497.78        531.02        15.62 o                         
   9   7   6         28.58         24.47         6.61 o                         
  10   7   6          1.69          3.93         6.74 o                         
  11   7   6         21.68         15.90         9.36 o                         
  12   7   6         24.19         30.67        10.38 o                         
  13   7   6         30.40          7.88        17.21 o                         
  14   7   6         61.42         88.82        16.68 o                         
  15   7   6         48.61         45.40        16.07 o                         
 -14   8   6          2.98         -1.99        13.93 o                         
 -13   8   6        516.45        591.66        32.40 o                         
 -12   8   6         37.80         24.56        13.01 o                         
 -11   8   6        681.30        775.27        30.30 o                         
 -10   8   6        116.19        103.46        12.34 o                         
  -9   8   6        283.21        294.89        21.96 o                         
  -8   8   6         23.18         37.21         6.57 o                         
  -7   8   6       1272.52       1198.68        28.61 o                         
  -6   8   6        232.47        180.82        12.56 o                         
  -5   8   6       2098.47       2162.71        55.89 o                         
  -4   8   6        260.99        281.73        12.71 o                         
  -3   8   6       1414.47       1561.16        40.73 o                         
  -2   8   6        583.60        648.63        19.64 o                         
  -1   8   6         12.44         19.68         7.37 o                         
   0   8   6        687.13        844.45        21.28 o                         
   1   8   6         19.56         26.97         9.45 o                         
   2   8   6        569.44        561.80        15.10 o                         
   3   8   6       1303.87       1424.36        35.13 o                         
   4   8   6        239.90        252.15        20.19 o                         
   5   8   6       2073.40       2050.38        62.71 o                         
   6   8   6        214.88        162.31        13.89 o                         
   7   8   6       1247.19       1209.54        57.37 o                         
   8   8   6         18.45         15.38         9.89 o                         
   9   8   6        300.67        294.73        22.60 o                         
  10   8   6        118.81         93.23        15.52 o                         
  11   8   6        670.22        688.05        30.36 o                         
  12   8   6         34.38         29.56        11.72 o                         
  13   8   6        539.98        622.87        31.07 o                         
  14   8   6          3.82         -3.00        12.50 o                         
 -14   9   6         12.32         19.36        24.11 o                         
 -13   9   6          0.29         -8.08        15.99 o                         
 -12   9   6         20.24         19.18        11.25 o                         
 -11   9   6         19.10         19.43        19.82 o                         
 -10   9   6         20.53         20.47         7.90 o                         
  -9   9   6         22.76         33.36        18.85 o                         
  -8   9   6         72.56         61.70        13.09 o                         
  -7   9   6        478.78        495.08        21.39 o                         
  -6   9   6        171.47        182.02        15.67 o                         
  -5   9   6       1392.34       1529.49        42.36 o                         
  -4   9   6       1359.91       1312.96        32.87 o                         
  -3   9   6         74.83         72.06         5.81 o                         
  -2   9   6       2810.08       2743.89        56.51 o                         
  -1   9   6        292.85        266.47        10.56 o                         
   0   9   6       1473.91       1320.16        28.76 o                         
   1   9   6        292.40        287.73        16.97 o                         
   2   9   6       2513.28       2429.69        51.83 o                         
   3   9   6         69.50         66.32        10.91 o                         
   4   9   6       1373.59       1393.89        40.98 o                         
   5   9   6       1353.16       1463.76        47.86 o                         
   6   9   6        151.54        132.35        13.14 o                         
   7   9   6        476.34        488.50        24.43 o                         
   8   9   6         73.54         87.11        16.94 o                         
   9   9   6         19.43         24.69        14.26 o                         
  10   9   6         15.49          5.18        25.40 o                         
  11   9   6         20.06         -1.20        26.70 o                         
  12   9   6         18.93         11.17         8.41 o                         
  13   9   6          0.06         -9.12         9.12 o                         
  14   9   6         12.26          7.51        10.45 o                         
 -13  10   6         64.65         17.83        44.23 o                         
 -12  10   6         46.52         70.33        44.83 o                         
 -11  10   6         69.06         71.13        43.33 o                         
 -10  10   6         46.22         39.25        35.86 o                         
  -9  10   6         34.64         31.89        20.14 o                         
  -8  10   6         64.19         51.40        24.51 o                         
  -7  10   6        210.26        221.72        18.70 o                         
  -6  10   6          0.56         -0.42         7.51 o                         
  -5  10   6        270.34        269.25        14.72 o                         
  -4  10   6         36.57         35.60         8.05 o                         
  -3  10   6        292.73        276.61        21.67 o                         
  -2  10   6         36.78         37.08         4.53 o                         
  -1  10   6         10.10          7.92         6.47 o                         
   0  10   6        168.52        203.62         8.19 o                         
   1  10   6          7.34          2.57         3.62 o                         
   2  10   6         39.36         37.68         4.87 o                         
   3  10   6        276.29        277.41        15.96 o                         
   4  10   6         36.31         65.84        21.40 o                         
   5  10   6        255.31        241.23        16.18 o                         
   6  10   6          0.67         -4.45         7.83 o                         
   7  10   6        285.67        309.05        25.83 o                         
   8  10   6         55.95         49.01        25.90 o                         
   9  10   6         78.26         63.56        30.68 o                         
  10  10   6         53.16         30.08        29.79 o                         
  11  10   6         69.74         51.80        33.67 o                         
  12  10   6         50.96         67.54        37.36 o                         
  13  10   6         74.04         79.79        39.75 o                         
 -13  11   6          8.60        -36.16        43.63 o                         
 -12  11   6         18.20         -2.39        40.64 o                         
 -11  11   6          5.53        -10.26        38.65 o                         
 -10  11   6          2.99         14.64        37.56 o                         
  -9  11   6         58.38         76.41        40.64 o                         
  -8  11   6         38.73         79.33        22.43 o                         
  -7  11   6        445.77        482.13        77.90 o                         
  -6  11   6         99.45        126.50        21.36 o                         
  -5  11   6        507.28        516.73        21.15 o                         
  -4  11   6        932.77        974.19        30.87 o                         
  -3  11   6         28.46         37.84         6.44 o                         
  -2  11   6        956.86       1009.68        22.58 o                         
  -1  11   6         27.37         23.67         5.41 o                         
   0  11   6        505.58        571.84        18.99 o                         
   1  11   6         35.24         34.49         6.50 o                         
   2  11   6        935.50        992.85        27.23 o                         
   3  11   6         28.48         56.77        23.17 o                         
   4  11   6       1018.42       1071.21        29.77 o                         
   5  11   6        499.38        529.19        23.65 o                         
   6  11   6        122.86        114.59        17.63 o                         
   7  11   6        456.38        479.46        54.99 o                         
   9  11   6         53.46         45.33        31.18 o                         
  10  11   6          3.43         -0.90        27.39 o                         
  11  11   6          4.96          2.59        29.59 o                         
  12  11   6         18.89         48.31        36.66 o                         
  13  11   6          9.33         11.06        36.96 o                         
 -12  12   6         17.31         -0.70        45.72 o                         
 -11  12   6        368.24        332.62        64.85 o                         
 -10  12   6         88.84        171.04        52.30 o                         
  -9  12   6        134.46        166.76        49.51 o                         
  -8  12   6         12.72          5.18        35.07 o                         
  -7  12   6        240.66        294.65        32.69 o                         
  -6  12   6         93.34         80.31        22.00 o                         
  -5  12   6        807.44        850.17        34.30 o                         
  -4  12   6         23.88         36.18        40.37 o                         
  -3  12   6        508.70        557.97        35.82 o                         
  -2  12   6         88.26         84.50        14.22 o                         
  -1  12   6         30.05         22.20         5.50 o                         
   0  12   6         88.33         87.06         8.70 o                         
   1  12   6         25.55         19.04         5.34 o                         
   2  12   6         92.51         84.21         7.69 o                         
   3  12   6        485.42        546.11        25.06 o                         
   4  12   6         21.36         25.89        16.93 o                         
   5  12   6        801.05        838.19        35.87 o                         
   6  12   6         98.90        121.63        33.97 o                         
   7  12   6        276.03        322.16        48.41 o                         
   8  12   6         11.31         15.64        26.10 o                         
   9  12   6        140.02        157.10        41.94 o                         
  10  12   6         93.73        129.60        41.54 o                         
  11  12   6        384.59        403.25        62.26 o                         
  12  12   6         15.89         -6.77        35.46 o                         
 -11  13   6         27.35         52.00        46.92 o                         
 -10  13   6         38.02         18.23        43.33 o                         
  -9  13   6        118.32        105.30        47.22 o                         
  -8  13   6         79.41         49.21        42.34 o                         
  -7  13   6         23.62          8.97        35.96 o                         
  -6  13   6        672.23        632.47        91.30 o                         
  -5  13   6         20.56         13.65        18.76 o                         
  -4  13   6       1145.95       1091.62        42.69 o                         
  -3  13   6         75.45        111.44        44.53 o                         
  -2  13   6        539.05        548.00        24.23 o                         
  -1  13   6        166.54        167.28        20.66 o                         
   0  13   6        200.06        185.23        16.45 o                         
   1  13   6        179.86        166.10        23.66 o                         
   2  13   6        538.54        516.60        17.84 o                         
   3  13   6         73.42         77.85        19.54 o                         
   4  13   6       1126.69       1029.71        64.79 o                         
   5  13   6         19.31         23.02        18.46 o                         
   6  13   6        669.02        570.51        61.86 o                         
   7  13   6         21.62         -5.18        27.30 o                         
   8  13   6         68.44         70.93        34.27 o                         
   9  13   6        113.66        101.31        39.85 o                         
  10  13   6         33.81         24.61        33.87 o                         
  11  13   6         27.36         52.70        38.95 o                         
 -10  14   6         36.83          2.09        42.74 o                         
  -9  14   6         81.35         70.93        46.32 o                         
  -8  14   6         95.76         56.48        44.23 o                         
  -7  14   6        224.44        216.17        51.10 o                         
  -6  14   6         29.89          3.09        36.36 o                         
  -5  14   6        173.26        220.39        30.65 o                         
  -4  14   6         60.79         97.81        52.80 o                         
  -3  14   6        480.54        455.97        38.28 o                         
  -2  14   6          5.68         16.93        17.85 o                         
  -1  14   6        105.03        109.64        23.09 o                         
   0  14   6         30.46         17.68        18.71 o                         
   1  14   6        105.53         80.98        23.74 o                         
   2  14   6          4.18         27.48        19.71 o                         
   3  14   6        463.94        506.62        33.37 o                         
   4  14   6         55.29        158.53        61.46 o                         
   5  14   6        178.27        226.42        31.20 o                         
   6  14   6         27.54         35.74        29.84 o                         
   7  14   6        254.85        200.33        44.93 o                         
   8  14   6         83.99         77.90        36.26 o                         
   9  14   6         93.01         91.95        40.84 o                         
  10  14   6         38.24         25.30        35.86 o                         
  -9  15   6         50.99         69.73        46.22 o                         
  -8  15   6         19.49         17.43        40.74 o                         
  -7  15   6          0.71        -35.17        35.17 o                         
  -6  15   6         51.08         44.63        42.04 o                         
  -5  15   6         12.24        -11.75        37.46 o                         
  -4  15   6        310.70        340.29        73.47 o                         
  -3  15   6         71.94         87.11        25.06 o                         
  -2  15   6        327.50        379.44        37.09 o                         
  -1  15   6         35.27         22.92        20.58 o                         
   0  15   6        150.27        166.74        27.87 o                         
   1  15   6         45.86         24.94        20.39 o                         
   2  15   6        332.87        409.44        83.43 o                         
   3  15   6         68.78         55.56        24.16 o                         
   4  15   6        319.02        256.20        30.14 o                         
   5  15   6          8.43        -10.99        18.61 o                         
   6  15   6         47.50         21.41        22.38 o                         
   7  15   6          0.19         -3.75        19.39 o                         
   8  15   6         11.39         14.94        35.66 o                         
   9  15   6         49.83         54.79        40.35 o                         
  -8  16   6          0.62        -37.66        40.94 o                         
  -7  16   6         82.10         29.49        45.13 o                         
  -6  16   6          5.24         31.78        42.94 o                         
  -5  16   6         45.80         29.19        41.84 o                         
  -4  16   6          5.00        -12.55        36.86 o                         
  -3  16   6         78.18         73.80        25.03 o                         
  -2  16   6          9.50          9.92        21.40 o                         
  -1  16   6         23.33         25.81        22.17 o                         
   0  16   6         55.87         62.76        24.40 o                         
   1  16   6         20.97         -7.87        41.04 o                         
   2  16   6         11.09         27.79        22.59 o                         
   3  16   6         78.34         78.96        26.59 o                         
   4  16   6          6.41         -1.07        22.28 o                         
   5  16   6         51.99         49.16        23.54 o                         
   6  16   6          7.86          3.00        22.41 o                         
   7  16   6         99.21         93.38        28.80 o                         
   8  16   6          0.12        -15.24        22.21 o                         
  -6  17   6        167.38        137.27        54.49 o                         
  -5  17   6         32.78          1.30        43.13 o                         
  -4  17   6        140.12        120.64        50.31 o                         
  -3  17   6          8.92         17.68        22.97 o                         
  -2  17   6         51.73         58.67        25.68 o                         
  -1  17   6         11.31         20.55        22.20 o                         
   0  17   6         84.82         84.19        26.24 o                         
   1  17   6          7.27         19.99        22.44 o                         
   2  17   6         64.06         61.48        26.06 o                         
   3  17   6          6.98         -7.35        22.50 o                         
   4  17   6        153.74        190.97        45.92 o                         
   5  17   6         31.11         46.32        36.96 o                         
   6  17   6        167.70        165.81        33.10 o                         
  -3  18   6         38.58         42.34        46.12 o                         
  -2  18   6          4.16         18.65        25.06 o                         
  -1  18   6         14.49         14.50        24.05 o                         
   0  18   6          5.03          1.16        23.31 o                         
   1  18   6         13.91         17.88        23.42 o                         
   2  18   6          4.29         -7.16        23.29 o                         
   3  18   6         30.80         36.76        33.57 o                         
   1   0   7      21055.56      20915.88       268.44 o                         
   2   0   7        146.31        148.87         4.73 o                         
   3   0   7      36787.89      36930.32       455.85 o                         
   4   0   7        235.40        248.57         7.42 o                         
   5   0   7       6419.68       6398.55        95.26 o                         
   6   0   7         66.15         61.67         5.39 o                         
   7   0   7       1016.30       1127.81        21.66 o                         
   8   0   7        257.95        289.58        10.53 o                         
   9   0   7        181.04        135.22        13.22 o                         
  10   0   7       1577.92       1687.32        39.97 o                         
  11   0   7         18.03         32.56         9.33 o                         
  12   0   7         40.46         41.07         9.98 o                         
  13   0   7         66.16         78.82        14.01 o                         
  14   0   7          3.14          5.27        12.61 o                         
  15   0   7         46.63         33.40        14.97 o                         
  16   0   7          1.68         -1.97        19.72 o                         
 -16   1   7        107.28        111.05        23.88 o                         
 -15   1   7          4.24         12.52        18.48 o                         
 -14   1   7        344.43        358.35        28.86 o                         
 -13   1   7          7.53         -3.16        11.15 o                         
 -12   1   7       1168.15       1254.14        39.88 o                         
 -11   1   7        106.70        102.76        12.74 o                         
 -10   1   7       1255.92       1297.55        39.84 o                         
  -9   1   7         35.86         46.97         7.21 o                         
  -8   1   7        780.23        775.65        19.85 o                         
  -7   1   7         31.89         31.72         4.86 o                         
  -6   1   7       3651.97       3547.51        54.16 o                         
  -5   1   7         54.40         42.76         4.56 o                         
  -4   1   7       9333.76       9492.96       131.51 o                         
  -3   1   7       1306.81       1656.20        25.11 o                         
  -2   1   7       1028.43        878.93        14.11 o                         
  -1   1   7        129.98        144.89         4.80 o                         
   0   1   7         75.90         78.52         3.87 o                         
   1   1   7        107.88        134.49         4.33 o                         
   2   1   7       1142.85        991.71        15.78 o                         
   3   1   7       1378.13       1746.85        25.41 o                         
   4   1   7       9468.15       9554.63       132.19 o                         
   5   1   7         55.70         49.48         4.62 o                         
   6   1   7       3925.23       3807.39        57.79 o                         
   7   1   7         28.07         28.14         5.09 o                         
   8   1   7        852.70        832.25        18.94 o                         
   9   1   7         35.76         35.80         6.91 o                         
  10   1   7       1413.68       1437.63        34.76 o                         
  11   1   7        108.84        109.66        11.12 o                         
  12   1   7       1219.22       1367.64        42.36 o                         
  13   1   7          8.11          9.90        12.02 o                         
  14   1   7        317.62        339.93        22.58 o                         
  15   1   7          4.14          6.36        13.70 o                         
  16   1   7         99.11         93.78        18.13 o                         
 -16   2   7         35.30         26.40        20.31 o                         
 -15   2   7          2.46          9.00        17.12 o                         
 -14   2   7          6.03        -15.17        15.17 o                         
 -13   2   7         79.83        117.64        19.71 o                         
 -12   2   7         68.42         81.20        16.54 o                         
 -11   2   7          8.30          3.73        12.44 o                         
 -10   2   7        243.75        321.88        15.55 o                         
  -9   2   7         64.24         60.53         8.99 o                         
  -8   2   7        909.02        870.46        21.28 o                         
  -7   2   7        661.38        607.97        14.27 o                         
  -6   2   7        472.94        390.16         9.98 o                         
  -5   2   7       3599.19       3908.05        56.05 o                         
  -4   2   7        995.41       1076.64        17.78 o                         
  -3   2   7      16841.10      17310.51       260.03 o                         
  -2   2   7        700.19        759.43        14.70 o                         
  -1   2   7       6025.75       5936.25       104.62 o                         
   0   2   7        815.41        686.86        13.93 o                         
   1   2   7       7025.03       6896.85       125.38 o                         
   2   2   7        718.35        785.47        15.75 o                         
   3   2   7      17193.38      17745.61       261.06 o                         
   4   2   7        999.02       1095.56        18.63 o                         
   5   2   7       3759.55       4261.92        59.81 o                         
   6   2   7        440.57        367.01        10.36 o                         
   7   2   7        660.55        617.52        16.21 o                         
   8   2   7        937.56        888.34        21.96 o                         
   9   2   7         68.50         78.23         7.42 o                         
  10   2   7        261.36        363.46        18.27 o                         
  11   2   7          9.14         22.53        10.58 o                         
  12   2   7         67.96         55.18        12.20 o                         
  13   2   7         69.13         76.85        14.21 o                         
  14   2   7          5.43         -2.19        12.54 o                         
  15   2   7          2.77         11.23        14.10 o                         
  16   2   7         34.85         45.91        17.40 o                         
 -15   3   7         10.02         12.34        16.76 o                         
 -14   3   7        205.58        216.43        23.56 o                         
 -13   3   7          5.69          3.37        15.74 o                         
 -12   3   7        743.14        888.65        40.17 o                         
 -11   3   7         40.18         59.09        11.24 o                         
 -10   3   7         39.19         26.26         8.33 o                         
  -9   3   7        171.76        160.63        11.15 o                         
  -8   3   7         43.86         44.47         7.36 o                         
  -7   3   7        237.87        215.17        10.82 o                         
  -6   3   7        807.95        749.09        14.46 o                         
  -5   3   7        587.55        704.83        13.34 o                         
  -4   3   7       2439.30       2409.53        36.02 o                         
  -3   3   7        443.44        528.14        11.18 o                         
  -2   3   7        724.93        701.76        20.76 o                         
  -1   3   7        252.11        341.44         8.25 o                         
   0   3   7        454.00        409.86         9.72 o                         
   1   3   7        224.72        299.32         7.94 o                         
   2   3   7        661.31        632.45        13.73 o                         
   3   3   7        481.67        557.88        11.36 o                         
   4   3   7       2173.06       2149.90        37.48 o                         
   5   3   7        595.76        723.47        14.10 o                         
   6   3   7        693.62        623.57        14.48 o                         
   7   3   7        246.07        225.26        10.12 o                         
   8   3   7         11.12          7.39         6.11 o                         
   9   3   7        178.79        165.88        10.17 o                         
  10   3   7          6.63         -6.81         6.81 o                         
  11   3   7         43.26         23.78        10.20 o                         
  12   3   7        668.76        769.19        29.48 o                         
  13   3   7          4.78         10.84        11.22 o                         
  14   3   7        212.49        227.96        19.07 o                         
  15   3   7          8.56          2.77        13.61 o                         
 -15   4   7          4.62         12.43        17.82 o                         
 -14   4   7          3.37        -14.03        14.03 o                         
 -13   4   7         19.62         28.34        15.17 o                         
 -12   4   7        168.98        170.57        31.76 o                         
 -11   4   7         68.95         65.78        10.39 o                         
 -10   4   7        161.08        138.31        11.29 o                         
  -9   4   7        213.58        213.70        12.43 o                         
  -8   4   7        365.25        356.13        14.66 o                         
  -7   4   7       1570.51       1625.50        37.11 o                         
  -6   4   7       1463.26       1592.35        35.81 o                         
  -5   4   7       2623.92       2754.80        45.17 o                         
  -4   4   7       2555.11       2901.60        47.00 o                         
  -3   4   7      13645.41      13429.91       200.79 o                         
  -2   4   7         84.82         99.81         4.08 o                         
  -1   4   7        506.24        458.52        11.37 o                         
   0   4   7          5.09          9.38         2.48 o                         
   1   4   7        281.07        244.73         7.77 o                         
   2   4   7         94.83        104.59         4.36 o                         
   3   4   7      13352.94      13224.50       200.82 o                         
   4   4   7       2490.84       2886.58        53.86 o                         
   5   4   7       2583.04       2701.46        43.11 o                         
   6   4   7       1401.27       1497.44        32.44 o                         
   7   4   7       1508.77       1597.46        34.74 o                         
   8   4   7        389.68        389.74        13.87 o                         
   9   4   7        220.02        216.02        12.41 o                         
  10   4   7        173.88        153.72        10.78 o                         
  11   4   7         71.24         54.02        10.01 o                         
  12   4   7        167.62        165.17        15.29 o                         
  13   4   7         20.41         16.60        11.68 o                         
  14   4   7          2.94         -1.84        12.34 o                         
  15   4   7          9.19         19.45        13.78 o                         
 -15   5   7          5.28         27.10        19.82 o                         
 -14   5   7        216.77        222.05        22.97 o                         
 -13   5   7          5.33          5.82        12.55 o                         
 -12   5   7        948.84        945.50        32.67 o                         
 -11   5   7        120.97        111.13        11.56 o                         
 -10   5   7        176.31        197.73        13.02 o                         
  -9   5   7         82.73         99.65         9.68 o                         
  -8   5   7        890.77        961.96        26.18 o                         
  -7   5   7         99.95         98.33         8.48 o                         
  -6   5   7       1291.01       1315.71        30.91 o                         
  -5   5   7        175.75        157.24         8.53 o                         
  -4   5   7       1539.10       1409.30        23.89 o                         
  -3   5   7       2576.36       2518.24        39.02 o                         
  -2   5   7       1364.25       1366.00        20.20 o                         
  -1   5   7        172.40        165.49         4.56 o                         
   0   5   7        158.10        152.02         4.29 o                         
   1   5   7        162.58        149.40         4.38 o                         
   2   5   7       1341.23       1332.17        20.16 o                         
   3   5   7       2590.06       2532.53        33.23 o                         
   4   5   7       1577.83       1422.20        20.93 o                         
   5   5   7        165.18        143.50         8.45 o                         
   6   5   7       1287.11       1237.23        27.66 o                         
   7   5   7         89.27         86.91         8.24 o                         
   8   5   7        952.20        984.71        24.43 o                         
   9   5   7         77.81         90.97         9.29 o                         
  10   5   7        207.24        230.39        12.29 o                         
  11   5   7        115.30         86.69         9.76 o                         
  12   5   7        973.37        966.66        33.84 o                         
  13   5   7          4.10        -10.02        10.19 o                         
  14   5   7        204.16        218.36        17.74 o                         
  15   5   7          6.66         10.45        13.39 o                         
 -15   6   7         16.26         41.34        19.33 o                         
 -14   6   7         16.88         11.94        19.48 o                         
 -13   6   7         31.00         53.67        14.77 o                         
 -12   6   7          7.77         -0.55        12.46 o                         
 -11   6   7         53.19         41.77        15.04 o                         
 -10   6   7        118.66        109.49        10.72 o                         
  -9   6   7        153.22        160.85        17.20 o                         
  -8   6   7         12.71         16.20         6.82 o                         
  -7   6   7       1398.22       1378.07        33.14 o                         
  -6   6   7        124.32        104.62         7.24 o                         
  -5   6   7       3363.94       3261.89        66.09 o                         
  -4   6   7         86.28         67.61         4.93 o                         
  -3   6   7      13030.61      13198.65       184.16 o                         
  -2   6   7        170.80        186.97         5.91 o                         
  -1   6   7       3774.65       3710.06        54.14 o                         
   0   6   7         22.59         32.63         2.71 o                         
   1   6   7       4038.13       3941.13        57.53 o                         
   2   6   7        159.09        182.06         5.68 o                         
   3   6   7      13311.16      13688.92       192.01 o                         
   4   6   7         72.25         63.70         3.50 o                         
   5   6   7       3290.52       3281.03        62.23 o                         
   6   6   7        141.92        117.99         7.05 o                         
   7   6   7       1376.39       1365.53        30.21 o                         
   8   6   7         18.23          7.27         5.80 o                         
   9   6   7        120.60        128.75        10.06 o                         
  10   6   7        131.12        124.67         9.78 o                         
  11   6   7         54.54         18.08        14.22 o                         
  12   6   7          8.34         12.66        10.35 o                         
  13   6   7         34.28         39.13        11.62 o                         
  14   6   7         15.15         -4.71        11.01 o                         
  15   6   7         21.13         19.45        13.02 o                         
 -14   7   7        232.96        229.01        27.39 o                         
 -13   7   7          1.87          7.00        13.48 o                         
 -12   7   7        781.26        854.90        54.92 o                         
 -11   7   7        136.14        133.89        15.05 o                         
 -10   7   7        434.96        466.67        20.33 o                         
  -9   7   7        110.35        125.51        10.32 o                         
  -8   7   7        962.59        922.61        25.90 o                         
  -7   7   7        280.23        326.89        13.22 o                         
  -6   7   7       2845.78       2830.30        55.02 o                         
  -5   7   7        463.61        500.19        15.11 o                         
  -4   7   7        671.08        637.89        23.51 o                         
  -3   7   7        134.71        148.22        10.31 o                         
  -2   7   7       2105.92       2199.98        40.60 o                         
  -1   7   7         63.84         70.86         5.00 o                         
   0   7   7        324.21        321.51         9.49 o                         
   1   7   7         76.38         88.57         7.15 o                         
   2   7   7       2044.14       2171.88        41.45 o                         
   3   7   7        128.57        151.48        12.38 o                         
   4   7   7        701.64        667.64        18.69 o                         
   5   7   7        480.68        503.61        16.46 o                         
   6   7   7       2990.65       2950.37        55.70 o                         
   7   7   7        284.36        307.29        11.17 o                         
   8   7   7       1102.27       1037.42        28.75 o                         
   9   7   7        115.82        123.59         9.30 o                         
  10   7   7        386.25        406.91        16.73 o                         
  11   7   7        138.89        133.55        12.88 o                         
  12   7   7        807.36        897.40        40.73 o                         
  13   7   7          2.41         -2.24         9.84 o                         
  14   7   7        230.63        237.63        17.63 o                         
 -14   8   7         28.78         38.75        16.07 o                         
 -13   8   7         12.91         25.13        14.08 o                         
 -12   8   7         64.13         78.39        15.00 o                         
 -11   8   7        102.44        147.83        23.62 o                         
 -10   8   7        166.00        186.82        14.86 o                         
  -9   8   7          5.51          9.18         7.74 o                         
  -8   8   7        191.66        214.48        11.19 o                         
  -7   8   7        312.85        343.59        13.08 o                         
  -6   8   7         76.07         93.21         6.40 o                         
  -5   8   7       2097.73       2181.96        50.71 o                         
  -4   8   7        349.80        365.34        18.22 o                         
  -3   8   7       4506.54       4204.81       100.80 o                         
  -2   8   7        314.44        320.80        12.86 o                         
  -1   8   7       2272.94       1962.84        42.01 o                         
   0   8   7       1002.90       1023.53        23.74 o                         
   1   8   7       2011.43       1708.21        38.01 o                         
   2   8   7        345.23        330.79        13.79 o                         
   3   8   7       4463.34       4204.88        82.71 o                         
   4   8   7        319.69        342.44        15.93 o                         
   5   8   7       2153.85       2248.83        67.23 o                         
   6   8   7         83.01        100.21         9.91 o                         
   7   8   7        332.32        360.29        15.03 o                         
   8   8   7        210.34        220.97        12.62 o                         
   9   8   7         11.42         17.03         6.13 o                         
  10   8   7        180.69        184.45        11.79 o                         
  11   8   7        105.16        111.63        11.09 o                         
  12   8   7         66.03         55.61        28.84 o                         
  13   8   7         15.39         34.14        18.53 o                         
  14   8   7         26.47         29.19        20.47 o                         
 -14   9   7        145.44        152.96        33.52 o                         
 -13   9   7          2.74          4.75        41.89 o                         
 -12   9   7        253.08        303.23        41.54 o                         
 -11   9   7         70.47         71.04        23.81 o                         
 -10   9   7        280.07        316.60        16.99 o                         
  -9   9   7         37.54         36.41         7.46 o                         
  -8   9   7        146.39        134.51        16.67 o                         
  -7   9   7         59.33         59.68        10.52 o                         
  -6   9   7        739.18        792.78        27.00 o                         
  -5   9   7        176.75        173.84        10.81 o                         
  -4   9   7        873.96        850.89        28.64 o                         
  -3   9   7        191.56        157.33        10.65 o                         
  -2   9   7        874.91        849.98        22.65 o                         
  -1   9   7        109.58        104.69        11.27 o                         
   0   9   7        448.08        441.52        13.30 o                         
   1   9   7        111.24        106.74         6.93 o                         
   2   9   7        846.46        811.12        20.83 o                         
   3   9   7        196.90        164.60        12.12 o                         
   4   9   7        845.03        773.98        26.67 o                         
   5   9   7        195.84        178.95        14.09 o                         
   6   9   7        613.67        661.77        28.91 o                         
   7   9   7         56.51         93.62        12.90 o                         
   8   9   7         80.47         64.09        16.45 o                         
   9   9   7         31.44         35.17        27.00 o                         
  10   9   7        222.48        227.23        42.94 o                         
  11   9   7         64.81         28.69        29.19 o                         
  12   9   7        259.10        232.71        15.63 o                         
  13   9   7          4.03          2.80         9.88 o                         
  14   9   7        144.36        157.69        46.82 o                         
 -13  10   7          5.95         12.05        45.82 o                         
 -12  10   7          4.66        -15.44        41.74 o                         
 -11  10   7         56.40        100.32        46.32 o                         
 -10  10   7         41.84         25.10        25.90 o                         
  -9  10   7         23.79         24.83        19.91 o                         
  -8  10   7        198.14        204.21        29.74 o                         
  -7  10   7        375.45        373.79        23.63 o                         
  -6  10   7         46.26         44.14        12.03 o                         
  -5  10   7       1823.95       1740.25        58.38 o                         
  -4  10   7          5.14          8.68         5.87 o                         
  -3  10   7       1399.69       1348.00        37.99 o                         
  -2  10   7        377.12        359.94        15.21 o                         
  -1  10   7         93.77         98.30         7.06 o                         
   0  10   7          0.35          4.38         4.15 o                         
   1  10   7        166.21        153.93         7.81 o                         
   2  10   7        349.93        341.94        14.05 o                         
   3  10   7       1447.68       1309.43        34.73 o                         
   4  10   7          2.48         34.10        38.01 o                         
   5  10   7       1868.01       1786.01        56.23 o                         
   6  10   7         42.08         37.18        19.43 o                         
   7  10   7        351.61        371.85        29.49 o                         
   8  10   7        194.98        209.40        39.65 o                         
   9  10   7         19.29          3.49        23.81 o                         
  10  10   7         48.46         51.70        30.48 o                         
  11  10   7         58.14         38.05        31.58 o                         
  12  10   7          6.35         36.56        34.37 o                         
  13  10   7          5.96          2.39        32.48 o                         
 -12  11   7        150.34        155.60        57.38 o                         
 -11  11   7         45.28         40.54        45.92 o                         
 -10  11   7        238.92        296.56        59.67 o                         
  -9  11   7         11.75         11.14        20.24 o                         
  -8  11   7         33.78         29.75        20.60 o                         
  -7  11   7          2.61          9.24        18.21 o                         
  -6  11   7        618.19        709.94        32.30 o                         
  -5  11   7        254.39        283.93        34.25 o                         
  -4  11   7        112.92        125.39        21.50 o                         
  -3  11   7        257.08        261.21        13.21 o                         
  -2  11   7         67.76         75.70         6.67 o                         
  -1  11   7        609.33        557.23        19.60 o                         
   0  11   7          0.53          1.23         5.09 o                         
   1  11   7        601.53        559.56        15.93 o                         
   2  11   7         59.36         78.13         7.83 o                         
   3  11   7        250.13        266.66        13.31 o                         
   4  11   7        114.48        117.43        10.77 o                         
   5  11   7        249.84        239.18        22.09 o                         
   6  11   7        748.59        770.13        40.64 o                         
   7  11   7          3.82         12.75        23.61 o                         
   8  11   7         76.21         95.43        33.57 o                         
   9  11   7         16.26         -2.59        26.20 o                         
  10  11   7        231.02        251.24        48.51 o                         
  11  11   7         45.46         43.83        35.36 o                         
  12  11   7        165.88        174.43        49.51 o                         
 -12  12   7         33.19         25.60        47.12 o                         
 -11  12   7         20.31         71.33        50.90 o                         
 -10  12   7         21.95         20.32        41.14 o                         
  -9  12   7         36.76         34.07        41.64 o                         
  -8  12   7        130.38        109.24        25.87 o                         
  -7  12   7        182.77        227.23        38.05 o                         
  -6  12   7         58.21         58.90        21.18 o                         
  -5  12   7        854.90        844.97       130.95 o                         
  -4  12   7        172.51        188.24        28.56 o                         
  -3  12   7       1158.21       1234.31        39.35 o                         
  -2  12   7        105.93         85.78        18.05 o                         
  -1  12   7        407.04        401.48        18.30 o                         
   0  12   7          4.00          0.35         8.02 o                         
   1  12   7        413.14        426.51        17.05 o                         
   2  12   7        124.33        121.18        11.98 o                         
   3  12   7       1050.40       1095.06        31.67 o                         
   4  12   7        170.46        191.54        15.54 o                         
   5  12   7        847.20        908.81        51.59 o                         
   6  12   7         50.94         25.48        17.64 o                         
   7  12   7        187.61        255.62        44.13 o                         
   8  12   7        137.14        148.63        37.95 o                         
   9  12   7         39.25         46.42        30.98 o                         
  10  12   7         24.11         22.31        31.98 o                         
  11  12   7         20.42         32.57        36.46 o                         
  12  12   7         32.63         25.10        37.66 o                         
 -11  13   7         40.65         50.71        49.31 o                         
 -10  13   7        284.41        278.73        61.66 o                         
  -9  13   7         26.36         40.25        44.33 o                         
  -8  13   7        139.27        166.66        51.10 o                         
  -7  13   7         97.03        111.72        26.60 o                         
  -6  13   7        290.47        310.89        56.63 o                         
  -5  13   7        209.13        210.23        29.39 o                         
  -4  13   7        212.56        252.99        30.49 o                         
  -3  13   7          8.21          0.51        16.88 o                         
  -2  13   7        190.39        162.62        26.11 o                         
  -1  13   7         14.84         11.93         6.16 o                         
   0  13   7        139.25        110.92        12.21 o                         
   1  13   7         13.87         11.39         8.45 o                         
   2  13   7        188.34        191.93        15.31 o                         
   3  13   7         11.87         25.00        25.22 o                         
   4  13   7        198.57        227.05        24.49 o                         
   5  13   7        219.22        163.35        26.63 o                         
   6  13   7        244.03        247.50        72.37 o                         
   7  13   7        103.33        152.02        40.74 o                         
   8  13   7        109.37        124.02        39.85 o                         
   9  13   7         25.93         48.61        34.47 o                         
  10  13   7        282.25        241.47        52.60 o                         
  11  13   7         40.51         48.81        38.35 o                         
 -10  14   7         46.59         36.56        46.02 o                         
  -9  14   7         25.04         -9.96        40.74 o                         
  -8  14   7        100.68         95.43        48.41 o                         
  -7  14   7        176.58        117.35        47.82 o                         
  -6  14   7         26.29         -3.96        20.58 o                         
  -5  14   7        251.15        243.05        93.84 o                         
  -4  14   7        122.11        128.89        26.54 o                         
  -3  14   7        423.19        432.39        38.19 o                         
  -2  14   7         32.39         42.62        23.16 o                         
  -1  14   7        452.24        550.56        41.11 o                         
   0  14   7         18.10         -3.15        17.99 o                         
   1  14   7        472.59        509.15        40.53 o                         
   2  14   7         31.59         45.28        29.84 o                         
   3  14   7        430.01        450.01        40.11 o                         
   4  14   7        133.11        119.49        21.14 o                         
   5  14   7        249.66        198.33        30.02 o                         
   6  14   7         32.73         35.18        21.24 o                         
   7  14   7        151.70        167.38        30.21 o                         
   8  14   7        109.27        137.87        41.14 o                         
   9  14   7         21.23         15.24        33.77 o                         
  10  14   7         49.46         56.18        38.75 o                         
  -9  15   7          6.50         29.39        47.02 o                         
  -8  15   7         39.92         34.37        46.02 o                         
  -7  15   7         52.77         53.40        45.03 o                         
  -6  15   7         91.67         91.35        46.02 o                         
  -5  15   7         40.27         45.17        24.14 o                         
  -4  15   7         83.08         61.80        24.58 o                         
  -3  15   7         11.54          4.06        19.78 o                         
  -2  15   7        199.72        159.59        28.14 o                         
  -1  15   7         28.62         12.78        19.71 o                         
   0  15   7        150.70        128.08        26.75 o                         
   1  15   7         32.54         51.42        22.47 o                         
   2  15   7        207.08        179.08        30.39 o                         
   3  15   7         14.56         36.49        49.46 o                         
   4  15   7         82.11         75.14        20.09 o                         
   5  15   7         33.50         24.59        26.15 o                         
   6  15   7         98.81         74.33        26.27 o                         
   7  15   7         44.95         38.24        23.67 o                         
   8  15   7         46.78         32.02        24.03 o                         
   9  15   7          8.13         24.61        34.97 o                         
  -7  16   7         77.48         26.90        45.33 o                         
  -6  16   7         25.26         49.41        45.72 o                         
  -5  16   7        105.50         63.56        45.33 o                         
  -4  16   7          8.15          3.61        21.68 o                         
  -3  16   7        132.09        119.26        27.85 o                         
  -2  16   7         22.20         16.74        35.21 o                         
  -1  16   7        182.20        137.49        29.22 o                         
   0  16   7          0.54          6.64        20.01 o                         
   1  16   7        201.10        234.87        58.92 o                         
   2  16   7         27.46         19.28        21.97 o                         
   3  16   7        141.03        154.80        41.09 o                         
   4  16   7          5.11         -8.52        22.76 o                         
   5  16   7        103.78         95.59        26.90 o                         
   6  16   7         20.83         36.99        23.97 o                         
   7  16   7         83.68         80.87        27.91 o                         
  -5  17   7         70.69         57.58        46.72 o                         
  -4  17   7          3.88         27.89        42.44 o                         
  -3  17   7         18.94          8.00        22.68 o                         
  -2  17   7         58.39         28.22        24.81 o                         
  -1  17   7         12.56         -3.48        22.33 o                         
   0  17   7          1.45          4.34        21.97 o                         
   1  17   7         14.44         -2.95        20.85 o                         
   2  17   7         54.71         58.71        26.43 o                         
   3  17   7         19.06         30.75        25.40 o                         
   4  17   7          0.70         -2.83        24.35 o                         
   5  17   7         75.41         60.17        37.66 o                         
  -2  18   7         12.78         -1.53        23.33 o                         
  -1  18   7         32.32         48.74        26.70 o                         
   0  18   7          0.43          7.06        23.05 o                         
   1  18   7         26.07         15.65        25.59 o                         
   2  18   7          9.61         -0.90        25.16 o                         
   0   0   8        627.58        720.21        17.36 o                         
   1   0   8         31.00         30.49         2.85 o                         
   2   0   8        286.84        307.80         8.74 o                         
   3   0   8        428.51        282.82         7.90 o                         
   4   0   8       1120.61       1392.55        23.20 o                         
   5   0   8       1986.28       2042.39        35.89 o                         
   6   0   8        188.01        212.74         8.51 o                         
   7   0   8       1141.30       1194.53        24.49 o                         
   8   0   8         66.29         79.92         7.32 o                         
   9   0   8       2646.46       2568.17        65.76 o                         
  10   0   8        693.90        674.56        22.36 o                         
  11   0   8       1976.56       1852.27        44.13 o                         
  12   0   8         26.89          4.93         9.23 o                         
  13   0   8        445.79        443.81        25.03 o                         
  14   0   8         15.60          0.48        12.78 o                         
  15   0   8        195.23        201.33        26.06 o                         
 -15   1   8         22.43         17.82        19.26 o                         
 -14   1   8         79.89         65.65        28.49 o                         
 -13   1   8         63.94         38.05        12.95 o                         
 -12   1   8        134.51        115.64        19.16 o                         
 -11   1   8          5.90         -2.97        10.08 o                         
 -10   1   8        191.03        177.64        14.90 o                         
  -9   1   8        220.56        272.39        13.30 o                         
  -8   1   8        274.07        251.81        14.37 o                         
  -7   1   8        501.31        490.39        12.78 o                         
  -6   1   8       2718.81       2850.62        46.37 o                         
  -5   1   8       1549.26       1433.38        25.72 o                         
  -4   1   8      18233.99      18883.38       273.98 o                         
  -3   1   8       3357.37       3474.28        51.44 o                         
  -2   1   8       4133.80       4326.12        60.02 o                         
  -1   1   8        347.30        309.55         7.05 o                         
   0   1   8        504.96        371.19         8.18 o                         
   1   1   8        337.65        291.79         7.21 o                         
   2   1   8       4487.30       4600.87        63.81 o                         
   3   1   8       3502.14       3671.44        52.24 o                         
   4   1   8      18942.37      19657.28       279.04 o                         
   5   1   8       1682.08       1581.35        27.02 o                         
   6   1   8       2816.00       2962.46        47.19 o                         
   7   1   8        504.57        480.73        13.45 o                         
   8   1   8        236.20        236.05        11.91 o                         
   9   1   8        280.51        324.98        22.28 o                         
  10   1   8        209.61        198.72        12.82 o                         
  11   1   8          3.41          3.89         8.51 o                         
  12   1   8        130.88        100.93        14.41 o                         
  13   1   8         56.89         64.21        21.12 o                         
  14   1   8         77.41         83.71        15.66 o                         
  15   1   8         19.30         20.33        14.03 o                         
 -15   2   8        108.63         98.82        25.70 o                         
 -14   2   8         53.34         37.90        17.86 o                         
 -13   2   8        441.31        494.00        31.75 o                         
 -12   2   8         16.48         -2.71        13.98 o                         
 -11   2   8       1124.24       1227.77        49.08 o                         
 -10   2   8        131.82        123.25        12.45 o                         
  -9   2   8          8.89          6.76         7.24 o                         
  -8   2   8         86.50         75.10         8.67 o                         
  -7   2   8        325.19        302.57        11.62 o                         
  -6   2   8        195.41        220.26         8.17 o                         
  -5   2   8       5522.50       5273.71        76.02 o                         
  -4   2   8       4558.58       4924.56        68.51 o                         
  -3   2   8       4425.76       4726.21        65.39 o                         
  -2   2   8       5185.06       5155.78        76.19 o                         
  -1   2   8        545.50        578.55        12.02 o                         
   0   2   8       1191.44       1400.04        23.36 o                         
   1   2   8        521.22        549.47        11.82 o                         
   2   2   8       5329.63       5249.55        76.55 o                         
   3   2   8       4596.53       4882.80        66.15 o                         
   4   2   8       4738.58       5157.72        69.67 o                         
   5   2   8       5504.81       5332.13        82.99 o                         
   6   2   8        158.33        187.30         8.10 o                         
   7   2   8        352.89        319.20        11.58 o                         
   8   2   8         91.53         65.23         7.82 o                         
   9   2   8         57.28         68.30         8.48 o                         
  10   2   8        126.72        108.24        12.45 o                         
  11   2   8       1102.34       1227.95        38.45 o                         
  12   2   8         16.21         15.62        11.46 o                         
  13   2   8        407.48        404.64        22.95 o                         
  14   2   8         52.32         18.17        19.57 o                         
  15   2   8        112.51        131.56        22.60 o                         
 -15   3   8         56.25         44.97        18.44 o                         
 -14   3   8          5.40         14.68        15.59 o                         
 -13   3   8        229.55        257.90        30.18 o                         
 -12   3   8          0.42         -9.51        13.53 o                         
 -11   3   8        528.78        646.66        43.43 o                         
 -10   3   8         79.94         77.86        10.73 o                         
  -9   3   8        197.72        194.24        12.34 o                         
  -8   3   8         89.84         82.63         8.81 o                         
  -7   3   8       1825.72       1703.09        39.60 o                         
  -6   3   8        205.28        166.83        12.20 o                         
  -5   3   8        879.36        776.08        14.60 o                         
  -4   3   8       3653.08       4145.18        59.05 o                         
  -3   3   8        541.80        607.28        13.10 o                         
  -2   3   8       2034.51       1817.30        31.35 o                         
  -1   3   8       1237.29       1251.36        20.83 o                         
   0   3   8         16.68         20.04         2.89 o                         
   1   3   8       1208.94       1215.73        20.81 o                         
   2   3   8       2213.20       1954.67        30.36 o                         
   3   3   8        519.08        597.00        12.43 o                         
   4   3   8       3188.72       3655.25        53.66 o                         
   5   3   8        865.88        791.06        15.34 o                         
   6   3   8        193.66        153.24         7.40 o                         
   7   3   8       1868.98       1744.78        37.25 o                         
   8   3   8        138.13        136.97         9.16 o                         
   9   3   8        210.78        233.17        13.25 o                         
  10   3   8         94.96         90.54         9.71 o                         
  11   3   8        477.40        495.75        22.92 o                         
  12   3   8          0.86          4.64        10.55 o                         
  13   3   8        234.81        257.82        18.85 o                         
  14   3   8          4.23         12.97        12.98 o                         
  15   3   8         59.27         68.84        15.72 o                         
 -15   4   8         97.27        114.59        21.32 o                         
 -14   4   8          1.47          0.85        15.24 o                         
 -13   4   8        257.87        260.16        36.86 o                         
 -12   4   8         20.09          4.29        27.20 o                         
 -11   4   8        755.05        812.55        26.24 o                         
 -10   4   8        537.18        490.93        19.23 o                         
  -9   4   8        470.94        522.72        18.69 o                         
  -8   4   8        146.96        156.38        10.68 o                         
  -7   4   8        656.26        652.62        19.74 o                         
  -6   4   8       1117.18       1132.74        37.78 o                         
  -5   4   8        612.06        717.14        17.31 o                         
  -4   4   8       3843.74       4230.75        63.76 o                         
  -3   4   8       1157.83       1109.47        22.22 o                         
  -2   4   8       3202.77       3280.32        54.40 o                         
  -1   4   8        421.56        317.65         8.05 o                         
   0   4   8         45.51         37.79         3.30 o                         
   1   4   8        452.69        352.32         8.92 o                         
   2   4   8       3045.99       3011.66        49.96 o                         
   3   4   8       1208.23       1199.40        23.13 o                         
   4   4   8       3784.47       4296.67        68.04 o                         
   5   4   8        447.13        557.93        15.76 o                         
   6   4   8       1111.54       1113.94        25.57 o                         
   7   4   8        616.38        618.04        17.86 o                         
   8   4   8        158.70        163.03        11.36 o                         
   9   4   8        326.73        366.22        16.57 o                         
  10   4   8        524.74        521.29        18.31 o                         
  11   4   8        763.93        789.23        28.89 o                         
  12   4   8         19.20         10.11        10.54 o                         
  13   4   8        267.44        236.29        18.36 o                         
  14   4   8          1.11          7.09        12.33 o                         
  15   4   8        104.30        116.05        16.87 o                         
 -15   5   8         20.30         19.92        20.32 o                         
 -14   5   8         38.43         39.40        16.62 o                         
 -13   5   8          8.42          0.37        13.73 o                         
 -12   5   8         27.86         34.25        11.83 o                         
 -11   5   8        241.32        255.13        18.12 o                         
 -10   5   8         23.95         15.73         8.57 o                         
  -9   5   8        119.39        129.72        10.81 o                         
  -8   5   8       1113.38       1101.98        28.66 o                         
  -7   5   8        276.00        239.91        17.61 o                         
  -6   5   8       1364.11       1223.23        29.83 o                         
  -5   5   8       1470.07       1523.61        34.60 o                         
  -4   5   8       2947.07       2766.25        45.35 o                         
  -3   5   8       1230.04       1229.78        22.03 o                         
  -2   5   8       6015.91       5646.75        73.25 o                         
  -1   5   8        291.86        306.86         6.51 o                         
   0   5   8         10.44         12.07         2.38 o                         
   1   5   8        298.08        315.39         7.05 o                         
   2   5   8       6095.72       5771.83        83.42 o                         
   3   5   8       1228.66       1217.12        19.32 o                         
   4   5   8       2887.04       2767.84        44.09 o                         
   5   5   8       1391.06       1420.24        30.60 o                         
   6   5   8       1291.54       1189.64        26.89 o                         
   7   5   8        218.53        168.64         9.38 o                         
   8   5   8        994.51       1001.35        25.59 o                         
   9   5   8        141.79        144.04         9.92 o                         
  10   5   8         29.84         37.36         8.26 o                         
  11   5   8        263.67        273.01        15.88 o                         
  12   5   8         26.74         19.85        10.78 o                         
  13   5   8          7.79          0.51        10.47 o                         
  14   5   8         39.85         39.12        12.71 o                         
  15   5   8         19.69         25.73        14.61 o                         
 -15   6   8         81.90         69.04        22.31 o                         
 -14   6   8          4.80         -8.06        14.97 o                         
 -13   6   8        463.63        514.24        28.58 o                         
 -12   6   8         24.29         47.11        13.54 o                         
 -11   6   8       1077.63       1084.36        34.72 o                         
 -10   6   8         23.42         24.21         8.92 o                         
  -9   6   8        193.67        202.25        12.19 o                         
  -8   6   8         77.09         72.27         9.83 o                         
  -7   6   8       1921.11       2077.57        42.86 o                         
  -6   6   8         63.94         59.81         7.30 o                         
  -5   6   8       1605.23       1589.64        46.31 o                         
  -4   6   8       1136.69       1175.20        27.74 o                         
  -3   6   8       2413.77       2510.35        43.02 o                         
  -2   6   8       1140.10       1324.47        25.38 o                         
  -1   6   8        540.48        585.93        11.46 o                         
   0   6   8        187.20        209.03         6.21 o                         
   1   6   8        583.54        640.41        11.73 o                         
   2   6   8       1211.16       1419.07        23.13 o                         
   3   6   8       2610.42       2683.08        37.86 o                         
   4   6   8       1177.74       1173.30        20.96 o                         
   5   6   8       1606.58       1518.04        31.98 o                         
   6   6   8         43.82         46.52         7.92 o                         
   7   6   8       1947.34       2047.43        42.55 o                         
   8   6   8         63.35         61.82         7.25 o                         
   9   6   8        137.56        156.29        10.84 o                         
  10   6   8         20.00         31.86         8.47 o                         
  11   6   8       1093.30       1063.24        31.17 o                         
  12   6   8         27.53         19.05        13.61 o                         
  13   6   8        454.11        497.11        31.63 o                         
  14   6   8          5.14          1.43        11.49 o                         
  15   6   8         83.88         73.34        27.15 o                         
 -14   7   8         19.17         22.60        16.72 o                         
 -13   7   8         75.37         83.37        20.33 o                         
 -12   7   8         39.44         58.39        13.55 o                         
 -11   7   8         88.25         94.86        25.94 o                         
 -10   7   8        262.04        284.11        30.78 o                         
  -9   7   8          2.45          3.11         8.38 o                         
  -8   7   8         45.51         46.00         7.87 o                         
  -7   7   8        624.09        570.55        18.62 o                         
  -6   7   8        889.71        959.67        34.11 o                         
  -5   7   8        285.36        227.82        13.76 o                         
  -4   7   8       3497.50       3582.20        83.41 o                         
  -3   7   8          6.93          3.03         3.03 o                         
  -2   7   8       2884.78       2987.98        55.84 o                         
  -1   7   8         41.49         37.97         5.72 o                         
   0   7   8        648.97        566.24        27.70 o                         
   1   7   8         35.02         37.67         5.12 o                         
   2   7   8       2964.16       3108.65        53.59 o                         
   3   7   8          2.31          1.45         3.99 o                         
   4   7   8       3409.13       3578.93        72.96 o                         
   5   7   8        339.65        295.24         9.18 o                         
   6   7   8        934.18       1001.78        22.68 o                         
   7   7   8        703.84        644.84        17.17 o                         
   8   7   8         45.86         50.37         6.58 o                         
   9   7   8          9.02         15.40         6.74 o                         
  10   7   8        282.98        292.02        23.32 o                         
  11   7   8         85.02         89.75        17.70 o                         
  12   7   8         41.53         55.46        20.42 o                         
  13   7   8         66.54         76.15        12.20 o                         
  14   7   8         21.74         19.25        20.85 o                         
 -14   8   8          0.15        -14.32        30.33 o                         
 -13   8   8        158.72        145.98        20.72 o                         
 -12   8   8         13.62         17.12        12.32 o                         
 -11   8   8        483.64        528.52        27.27 o                         
 -10   8   8        136.16        139.61        15.72 o                         
  -9   8   8       1392.57       1473.19        39.83 o                         
  -8   8   8         19.30         16.93         7.41 o                         
  -7   8   8        740.59        695.81        20.25 o                         
  -6   8   8         74.58         68.34         6.32 o                         
  -5   8   8        991.32       1112.67        34.47 o                         
  -4   8   8        784.94        762.65        25.84 o                         
  -3   8   8        813.20        837.64        51.69 o                         
  -2   8   8         40.82         47.37        16.89 o                         
  -1   8   8        786.91        930.17        24.67 o                         
   0   8   8        435.68        442.99        19.91 o                         
   1   8   8        796.05        941.28        22.94 o                         
   2   8   8         55.79         73.11        16.39 o                         
   3   8   8        830.77        826.71        26.55 o                         
   4   8   8        756.08        717.57        25.07 o                         
   5   8   8       1061.79       1147.09        27.65 o                         
   6   8   8         82.26         73.75         7.72 o                         
   7   8   8        797.03        739.11        23.15 o                         
   8   8   8         22.51         13.43         4.87 o                         
   9   8   8       1188.64       1224.22        31.50 o                         
  10   8   8        124.77        106.66        10.69 o                         
  11   8   8        468.23        508.52        20.72 o                         
  12   8   8         13.17         31.05         9.48 o                         
  13   8   8        169.77        202.03        15.19 o                         
  14   8   8          0.63        -12.07        12.07 o                         
 -13   9   8         64.03         69.63        15.29 o                         
 -12   9   8         22.22         19.21        14.05 o                         
 -11   9   8         91.73        100.04        14.25 o                         
 -10   9   8         99.54        106.40        20.35 o                         
  -9   9   8         10.22         10.91         7.62 o                         
  -8   9   8        230.02        244.51        21.46 o                         
  -7   9   8         14.32          3.94        10.52 o                         
  -6   9   8        103.02         95.33        13.94 o                         
  -5   9   8        269.83        276.19        13.59 o                         
  -4   9   8        928.61        812.60        36.18 o                         
  -3   9   8        364.84        387.25        16.83 o                         
  -2   9   8       1002.09        937.53        28.96 o                         
  -1   9   8        181.25        179.37        11.10 o                         
   0   9   8       1484.70       1654.15        53.31 o                         
   1   9   8        158.89        167.22        10.09 o                         
   2   9   8        981.23        915.15        26.14 o                         
   3   9   8        344.91        356.15        15.94 o                         
   4   9   8        845.17        719.66        25.88 o                         
   5   9   8        261.90        286.62        16.09 o                         
   6   9   8        167.22        154.94        17.56 o                         
   7   9   8          5.76         -5.76        11.11 o                         
   8   9   8        215.46        263.30        26.01 o                         
   9   9   8          9.41          4.28        23.41 o                         
  10   9   8        107.20        125.72        37.16 o                         
  11   9   8         98.95         90.15        36.26 o                         
  12   9   8         19.63         20.50        22.51 o                         
  13   9   8         58.02         62.84        11.52 o                         
 -13  10   8        144.95        213.28        63.06 o                         
 -12  10   8          0.19        -18.63        46.72 o                         
 -11  10   8        239.55        259.50        60.27 o                         
 -10  10   8         33.36         51.24        24.25 o                         
  -9  10   8        220.66        195.15        48.21 o                         
  -8  10   8         37.31         49.93        28.29 o                         
  -7  10   8         14.08         19.89        19.42 o                         
  -6  10   8        166.52        183.61        17.48 o                         
  -5  10   8        425.11        436.02        17.32 o                         
  -4  10   8        517.44        575.54        19.43 o                         
  -3  10   8        170.87        156.34        11.69 o                         
  -2  10   8        358.94        368.56        19.73 o                         
  -1  10   8         12.53         13.13         6.14 o                         
   0  10   8        322.35        332.40        15.13 o                         
   1  10   8         18.06          8.01         5.42 o                         
   2  10   8        394.37        409.41        15.75 o                         
   3  10   8        222.86        213.40        12.13 o                         
   4  10   8        541.95        603.16        21.28 o                         
   5  10   8        446.70        444.36        20.28 o                         
   6  10   8        154.08        161.30        30.83 o                         
   7  10   8          1.60          0.19        12.14 o                         
   8  10   8         29.88         18.13        23.21 o                         
   9  10   8        144.49        140.06        36.56 o                         
  10  10   8         27.73         45.23        30.58 o                         
  11  10   8        249.56        279.73        50.41 o                         
  12  10   8          0.74         -6.38        29.69 o                         
  13  10   8        153.60        145.44        46.22 o                         
 -12  11   8          0.05         12.05        50.81 o                         
 -11  11   8         46.67         73.42        49.01 o                         
 -10  11   8         48.81         65.25        46.72 o                         
  -9  11   8        121.90        137.12        31.28 o                         
  -8  11   8         41.77         43.10        21.94 o                         
  -7  11   8        310.70        360.72        34.99 o                         
  -6  11   8        150.04        141.51        34.52 o                         
  -5  11   8        100.54         95.11        13.92 o                         
  -4  11   8        607.55        701.75        21.94 o                         
  -3  11   8        161.80        144.67         9.57 o                         
  -2  11   8        224.31        247.86        14.70 o                         
  -1  11   8        224.04        236.52        16.42 o                         
   0  11   8        230.24        268.60        13.78 o                         
   1  11   8        204.73        221.29        20.22 o                         
   2  11   8        241.48        267.60        14.93 o                         
   3  11   8        138.71        155.75        10.91 o                         
   4  11   8        618.30        695.47        40.08 o                         
   5  11   8         82.17         51.01        23.43 o                         
   6  11   8        160.25        169.53        45.38 o                         
   7  11   8        305.07        301.04        45.33 o                         
   8  11   8         35.03         21.82        27.79 o                         
   9  11   8        143.21        106.29        36.06 o                         
  10  11   8         56.28         53.30        33.57 o                         
  11  11   8         51.98         78.60        38.35 o                         
  12  11   8          0.20          6.18        33.17 o                         
 -11  12   8        156.70        137.77        56.38 o                         
 -10  12   8         12.68         40.15        46.32 o                         
  -9  12   8        264.43        332.52        61.46 o                         
  -8  12   8         89.26         93.39        25.67 o                         
  -7  12   8        100.09        109.31        25.80 o                         
  -6  12   8         33.55         24.62        20.56 o                         
  -5  12   8        302.20        323.85        33.26 o                         
  -4  12   8         35.84         37.92        11.92 o                         
  -3  12   8        463.74        516.16        20.76 o                         
  -2  12   8         41.52         19.47         5.92 o                         
  -1  12   8         65.97         68.45         8.54 o                         
   0  12   8         10.20         16.82         6.76 o                         
   1  12   8         72.30         77.96        12.18 o                         
   2  12   8         50.18         48.90        11.08 o                         
   3  12   8        500.29        528.62        23.97 o                         
   4  12   8         31.37         23.53        18.58 o                         
   5  12   8        321.10        323.80        32.71 o                         
   6  12   8         30.05         10.57        17.43 o                         
   7  12   8         87.53        122.36        32.87 o                         
   8  12   8        102.69         62.66        31.58 o                         
   9  12   8        211.46        280.82        49.71 o                         
  10  12   8         12.73         -4.78        27.49 o                         
  11  12   8        149.42        142.95        45.33 o                         
 -11  13   8         19.49         38.05        50.01 o                         
 -10  13   8          0.53         -7.67        44.43 o                         
  -9  13   8         19.50         19.92        40.44 o                         
  -8  13   8         43.14         49.92        24.66 o                         
  -7  13   8         39.75         46.18        23.33 o                         
  -6  13   8        163.10        164.65        50.41 o                         
  -5  13   8         42.94         11.10        20.05 o                         
  -4  13   8        460.46        439.81        77.60 o                         
  -3  13   8         76.40         83.64        23.14 o                         
  -2  13   8        583.17        626.98        43.73 o                         
  -1  13   8         14.06         16.50        14.28 o                         
   0  13   8        196.60        219.01        17.00 o                         
   1  13   8          8.44         21.43        18.39 o                         
   2  13   8        584.54        593.87        42.89 o                         
   3  13   8         86.24        100.34        19.26 o                         
   4  13   8        425.35        470.40        32.51 o                         
   5  13   8         34.29         18.75        18.90 o                         
   6  13   8        159.33        129.62        25.83 o                         
   7  13   8         27.70         13.22        21.22 o                         
   8  13   8         35.71         13.46        21.49 o                         
   9  13   8         28.47         28.29        32.48 o                         
  10  13   8          0.14         18.03        31.88 o                         
  11  13   8         20.47         37.26        37.26 o                         
 -10  14   8          3.05         10.06        44.23 o                         
  -9  14   8        113.84         95.63        50.31 o                         
  -8  14   8         39.28         70.23        45.53 o                         
  -7  14   8        213.39        176.72        31.92 o                         
  -6  14   8        143.60        186.64        31.12 o                         
  -5  14   8        270.54        324.23        36.30 o                         
  -4  14   8         29.18         39.35        29.89 o                         
  -3  14   8        303.45        267.67        51.45 o                         
  -2  14   8          9.42         12.52        18.95 o                         
  -1  14   8         11.81         10.59        20.23 o                         
   0  14   8         25.82          6.51        19.11 o                         
   1  14   8         15.32         12.40        19.10 o                         
   2  14   8         13.81         25.18        47.32 o                         
   3  14   8        326.46        323.84        35.36 o                         
   4  14   8         20.02         53.05        23.84 o                         
   5  14   8        283.67        313.85        62.26 o                         
   6  14   8        126.66        150.42        29.17 o                         
   7  14   8        208.08        236.17        33.95 o                         
   8  14   8         34.72         58.49        24.20 o                         
   9  14   8         96.79         98.62        28.63 o                         
  10  14   8          4.39         39.55        37.56 o                         
  -8  15   8         21.93        -10.06        41.14 o                         
  -7  15   8         35.25        -10.46        41.04 o                         
  -6  15   8        221.02        216.23        49.81 o                         
  -5  15   8         14.52          2.46        22.90 o                         
  -4  15   8        230.34        239.99        33.29 o                         
  -3  15   8         67.83         85.18        26.09 o                         
  -2  15   8        190.78        185.79        30.49 o                         
  -1  15   8         14.39         23.51        21.84 o                         
   0  15   8         41.73         15.80        20.74 o                         
   1  15   8         15.43         20.93        22.26 o                         
   2  15   8        206.56        177.77        30.52 o                         
   3  15   8         73.25         63.68        25.35 o                         
   4  15   8        239.78        209.66        33.08 o                         
   5  15   8         12.81          6.85        20.59 o                         
   6  15   8        219.91        196.17        32.40 o                         
   7  15   8         42.91         20.62        23.07 o                         
   8  15   8         24.82          9.92        26.25 o                         
  -7  16   8         12.66        -25.60        43.23 o                         
  -6  16   8         23.43         30.58        43.93 o                         
  -5  16   8         10.45         12.51        24.21 o                         
  -4  16   8         32.07         52.10        25.87 o                         
  -3  16   8         57.04         27.34        23.16 o                         
  -2  16   8         10.23         29.25        25.50 o                         
  -1  16   8         41.80         69.27        25.30 o                         
   0  16   8          5.23        -20.41        20.41 o                         
   1  16   8         44.63         58.19        24.99 o                         
   2  16   8         14.77         35.72        25.90 o                         
   3  16   8         65.22         53.13        40.20 o                         
   4  16   8         29.52         64.01        26.65 o                         
   5  16   8         20.29         -8.87        30.08 o                         
   6  16   8         25.27         22.17        23.21 o                         
   7  16   8         18.73         28.24        24.30 o                         
  -5  17   8         42.58         15.64        47.22 o                         
  -4  17   8         49.64         65.66        28.60 o                         
  -3  17   8         46.45         38.76        25.24 o                         
  -2  17   8         34.70         37.32        26.27 o                         
  -1  17   8         22.44         36.15        24.51 o                         
   0  17   8         17.09         40.79        25.08 o                         
   1  17   8         16.55          7.57        22.89 o                         
   2  17   8         34.72         20.90        23.70 o                         
   3  17   8         40.25          0.45        23.88 o                         
   4  17   8         61.86         52.32        28.89 o                         
   5  17   8         34.88         65.15        38.35 o                         
   1   0   9       5094.54       5455.02        76.87 o                         
   2   0   9        334.91        295.95         7.94 o                         
   3   0   9       6043.33       6080.03        85.81 o                         
   4   0   9        975.05       1013.88        20.43 o                         
   5   0   9       4135.66       3987.59        65.69 o                         
   6   0   9        618.43        469.76        13.00 o                         
   7   0   9        161.09        166.73         8.39 o                         
   8   0   9         63.82         50.60         8.44 o                         
   9   0   9       3053.65       3488.56        85.66 o                         
  10   0   9        415.88        434.85        21.28 o                         
  11   0   9        205.32        288.51        15.83 o                         
  12   0   9         64.35         76.77        11.88 o                         
  13   0   9         94.82         87.64        22.17 o                         
  14   0   9         71.25         72.30        15.62 o                         
  15   0   9         81.58         92.81        21.67 o                         
 -15   1   9          7.39         19.49        19.37 o                         
 -14   1   9        278.72        259.13        30.18 o                         
 -13   1   9         27.51         22.84        12.82 o                         
 -12   1   9        469.70        481.77        23.76 o                         
 -11   1   9         13.34        -11.66        13.52 o                         
 -10   1   9       1860.23       1929.93        68.17 o                         
  -9   1   9        518.03        503.07        19.44 o                         
  -8   1   9        264.54        238.44        18.49 o                         
  -7   1   9        627.52        594.80        17.51 o                         
  -6   1   9       2308.36       2353.93        39.72 o                         
  -5   1   9        712.64        697.42        15.00 o                         
  -4   1   9       1647.65       1650.17        27.61 o                         
  -3   1   9       6839.11       7386.75       109.48 o                         
  -2   1   9        655.99        703.93        14.98 o                         
  -1   1   9       1225.18       1144.27        17.34 o                         
   0   1   9       1055.55        966.86        16.66 o                         
   1   1   9        995.00        938.43        16.49 o                         
   2   1   9        695.65        716.04        13.57 o                         
   3   1   9       7072.87       7689.12       112.50 o                         
   4   1   9       1803.60       1798.48        29.83 o                         
   5   1   9        851.66        835.25        15.79 o                         
   6   1   9       2378.46       2410.65        40.15 o                         
   7   1   9        596.10        570.10        15.28 o                         
   8   1   9        236.85        236.99        12.00 o                         
   9   1   9        483.10        520.31        22.71 o                         
  10   1   9       1860.84       1968.10        45.65 o                         
  11   1   9         13.48          8.13         8.64 o                         
  12   1   9        464.15        482.96        24.06 o                         
  13   1   9         29.72         33.23        12.81 o                         
  14   1   9        277.38        308.65        27.81 o                         
  15   1   9          5.87         11.32        14.88 o                         
 -15   2   9         12.05          7.29        18.26 o                         
 -14   2   9        100.50         67.87        18.42 o                         
 -13   2   9         44.51         66.04        18.17 o                         
 -12   2   9        432.39        452.46        29.02 o                         
 -11   2   9          8.26         17.18        13.17 o                         
 -10   2   9        354.63        333.18        23.54 o                         
  -9   2   9        398.28        362.45        17.67 o                         
  -8   2   9        772.24        809.33        24.10 o                         
  -7   2   9        261.20        231.33        10.49 o                         
  -6   2   9        797.01        799.73        16.90 o                         
  -5   2   9       1032.15       1011.89        19.08 o                         
  -4   2   9       2155.05       2120.66        38.39 o                         
  -3   2   9       1842.94       2055.24        32.93 o                         
  -2   2   9       1505.88       1698.18        27.47 o                         
  -1   2   9       4680.24       4100.40        57.63 o                         
   0   2   9        850.45        791.30        13.87 o                         
   1   2   9       4848.29       4306.56        60.50 o                         
   2   2   9       1573.37       1706.37        25.68 o                         
   3   2   9       2317.89       2547.93        41.60 o                         
   4   2   9       2294.40       2219.74        32.70 o                         
   5   2   9       1135.33       1135.53        19.99 o                         
   6   2   9        749.22        729.94        17.23 o                         
   7   2   9        281.10        272.80        11.98 o                         
   8   2   9        888.05        913.12        24.27 o                         
   9   2   9        409.38        369.12        15.26 o                         
  10   2   9        365.65        331.35        20.01 o                         
  11   2   9          9.54         15.56        10.65 o                         
  12   2   9        442.11        445.22        23.15 o                         
  13   2   9         38.68         37.10        12.88 o                         
  14   2   9         94.59         90.20        15.95 o                         
  15   2   9          9.24         -0.01        14.13 o                         
 -15   3   9         14.84          5.30        18.37 o                         
 -14   3   9         44.39         28.87        17.29 o                         
 -13   3   9         21.95         -2.01        14.74 o                         
 -12   3   9        154.93        160.57        20.43 o                         
 -11   3   9          6.04         23.33        14.20 o                         
 -10   3   9        337.95        318.54        23.14 o                         
  -9   3   9        263.25        242.28        14.00 o                         
  -8   3   9        269.07        272.24        13.63 o                         
  -7   3   9        388.54        440.80        18.37 o                         
  -6   3   9       1017.71       1117.83        27.62 o                         
  -5   3   9       2412.48       2405.81        36.56 o                         
  -4   3   9       1481.13       1436.19        22.79 o                         
  -3   3   9       5010.81       5425.80        80.37 o                         
  -2   3   9        775.40        869.27        16.52 o                         
  -1   3   9       2645.96       2554.56        39.79 o                         
   0   3   9        527.77        530.26        11.36 o                         
   1   3   9       2683.61       2541.48        41.45 o                         
   2   3   9        826.34        899.39        16.52 o                         
   3   3   9       5008.72       5503.10        74.94 o                         
   4   3   9       1409.57       1406.63        22.81 o                         
   5   3   9       2178.97       2247.02        39.78 o                         
   6   3   9        827.84        924.73        27.91 o                         
   7   3   9        430.78        518.48        19.38 o                         
   8   3   9        374.16        356.23        13.85 o                         
   9   3   9        278.68        279.99        18.68 o                         
  10   3   9        396.49        413.41        21.98 o                         
  11   3   9          5.35         -1.50        12.02 o                         
  12   3   9        131.04        137.64        15.07 o                         
  13   3   9         25.36         28.25        12.73 o                         
  14   3   9         47.56         50.15        14.38 o                         
  15   3   9         10.40         -0.51        13.69 o                         
 -15   4   9          3.93         14.74        22.16 o                         
 -14   4   9         66.44         42.26        17.63 o                         
 -13   4   9         29.34         19.73        15.81 o                         
 -12   4   9        202.82        171.63        20.48 o                         
 -11   4   9        126.18        134.78        13.60 o                         
 -10   4   9        654.00        677.16        22.74 o                         
  -9   4   9        593.69        614.36        21.13 o                         
  -8   4   9        899.39        970.48        26.44 o                         
  -7   4   9        283.87        303.33        15.26 o                         
  -6   4   9       2779.26       2746.01        58.41 o                         
  -5   4   9       1306.03       1303.08        31.05 o                         
  -4   4   9        617.26        555.36        13.31 o                         
  -3   4   9       3160.87       2902.30        57.57 o                         
  -2   4   9        219.20        229.49         8.60 o                         
  -1   4   9        342.24        279.41         8.67 o                         
   0   4   9          3.02          1.29         2.38 o                         
   1   4   9        295.80        229.39         7.69 o                         
   2   4   9        210.03        211.10         7.27 o                         
   3   4   9       3185.56       2977.35        48.19 o                         
   4   4   9        586.57        541.92        12.43 o                         
   5   4   9       1266.56       1290.73        31.17 o                         
   6   4   9       2622.08       2661.94        62.97 o                         
   7   4   9        217.39        236.08        11.12 o                         
   8   4   9        770.42        801.61        22.49 o                         
   9   4   9        584.00        576.47        19.23 o                         
  10   4   9        567.76        561.19        19.88 o                         
  11   4   9        125.02        137.45        14.08 o                         
  12   4   9        220.70        239.26        21.41 o                         
  13   4   9         32.15         38.40        12.62 o                         
  14   4   9         70.22         60.64        14.29 o                         
  15   4   9          6.57         19.56        14.12 o                         
 -15   5   9          1.36         -8.04        17.14 o                         
 -14   5   9        149.23        176.77        39.90 o                         
 -13   5   9         14.37         17.47        14.90 o                         
 -12   5   9        599.65        664.64        34.81 o                         
 -11   5   9         20.73         20.49        10.80 o                         
 -10   5   9        760.85        796.79        25.20 o                         
  -9   5   9         33.74         33.95         8.61 o                         
  -8   5   9       1082.33       1086.43        29.05 o                         
  -7   5   9         89.70         97.62         9.27 o                         
  -6   5   9       1231.63       1261.63        31.42 o                         
  -5   5   9        913.87        901.71        24.11 o                         
  -4   5   9         39.67         29.44         5.62 o                         
  -3   5   9       4216.49       4373.93        69.36 o                         
  -2   5   9        181.70        149.09         5.60 o                         
  -1   5   9        679.94        547.20        10.59 o                         
   0   5   9        238.95        222.30         6.18 o                         
   1   5   9        674.56        563.52        10.27 o                         
   2   5   9        182.20        155.10         5.25 o                         
   3   5   9       4246.77       4418.47        84.42 o                         
   4   5   9         50.65         47.36         6.05 o                         
   5   5   9        967.31        959.57        21.13 o                         
   6   5   9       1256.49       1285.87        28.67 o                         
   7   5   9         68.54         62.53         7.02 o                         
   8   5   9        998.62       1001.65        25.82 o                         
   9   5   9         26.10         14.13         7.17 o                         
  10   5   9        711.59        761.13        31.96 o                         
  11   5   9         19.16         13.37         9.11 o                         
  12   5   9        585.45        644.90        26.98 o                         
  13   5   9         12.21          7.73        10.97 o                         
  14   5   9        150.86        147.72        22.61 o                         
  15   5   9          2.48         -6.18        12.79 o                         
 -14   6   9         38.96         29.67        16.80 o                         
 -13   6   9         22.42         23.17        14.69 o                         
 -12   6   9         99.94        108.70        16.00 o                         
 -11   6   9          9.71         27.55        12.14 o                         
 -10   6   9        160.30        162.04        17.60 o                         
  -9   6   9        208.21        203.99        12.79 o                         
  -8   6   9        231.83        254.83        13.40 o                         
  -7   6   9       1526.04       1517.59        36.29 o                         
  -6   6   9         62.43         57.03         8.32 o                         
  -5   6   9       2496.46       2358.04        64.30 o                         
  -4   6   9        688.96        715.69        20.78 o                         
  -3   6   9       1386.80       1313.69        27.29 o                         
  -2   6   9       1851.30       1732.83        30.83 o                         
  -1   6   9       1512.42       1463.20        24.73 o                         
   0   6   9          4.72         30.05         6.83 o                         
   1   6   9       1583.43       1527.81        24.13 o                         
   2   6   9       1936.92       1835.41        28.54 o                         
   3   6   9       1352.50       1335.07        23.22 o                         
   4   6   9        754.13        807.85        17.90 o                         
   5   6   9       2389.24       2323.11        43.75 o                         
   6   6   9        101.74         85.10         7.42 o                         
   7   6   9       1485.01       1462.55        32.93 o                         
   8   6   9        287.56        332.46        13.19 o                         
   9   6   9        198.09        193.41        11.37 o                         
  10   6   9        192.15        179.43        15.00 o                         
  11   6   9         11.36         16.34         9.15 o                         
  12   6   9        101.28         99.81        13.20 o                         
  13   6   9         22.90         34.55        11.44 o                         
  14   6   9         36.36         35.28        18.15 o                         
 -14   7   9         68.58         54.49        19.13 o                         
 -13   7   9         28.39         33.76        20.10 o                         
 -12   7   9        372.46        356.74        22.96 o                         
 -11   7   9         30.84         28.64        12.36 o                         
 -10   7   9        605.45        565.52        26.43 o                         
  -9   7   9        106.78        109.26        11.66 o                         
  -8   7   9        114.24        117.06        10.08 o                         
  -7   7   9        364.12        388.52        14.12 o                         
  -6   7   9        614.41        575.33        18.46 o                         
  -5   7   9        910.17        887.85        23.37 o                         
  -4   7   9       1922.40       1896.81        41.44 o                         
  -3   7   9       1061.39       1045.90        40.56 o                         
  -2   7   9       1147.67       1235.86        24.49 o                         
  -1   7   9        749.56        814.86        22.16 o                         
   0   7   9        362.42        388.74         9.12 o                         
   1   7   9        958.73       1004.35        22.64 o                         
   2   7   9       1200.93       1314.31        27.81 o                         
   3   7   9       1055.59       1003.78        24.66 o                         
   4   7   9       1942.35       1882.19        41.88 o                         
   5   7   9        851.10        870.48        19.35 o                         
   6   7   9        708.83        644.80        16.87 o                         
   7   7   9        340.87        362.19        12.73 o                         
   8   7   9         67.61         65.04         7.80 o                         
   9   7   9        103.12        107.89         9.75 o                         
  10   7   9        595.51        601.90        20.88 o                         
  11   7   9         27.82         24.78         9.69 o                         
  12   7   9        380.45        416.97        20.55 o                         
  13   7   9         31.86         36.83        11.31 o                         
  14   7   9         63.12         60.09        12.94 o                         
 -14   8   9         40.22         27.96        29.84 o                         
 -13   8   9         12.44         10.87        13.53 o                         
 -12   8   9        105.24         87.12        14.94 o                         
 -11   8   9         40.26         61.57        13.24 o                         
 -10   8   9        275.75        300.64        27.57 o                         
  -9   8   9         32.06         33.55        10.70 o                         
  -8   8   9        473.87        504.16        22.24 o                         
  -7   8   9          9.95          8.46         6.09 o                         
  -6   8   9        288.00        267.81        12.10 o                         
  -5   8   9       1087.44       1129.16        28.05 o                         
  -4   8   9        294.65        326.02        16.55 o                         
  -3   8   9       2318.45       2219.18        58.31 o                         
  -2   8   9        432.72        481.04        25.59 o                         
  -1   8   9       1423.23       1357.23        38.57 o                         
   0   8   9         29.28         24.84         6.67 o                         
   1   8   9       1458.03       1383.69        52.80 o                         
   2   8   9        460.83        519.82        21.28 o                         
   3   8   9       2367.17       2211.28        55.59 o                         
   4   8   9        320.98        328.67        11.99 o                         
   5   8   9       1198.54       1275.84        29.96 o                         
   6   8   9        312.88        294.32        12.89 o                         
   7   8   9         25.53         22.21         7.43 o                         
   8   8   9        382.61        423.91        14.79 o                         
   9   8   9         24.25         23.37         9.91 o                         
  10   8   9        231.72        224.08        13.14 o                         
  11   8   9         40.78         56.76        14.58 o                         
  12   8   9        110.12        123.04        12.72 o                         
  13   8   9         14.02          3.25         9.89 o                         
  14   8   9         37.89         34.18        11.72 o                         
 -13   9   9          4.22          9.04        13.79 o                         
 -12   9   9        113.66        148.10        15.61 o                         
 -11   9   9         16.78          7.43        12.20 o                         
 -10   9   9        197.14        218.52        15.69 o                         
  -9   9   9          0.91          1.60        11.30 o                         
  -8   9   9        418.80        435.79        24.18 o                         
  -7   9   9         90.28         87.07        15.73 o                         
  -6   9   9        384.15        401.20        17.61 o                         
  -5   9   9        301.65        317.39        17.36 o                         
  -4   9   9        245.29        211.85        13.84 o                         
  -3   9   9       1717.94       1705.88        46.67 o                         
  -2   9   9         95.45        108.73        13.04 o                         
  -1   9   9        554.63        553.63        21.06 o                         
   0   9   9        191.67        178.59        17.46 o                         
   1   9   9        575.84        602.05        19.50 o                         
   2   9   9         78.05         92.96        17.98 o                         
   3   9   9       1686.32       1649.70        42.44 o                         
   4   9   9        228.94        212.76        13.85 o                         
   5   9   9        288.76        323.44        17.52 o                         
   6   9   9        418.63        433.87        20.81 o                         
   7   9   9         92.31        109.27        23.88 o                         
   8   9   9        354.07        374.53        21.32 o                         
   9   9   9          0.83         -9.70         9.70 o                         
  10   9   9        182.30        200.30        26.45 o                         
  11   9   9         15.79         19.03        29.09 o                         
  12   9   9        129.64        150.16        19.97 o                         
  13   9   9          2.58          0.94         9.81 o                         
 -12  10   9         95.51        120.14        57.68 o                         
 -11  10   9         17.41          7.08        23.80 o                         
 -10  10   9         76.57         52.61        25.86 o                         
  -9  10   9        131.95        103.75        26.82 o                         
  -8  10   9        249.30        263.75        32.08 o                         
  -7  10   9        642.23        643.11        44.81 o                         
  -6  10   9        381.25        406.95        24.86 o                         
  -5  10   9       1054.42       1051.32        34.28 o                         
  -4  10   9        112.30         85.38        15.93 o                         
  -3  10   9        681.50        635.44        23.61 o                         
  -2  10   9        527.51        558.66        21.64 o                         
  -1  10   9        176.03        189.49        14.56 o                         
   0  10   9        193.52        206.80        12.66 o                         
   1  10   9        177.53        198.38        12.51 o                         
   2  10   9        536.53        565.00        19.76 o                         
   3  10   9        670.23        610.40        21.44 o                         
   4  10   9        148.22        139.33        12.12 o                         
   5  10   9       1058.75       1035.59        41.56 o                         
   6  10   9        337.01        376.07        24.72 o                         
   7  10   9        667.75        701.60        44.43 o                         
   8  10   9        235.29        221.75        40.94 o                         
   9  10   9        138.68        125.42        36.66 o                         
  10  10   9         79.03        105.50        37.16 o                         
  11  10   9         19.33         17.03        31.78 o                         
  12  10   9         96.46        107.19        42.44 o                         
 -12  11   9         82.42         35.96        54.19 o                         
 -11  11   9          5.80         31.48        48.61 o                         
 -10  11   9        197.20        173.49        53.00 o                         
  -9  11   9         21.17         25.18        22.31 o                         
  -8  11   9        228.52        225.16        31.91 o                         
  -7  11   9        112.22         89.43        24.43 o                         
  -6  11   9         46.27         55.93        22.23 o                         
  -5  11   9        248.76        249.62        29.29 o                         
  -4  11   9        343.36        333.93        17.96 o                         
  -3  11   9        324.61        299.04        18.19 o                         
  -2  11   9         22.68         18.07         7.65 o                         
  -1  11   9        265.10        277.68        15.27 o                         
   0  11   9         11.96          3.88         7.74 o                         
   1  11   9        285.40        310.05        15.72 o                         
   2  11   9         16.26         25.00         7.94 o                         
   3  11   9        351.88        296.05        20.13 o                         
   4  11   9        366.77        345.35        22.26 o                         
   5  11   9        209.97        203.29        26.33 o                         
   6  11   9         71.97         75.63        20.76 o                         
   7  11   9        123.05         76.24        21.56 o                         
   8  11   9        167.47        130.40        37.06 o                         
   9  11   9         26.45         50.71        30.38 o                         
  10  11   9        171.02        192.16        44.53 o                         
  11  11   9          4.15        -27.69        27.69 o                         
  12  11   9         81.42         85.77        42.04 o                         
 -11  12   9          1.17        -25.80        48.21 o                         
 -10  12   9         98.59         72.92        49.01 o                         
  -9  12   9          8.44         -8.36        22.40 o                         
  -8  12   9         39.44         38.06        29.14 o                         
  -7  12   9         19.57          5.33        21.49 o                         
  -6  12   9        253.91        280.03        32.93 o                         
  -5  12   9        280.91        288.58        43.43 o                         
  -4  12   9        584.47        624.16        43.32 o                         
  -3  12   9        687.15        700.67        48.12 o                         
  -2  12   9        111.84         94.71        13.59 o                         
  -1  12   9        327.79        335.78        21.32 o                         
   0  12   9        108.75         79.81        12.74 o                         
   1  12   9        287.26        287.96        20.18 o                         
   2  12   9        103.12        111.64        43.83 o                         
   3  12   9        631.39        641.82        34.56 o                         
   4  12   9        637.04        656.70        36.26 o                         
   5  12   9        250.84        265.21        30.52 o                         
   6  12   9        272.95        323.86        34.08 o                         
   7  12   9         18.73         22.13        19.69 o                         
   8  12   9         36.98         15.98        19.81 o                         
   9  12   9          7.48         -9.26        27.30 o                         
  10  12   9         77.45         46.72        34.57 o                         
  11  12   9          0.72         -1.99        32.87 o                         
 -10  13   9         77.14         86.17        50.81 o                         
  -9  13   9          4.91        -21.72        42.34 o                         
  -8  13   9        344.14        369.66        56.78 o                         
  -7  13   9         51.87         52.99        25.12 o                         
  -6  13   9        172.46        236.50        32.52 o                         
  -5  13   9        194.42        202.34        30.15 o                         
  -4  13   9        145.45        170.65        28.29 o                         
  -3  13   9        218.79        262.89        32.53 o                         
  -2  13   9         33.99        101.71        38.45 o                         
  -1  13   9        124.23        126.75        24.85 o                         
   0  13   9         71.34        119.20        24.64 o                         
   1  13   9        121.84        126.15        25.54 o                         
   2  13   9         37.51         89.54        75.56 o                         
   3  13   9        225.67        327.50        35.07 o                         
   4  13   9        166.14        162.13        23.75 o                         
   5  13   9        183.00        190.00        28.87 o                         
   6  13   9        169.14        166.61        28.21 o                         
   7  13   9         55.45         48.54        22.32 o                         
   8  13   9        336.24        352.22        44.28 o                         
   9  13   9          5.18        -15.00        19.99 o                         
  10  13   9         71.67         98.12        41.74 o                         
  -9  14   9         10.70         26.80        47.32 o                         
  -8  14   9          8.77        -12.45        40.64 o                         
  -7  14   9        156.36        133.36        29.95 o                         
  -6  14   9         37.84         43.07        24.00 o                         
  -5  14   9        174.65        170.15        59.57 o                         
  -4  14   9         75.59         80.60        30.63 o                         
  -3  14   9        516.81        484.76        70.33 o                         
  -2  14   9        101.81         98.96        26.68 o                         
  -1  14   9        636.95        654.01        47.36 o                         
   0  14   9          2.53          3.42        19.40 o                         
   1  14   9        641.55        685.09        47.27 o                         
   2  14   9        108.70        149.50        28.45 o                         
   3  14   9        528.85        537.52        43.81 o                         
   4  14   9         96.60         91.39        27.01 o                         
   5  14   9        176.05        146.94        27.88 o                         
   6  14   9         28.24         16.77        21.27 o                         
   7  14   9        153.67        125.08        28.34 o                         
   8  14   9          2.59          9.08        21.45 o                         
   9  14   9          9.85         -9.33        22.62 o                         
  -8  15   9         72.60         51.00        50.01 o                         
  -7  15   9         47.38          8.17        45.72 o                         
  -6  15   9         36.98          6.23        23.40 o                         
  -5  15   9         67.76         43.09        25.35 o                         
  -4  15   9        122.14        117.10        28.58 o                         
  -3  15   9         86.65        105.74        27.27 o                         
  -2  15   9         25.03         44.39        30.28 o                         
  -1  15   9         32.16         29.22        22.03 o                         
   0  15   9          9.32         -3.61        19.55 o                         
   1  15   9         43.30         37.73        23.30 o                         
   2  15   9         29.67         27.95        22.47 o                         
   3  15   9         91.76        149.29        29.73 o                         
   4  15   9        123.78        118.01        29.88 o                         
   5  15   9         63.42         59.77        35.56 o                         
   6  15   9         34.16         22.69        22.61 o                         
   7  15   9         48.46         41.74        23.94 o                         
   8  15   9         62.14         75.09        27.32 o                         
  -6  16   9         65.74         96.63        50.90 o                         
  -5  16   9         57.05         84.26        28.84 o                         
  -4  16   9        113.93        118.41        29.92 o                         
  -3  16   9        138.17         90.33        28.91 o                         
  -2  16   9         71.88         67.52        26.81 o                         
  -1  16   9         88.71         85.62        27.99 o                         
   0  16   9          2.23          2.65        21.73 o                         
   1  16   9         97.38         83.38        26.93 o                         
   2  16   9         78.51        109.37        32.97 o                         
   3  16   9        145.47        105.89        30.23 o                         
   4  16   9        125.63        137.01        45.58 o                         
   5  16   9         65.24         87.17        40.05 o                         
   6  16   9         76.24         98.12        41.74 o                         
  -4  17   9         23.99         23.90        26.86 o                         
  -3  17   9         40.38         23.89        26.33 o                         
  -2  17   9          0.76          6.47        22.76 o                         
  -1  17   9         26.87         32.60        26.11 o                         
   0  17   9          1.36         18.12        23.91 o                         
   1  17   9         25.52         19.62        24.94 o                         
   2  17   9          0.82          5.62        24.24 o                         
   3  17   9         34.49         23.53        26.37 o                         
   4  17   9         18.35         13.22        34.82 o                         
   0   0  10       4668.63       4293.68        84.11 o                         
   1   0  10          8.76          9.29         2.98 o                         
   2   0  10       3806.89       3826.85        55.70 o                         
   3   0  10         59.40         86.68         5.69 o                         
   4   0  10        132.30        120.07         6.65 o                         
   5   0  10       2080.40       2437.31        42.77 o                         
   6   0  10        309.51        311.88        10.81 o                         
   7   0  10        688.90        604.70        16.01 o                         
   8   0  10        880.61        859.36        29.20 o                         
   9   0  10       2290.15       2271.49        60.29 o                         
  10   0  10        879.63        787.00        29.62 o                         
  11   0  10        828.84        839.02        26.40 o                         
  12   0  10         19.45         15.29        12.04 o                         
  13   0  10        242.92        222.43        18.69 o                         
  14   0  10         51.18         42.83        15.21 o                         
  15   0  10         28.32         46.33        21.12 o                         
 -15   1  10         66.06         33.14        20.62 o                         
 -14   1  10         54.00         56.46        20.00 o                         
 -13   1  10        167.99        186.85        18.19 o                         
 -12   1  10        133.77        128.88        15.60 o                         
 -11   1  10        428.47        454.64        49.21 o                         
 -10   1  10        302.08        335.29        26.15 o                         
  -9   1  10        314.88        327.02        18.01 o                         
  -8   1  10        873.79        815.29        23.15 o                         
  -7   1  10       1630.97       1612.44        36.27 o                         
  -6   1  10        727.88        793.90        17.64 o                         
  -5   1  10        199.63        223.81         8.55 o                         
  -4   1  10       2165.30       1978.47        32.06 o                         
  -3   1  10        189.83        235.50         8.44 o                         
  -2   1  10        303.89        252.68         7.84 o                         
  -1   1  10        332.34        298.36         8.47 o                         
   0   1  10        992.43        834.39        15.41 o                         
   1   1  10        303.77        290.12         8.01 o                         
   2   1  10        272.93        257.68         7.56 o                         
   3   1  10        257.19        289.13         8.18 o                         
   4   1  10       2264.01       2077.31        32.69 o                         
   5   1  10        303.20        305.76         9.09 o                         
   6   1  10        746.32        857.64        17.91 o                         
   7   1  10       1672.46       1621.39        31.48 o                         
   8   1  10        945.07        855.46        25.48 o                         
   9   1  10        251.79        286.11        17.65 o                         
  10   1  10        315.21        373.18        20.23 o                         
  11   1  10        404.01        430.75        25.38 o                         
  12   1  10        133.67        161.74        16.52 o                         
  13   1  10        152.50        146.71        17.21 o                         
  14   1  10         51.31         46.87        15.28 o                         
  15   1  10         56.33         31.64        15.43 o                         
 -15   2  10          4.25        -16.13        17.81 o                         
 -14   2  10         24.47         36.79        18.02 o                         
 -13   2  10        216.94        204.61        26.20 o                         
 -12   2  10         82.74         73.87        17.47 o                         
 -11   2  10        330.88        376.48        26.13 o                         
 -10   2  10         42.44         39.06        14.41 o                         
  -9   2  10        305.45        355.12        20.10 o                         
  -8   2  10        267.28        306.71        14.55 o                         
  -7   2  10         45.27         34.43         7.31 o                         
  -6   2  10        299.32        328.69        11.93 o                         
  -5   2  10       1236.92       1214.39        22.97 o                         
  -4   2  10        253.57        230.93         7.62 o                         
  -3   2  10        483.11        510.09        12.10 o                         
  -2   2  10        624.21        560.29        11.99 o                         
  -1   2  10       1199.63       1276.90        21.12 o                         
   0   2  10        189.69        204.25         6.60 o                         
   1   2  10       1157.71       1221.93        20.01 o                         
   2   2  10        806.16        727.62        12.82 o                         
   3   2  10        498.35        514.58        11.51 o                         
   4   2  10        174.16        131.21         6.34 o                         
   5   2  10       1253.60       1206.72        22.88 o                         
   6   2  10        284.91        297.60        10.63 o                         
   7   2  10         25.25         21.62         6.15 o                         
   8   2  10        252.66        300.16        16.04 o                         
   9   2  10        371.52        413.25        25.59 o                         
  10   2  10         36.28         55.56        11.46 o                         
  11   2  10        269.39        286.39        25.26 o                         
  12   2  10         81.97         69.45        13.79 o                         
  13   2  10        210.49        233.60        19.40 o                         
  14   2  10         18.57         22.76        13.33 o                         
  15   2  10          4.72          0.93        14.31 o                         
 -15   3  10         56.24         33.36        19.57 o                         
 -14   3  10          0.07         -3.85        16.10 o                         
 -13   3  10        164.70        178.11        22.38 o                         
 -12   3  10         20.23         -8.42        14.12 o                         
 -11   3  10        626.81        594.25        48.17 o                         
 -10   3  10        463.61        418.99        20.13 o                         
  -9   3  10        901.14        909.54        26.73 o                         
  -8   3  10        147.55        159.14        17.27 o                         
  -7   3  10       1850.23       1918.99        44.20 o                         
  -6   3  10         62.88         45.84         9.61 o                         
  -5   3  10       2085.24       2009.30        44.55 o                         
  -4   3  10        312.76        311.09         9.44 o                         
  -3   3  10       1570.45       1737.24        26.87 o                         
  -2   3  10        612.80        504.65        10.63 o                         
  -1   3  10        641.24        677.65        13.65 o                         
   0   3  10        124.92        122.93         5.60 o                         
   1   3  10        607.84        627.81        12.22 o                         
   2   3  10        614.98        501.25        10.59 o                         
   3   3  10       1586.34       1735.50        26.87 o                         
   4   3  10        444.23        440.26        10.41 o                         
   5   3  10       2138.45       2003.84        44.70 o                         
   6   3  10         29.77         24.72         6.77 o                         
   7   3  10       1846.97       1908.67        48.72 o                         
   8   3  10        147.57        169.14        13.95 o                         
   9   3  10        814.99        817.07        23.78 o                         
  10   3  10        450.72        439.20        21.65 o                         
  11   3  10        595.78        561.16        40.13 o                         
  12   3  10         20.24          8.91        11.31 o                         
  13   3  10        172.44        195.05        18.10 o                         
  14   3  10          0.56         -7.79        12.11 o                         
  15   3  10         66.88         58.83        15.95 o                         
 -15   4  10         10.01         10.45        17.84 o                         
 -14   4  10         33.18         11.20        16.40 o                         
 -13   4  10         84.17         71.96        18.13 o                         
 -12   4  10         31.19         21.29        15.20 o                         
 -11   4  10        384.61        432.34        27.76 o                         
 -10   4  10        236.22        229.17        20.38 o                         
  -9   4  10        598.24        585.69        21.54 o                         
  -8   4  10        452.73        465.65        20.47 o                         
  -7   4  10         83.13         89.85         9.10 o                         
  -6   4  10        563.12        550.84        18.15 o                         
  -5   4  10        532.70        507.89        16.80 o                         
  -4   4  10       2565.35       2553.64        59.56 o                         
  -3   4  10        681.97        721.93        16.59 o                         
  -2   4  10       1394.04       1370.53        23.16 o                         
  -1   4  10        113.18        113.95         5.89 o                         
   0   4  10       2249.50       2098.04        37.66 o                         
   1   4  10        128.11        131.77         6.16 o                         
   2   4  10       1272.15       1240.92        23.84 o                         
   3   4  10        664.73        678.31        16.31 o                         
   4   4  10       2553.72       2565.31        54.71 o                         
   5   4  10        503.05        476.19        16.43 o                         
   6   4  10        585.04        564.25        20.00 o                         
   7   4  10         79.25         76.73         9.47 o                         
   8   4  10        475.80        497.67        20.51 o                         
   9   4  10        706.05        705.06        21.35 o                         
  10   4  10        247.38        266.39        16.81 o                         
  11   4  10        410.68        474.59        23.02 o                         
  12   4  10         33.79         30.91        13.58 o                         
  13   4  10         96.84         75.61        14.04 o                         
  14   4  10         35.32         16.28        12.85 o                         
  15   4  10          8.73         -5.55        13.29 o                         
 -14   5  10          9.89          8.11        16.94 o                         
 -13   5  10        117.40        144.07        20.03 o                         
 -12   5  10         50.25         48.87        21.02 o                         
 -11   5  10        674.73        659.47        26.75 o                         
 -10   5  10        150.92        162.03        13.11 o                         
  -9   5  10        617.39        635.91        21.98 o                         
  -8   5  10         37.62         41.09         8.67 o                         
  -7   5  10        105.65         76.07         8.76 o                         
  -6   5  10        721.41        702.88        20.83 o                         
  -5   5  10       1012.89       1007.46        33.34 o                         
  -4   5  10        237.81        245.18        11.17 o                         
  -3   5  10        455.02        493.04        18.81 o                         
  -2   5  10        162.34        140.28         8.17 o                         
  -1   5  10        428.27        420.36        11.56 o                         
   0   5  10        204.31        193.97         7.24 o                         
   1   5  10        414.19        440.87        15.96 o                         
   2   5  10         91.04         76.56         6.68 o                         
   3   5  10        544.49        564.84        16.46 o                         
   4   5  10        186.63        188.51        10.06 o                         
   5   5  10       1024.30       1007.41        26.23 o                         
   6   5  10        672.91        660.30        17.46 o                         
   7   5  10        104.63         76.69         7.89 o                         
   8   5  10         56.40         56.22         7.96 o                         
   9   5  10        584.78        585.60        19.57 o                         
  10   5  10        143.08        148.59        17.60 o                         
  11   5  10        714.75        775.71        28.96 o                         
  12   5  10         53.60         55.80        12.63 o                         
  13   5  10        117.19        121.80        18.52 o                         
  14   5  10         12.00         10.99        12.61 o                         
 -14   6  10          7.28          0.89        16.03 o                         
 -13   6  10        158.78        177.60        22.86 o                         
 -12   6  10         26.28         25.28        14.72 o                         
 -11   6  10        572.73        613.70        40.49 o                         
 -10   6  10         14.59         18.37        10.02 o                         
  -9   6  10        440.06        415.87        17.86 o                         
  -8   6  10        109.16        108.14         9.46 o                         
  -7   6  10        378.86        373.31        15.55 o                         
  -6   6  10        331.82        345.08        14.59 o                         
  -5   6  10       1176.05       1243.22        30.36 o                         
  -4   6  10       1147.26       1106.23        27.21 o                         
  -3   6  10        915.14        967.46        24.24 o                         
  -2   6  10        908.43        844.03        22.79 o                         
  -1   6  10        182.56        168.24         7.73 o                         
   0   6  10       2164.52       2122.86        39.23 o                         
   1   6  10        163.42        159.85         6.72 o                         
   2   6  10       1073.12       1008.87        23.19 o                         
   3   6  10        851.25        889.07        23.27 o                         
   4   6  10       1070.61       1058.52        22.92 o                         
   5   6  10       1138.04       1190.42        25.67 o                         
   6   6  10        389.93        411.62        12.95 o                         
   7   6  10        320.06        332.65        12.53 o                         
   8   6  10        122.10        142.12        11.41 o                         
   9   6  10        433.21        431.60        20.35 o                         
  10   6  10         17.92         16.87        11.52 o                         
  11   6  10        563.78        574.35        22.18 o                         
  12   6  10         29.56         36.97        11.38 o                         
  13   6  10        153.80        189.07        34.47 o                         
  14   6  10          5.39          9.58        11.76 o                         
 -14   7  10          9.48         29.22        16.06 o                         
 -13   7  10         83.46        101.39        17.85 o                         
 -12   7  10         54.38         41.95        14.38 o                         
 -11   7  10        180.20        172.22        17.66 o                         
 -10   7  10        139.25        147.45        16.37 o                         
  -9   7  10        315.76        312.78        17.36 o                         
  -8   7  10        178.67        181.23        11.79 o                         
  -7   7  10         59.06         57.29         8.18 o                         
  -6   7  10        242.26        286.77        13.30 o                         
  -5   7  10        380.90        400.76        20.14 o                         
  -4   7  10       1025.57        954.68        24.76 o                         
  -3   7  10        814.58        821.97        21.98 o                         
  -2   7  10       1850.55       1909.62        41.16 o                         
  -1   7  10         41.34         35.83         5.35 o                         
   0   7  10       1310.26       1209.89        28.49 o                         
   1   7  10         31.52         27.35         4.78 o                         
   2   7  10       1748.09       1814.59        37.88 o                         
   3   7  10        840.08        871.05        22.56 o                         
   4   7  10       1020.91        973.19        20.71 o                         
   5   7  10        413.76        450.35        12.68 o                         
   6   7  10        258.86        310.22        12.62 o                         
   7   7  10         85.82        113.86         7.64 o                         
   8   7  10        158.70        170.60        10.19 o                         
   9   7  10        237.55        257.03        13.52 o                         
  10   7  10        134.23        147.71        12.64 o                         
  11   7  10        168.89        174.64        14.06 o                         
  12   7  10         55.22         46.90        11.24 o                         
  13   7  10         69.88         67.63        12.65 o                         
  14   7  10          9.26         10.39        11.28 o                         
 -13   8  10         93.42         87.67        16.32 o                         
 -12   8  10         15.15         -1.70        17.87 o                         
 -11   8  10        138.34        151.63        30.32 o                         
 -10   8  10         12.17         20.48        11.93 o                         
  -9   8  10        417.26        416.76        22.14 o                         
  -8   8  10        154.95        180.00        12.97 o                         
  -7   8  10        274.52        272.00        13.43 o                         
  -6   8  10        147.72        160.33         9.83 o                         
  -5   8  10        482.62        552.35        17.33 o                         
  -4   8  10        384.96        408.39        13.76 o                         
  -3   8  10        534.05        469.87        18.33 o                         
  -2   8  10        693.88        746.74        36.84 o                         
  -1   8  10         90.90        131.84        18.19 o                         
   0   8  10         39.17         42.45         8.17 o                         
   1   8  10        103.64        155.54        20.70 o                         
   2   8  10        764.71        782.68        19.65 o                         
   3   8  10        487.37        436.42        14.02 o                         
   4   8  10        373.92        361.31        13.45 o                         
   5   8  10        559.55        624.46        18.96 o                         
   6   8  10        101.38         99.36         9.03 o                         
   7   8  10        342.60        369.44        12.31 o                         
   8   8  10        125.07        126.62         8.74 o                         
   9   8  10        448.13        461.31        18.11 o                         
  10   8  10         15.79         21.22         8.21 o                         
  11   8  10        161.85        164.98        12.91 o                         
  12   8  10         14.87          1.20         9.12 o                         
  13   8  10         92.15         73.84        11.97 o                         
 -13   9  10        122.68        122.09        22.66 o                         
 -12   9  10          1.20          0.39        11.41 o                         
 -11   9  10        195.02        209.26        20.09 o                         
 -10   9  10         87.36         70.53        12.30 o                         
  -9   9  10        347.17        306.29        26.03 o                         
  -8   9  10        129.77        139.22        16.71 o                         
  -7   9  10        833.14        826.42        22.85 o                         
  -6   9  10        170.75        180.59        18.90 o                         
  -5   9  10        262.47        254.84        24.00 o                         
  -4   9  10        138.52        133.44        12.29 o                         
  -3   9  10        578.37        571.04        27.76 o                         
  -2   9  10         55.71         40.35         8.32 o                         
  -1   9  10         22.56         33.01        18.08 o                         
   0   9  10        461.15        432.13        18.58 o                         
   1   9  10         18.62         34.90        20.18 o                         
   2   9  10        106.94         80.43        17.55 o                         
   3   9  10        624.07        630.81        34.89 o                         
   4   9  10        163.66        135.36        12.22 o                         
   5   9  10        244.01        211.32        14.95 o                         
   6   9  10        214.70        221.44        11.86 o                         
   7   9  10        773.79        780.11        25.41 o                         
   8   9  10        147.86        142.00        13.06 o                         
   9   9  10        326.26        311.35        21.62 o                         
  10   9  10         80.78         76.26        14.59 o                         
  11   9  10        202.16        228.46        14.73 o                         
  12   9  10          0.68          1.42         7.66 o                         
  13   9  10        111.97        108.31        13.05 o                         
 -12  10  10          2.56         38.65        53.00 o                         
 -11  10  10        106.19        131.56        42.14 o                         
 -10  10  10          6.71          6.75        23.18 o                         
  -9  10  10        107.90         97.66        27.22 o                         
  -8  10  10        168.99        141.25        28.02 o                         
  -7  10  10         62.06         64.25        23.02 o                         
  -6  10  10       1022.62       1022.41        56.78 o                         
  -5  10  10        543.65        549.85        29.48 o                         
  -4  10  10        889.99        959.33        39.27 o                         
  -3  10  10        577.13        606.29        23.53 o                         
  -2  10  10       1315.41       1242.38        37.73 o                         
  -1  10  10        107.10        108.22        26.11 o                         
   0  10  10        788.84        794.43        27.21 o                         
   1  10  10         99.49        112.50        28.21 o                         
   2  10  10       1397.35       1281.29        35.02 o                         
   3  10  10        536.43        543.25        20.58 o                         
   4  10  10        871.40        933.26        38.13 o                         
   5  10  10        569.93        583.81        29.33 o                         
   6  10  10       1030.93       1082.93        57.01 o                         
   7  10  10         37.67         40.88        18.97 o                         
   8  10  10        175.89        164.97        26.97 o                         
   9  10  10        107.53        128.01        36.56 o                         
  10  10  10          7.09        -16.04        25.60 o                         
  11  10  10        109.95        100.02        39.65 o                         
  12  10  10          3.16        -24.21        29.69 o                         
 -12  11  10         34.87         -2.09        50.81 o                         
 -11  11  10         91.73         90.40        31.63 o                         
 -10  11  10         36.55         12.16        25.46 o                         
  -9  11  10        132.50        123.95        52.45 o                         
  -8  11  10          1.58         -6.56        21.18 o                         
  -7  11  10        339.77        385.84        38.00 o                         
  -6  11  10          7.49         21.57        19.38 o                         
  -5  11  10        152.51        123.01        24.82 o                         
  -4  11  10         29.01         34.98        19.33 o                         
  -3  11  10        272.76        259.09        32.82 o                         
  -2  11  10        185.35        159.62        18.07 o                         
  -1  11  10         59.55         61.48         9.45 o                         
   0  11  10        310.12        352.74        17.37 o                         
   1  11  10         55.48         49.15        12.99 o                         
   2  11  10        135.14        159.09        16.78 o                         
   3  11  10        266.41        247.72        22.07 o                         
   4  11  10         41.62         30.48        16.65 o                         
   5  11  10        149.16        165.88        24.58 o                         
   6  11  10         17.85         14.98        17.53 o                         
   7  11  10        337.48        374.68        35.80 o                         
   8  11  10          1.86         -8.41        20.62 o                         
   9  11  10        113.71        154.74        28.31 o                         
  10  11  10         32.86         52.80        33.67 o                         
  11  11  10         96.05        106.49        40.64 o                         
  12  11  10         34.33         39.15        36.96 o                         
 -11  12  10          5.88        -45.53        48.51 o                         
 -10  12  10          7.25         -1.90        25.74 o                         
  -9  12  10        103.42         57.92        26.79 o                         
  -8  12  10          6.74        -19.92        21.22 o                         
  -7  12  10        208.63        227.66        33.08 o                         
  -6  12  10         12.90          1.99        23.91 o                         
  -5  12  10        187.51        165.40        27.73 o                         
  -4  12  10        113.24        101.87        25.09 o                         
  -3  12  10        126.92        140.03        26.11 o                         
  -2  12  10        412.00        441.94        38.75 o                         
  -1  12  10         12.70         -4.66        16.08 o                         
   0  12  10        163.45        255.01        30.18 o                         
   1  12  10         17.73         34.52        19.42 o                         
   2  12  10        459.96        524.71        39.71 o                         
   3  12  10        118.96         95.38        24.94 o                         
   4  12  10        106.41         93.90        22.29 o                         
   5  12  10        163.34        131.43        24.51 o                         
   6  12  10          9.43         -3.81        17.22 o                         
   7  12  10        181.75        173.83        28.67 o                         
   8  12  10         10.50         12.51        19.68 o                         
   9  12  10        123.09        111.70        27.48 o                         
  10  12  10          7.22        -15.12        20.49 o                         
  11  12  10          8.21         -1.89        30.98 o                         
 -10  13  10         48.29         62.36        54.09 o                         
  -9  13  10         75.70         32.16        27.67 o                         
  -8  13  10         34.77         54.49        25.99 o                         
  -7  13  10        332.53        318.17        37.17 o                         
  -6  13  10        145.54        153.38        29.38 o                         
  -5  13  10         96.60         75.37        24.95 o                         
  -4  13  10        180.57        183.40        57.53 o                         
  -3  13  10        103.37        117.05        25.35 o                         
  -2  13  10        329.83        359.83        41.24 o                         
  -1  13  10         22.36         21.72        20.07 o                         
   0  13  10        245.44        262.99        44.08 o                         
   1  13  10         23.45         60.04        28.99 o                         
   2  13  10        352.44        370.23        52.60 o                         
   3  13  10        127.87        187.90        81.84 o                         
   4  13  10        162.79        105.00        35.66 o                         
   5  13  10         77.66         68.60        23.15 o                         
   6  13  10        123.01        141.83        27.58 o                         
   7  13  10        292.15        305.78        36.08 o                         
   8  13  10         26.12         26.83        22.11 o                         
   9  13  10         66.95         62.99        26.17 o                         
  10  13  10         41.57         47.28        25.44 o                         
  -9  14  10         73.29        121.14        54.49 o                         
  -8  14  10         41.67         26.73        26.60 o                         
  -7  14  10        115.37         93.27        28.73 o                         
  -6  14  10         82.48         85.38        36.81 o                         
  -5  14  10        195.59        191.96        31.42 o                         
  -4  14  10        176.80        234.96        32.63 o                         
  -3  14  10         57.38         41.32        23.65 o                         
  -2  14  10        287.27        272.65        34.73 o                         
  -1  14  10         31.49         79.80        46.62 o                         
   0  14  10        612.70        561.72        44.40 o                         
   1  14  10         25.09        121.04        42.74 o                         
   2  14  10        296.73        328.78        40.84 o                         
   3  14  10         67.26         37.65        23.50 o                         
   4  14  10        163.59        170.55        41.74 o                         
   5  14  10        222.22        207.11        44.33 o                         
   6  14  10         73.83         63.02        24.20 o                         
   7  14  10        136.93        168.46        38.20 o                         
   8  14  10         43.83         65.16        26.73 o                         
   9  14  10         86.45         91.00        28.12 o                         
  -7  15  10         19.56          7.68        25.38 o                         
  -6  15  10         90.98         57.42        56.68 o                         
  -5  15  10        119.07        129.67        30.38 o                         
  -4  15  10         48.65         40.00        25.69 o                         
  -3  15  10         44.84         14.71        22.34 o
[truncated: 296,623 more chars]
